# Supplementary material for: Metabolome and Transcriptome Analysis Reveals Putative Genes Involved in Anthocyanin Accumulation and Coloration in White and Pink Tea (Camellia sinensis) Flower
Source: Molecules. 2020 Jan 2;25(1):190. doi: 10.3390/molecules25010190 (PMC6983220; doi:10.3390/molecules25010190)
Supplement: Supplementary file 1 [file molecules-25-00190-s001.zip]

Archive with 6 entries (6 files):
- Supplementary S1 v2.pdf
- Table S10.xlsx
- Table S7.xlsx
- Table S8.xlsx
- Table S9.xlsx
- Table S6.xlsx
