# Supplementary material for: Metabolome and Transcriptome Analysis Reveals Putative Genes Involved in Anthocyanin Accumulation and Coloration in White and Pink Tea (Camellia sinensis) Flower
Source: Molecules. 2020 Jan 2;25(1):190. doi: 10.3390/molecules25010190 (PMC6983220; doi:10.3390/molecules25010190)
Supplement: Supplementary file 1 [file molecules-25-00190-s001.zip › Table S10.xlsx]

## Sheet: KEGG_enrichment
Supplementary S2 KEGG pathway enrichment analysis of DEGs in white tea flowers
#Kegg_pathway	ko_id	Cluster_frequency	Genome_frequency	P-value	Corrected_P-value	rich_factor
Starch and sucrose metabolism	ko00500	61 out of 716 8.5195530726257%	419 out of 10102 4.14769352603445%	4.13883e-08	4.75965e-06	2.05405
Phenylpropanoid biosynthesis	ko00940	47 out of 716 6.56424581005587%	299 out of 10102 2.95980993862601%	1.61337e-07	1.85538e-05	2.21779
Flavonoid biosynthesis	ko00941	21 out of 716 2.93296089385475%	86 out of 10102 0.851316570976044%	3.83374e-07	4.40881e-05	3.44521
Plant hormone signal transduction	ko04075	57 out of 716 7.9608938547486%	430 out of 10102 4.25658285488022%	2.66935e-06	0.000306975	1.87025
Phenylalanine metabolism	ko00360	29 out of 716 4.05027932960894%	193 out of 10102 1.91051276974856%	8.93214e-05	0.010272	2.12
Biosynthesis of unsaturated fatty acids	ko01040	15 out of 716 2.09497206703911%	73 out of 10102 0.722629182340131%	0.000149584	0.0172021	2.8991
Glycine, serine and threonine metabolism	ko00260	20 out of 716 2.79329608938547%	129 out of 10102 1.27697485646407%	0.000713979	0.0821075	2.18743
Pentose and glucuronate interconversions	ko00040	22 out of 716 3.07262569832402%	149 out of 10102 1.47495545436547%	0.000781673	0.0898924	2.0832
Phenylalanine, tyrosine and tryptophan biosynthesis	ko00400	18 out of 716 2.51396648044693%	112 out of 10102 1.10869134824787%	0.000843651	0.0970199	2.26751
Fatty acid metabolism	ko01212	26 out of 716 3.63128491620112%	193 out of 10102 1.91051276974856%	0.00112095	0.128909	1.90069
Carbon fixation in photosynthetic organisms	ko00710	27 out of 716 3.77094972067039%	205 out of 10102 2.02930112848941%	0.00127959	0.147153	1.85825
Peroxisome	ko04146	27 out of 716 3.77094972067039%	209 out of 10102 2.06889724806969%	0.00170614	0.196206	1.82269
Cutin, suberine and wax biosynthesis	ko00073	9 out of 716 1.25698324022346%	41 out of 10102 0.405860225697882%	0.00192023	0.220826	3.09708
Fatty acid degradation	ko00071	20 out of 716 2.79329608938547%	140 out of 10102 1.38586418530984%	0.00199923	0.229911	2.01556
Fatty acid elongation	ko00062	9 out of 716 1.25698324022346%	42 out of 10102 0.415759255592952%	0.00229337	0.263737	3.02334
Biosynthesis of amino acids	ko01230	57 out of 716 7.9608938547486%	553 out of 10102 5.47416353197387%	0.00247909	0.285095	1.45427
Cysteine and methionine metabolism	ko00270	28 out of 716 3.91061452513966%	227 out of 10102 2.24707978618095%	0.00281353	0.323557	1.74031
Photosynthesis	ko00195	13 out of 716 1.81564245810056%	80 out of 10102 0.791922391605623%	0.00386399	0.444359	2.2927
Thiamine metabolism	ko00730	6 out of 716 0.837988826815642%	23 out of 10102 0.227677687586617%	0.00441258	0.507447	3.68059
Flavone and flavonol biosynthesis	ko00944	3 out of 716 0.418994413407821%	6 out of 10102 0.0593941793704217%	0.00602891	0.693325	7.05447
Ubiquinone and other terpenoid-quinone biosynthesis	ko00130	12 out of 716 1.67597765363128%	77 out of 10102 0.762225301920412%	0.00758643	0.87244	2.1988
Photosynthesis - antenna proteins	ko00196	6 out of 716 0.837988826815642%	26 out of 10102 0.257374777271827%	0.00839189	0.965068	3.25591
Betalain biosynthesis	ko00965	1 out of 716 0.139664804469274%	1 out of 10102 0.00989902989507028%	0.0708771	1	14.1089
Limonene and pinene degradation	ko00903	3 out of 716 0.418994413407821%	15 out of 10102 0.148485448426054%	0.0851916	1	2.82179
Stilbenoid, diarylheptanoid and gingerol biosynthesis	ko00945	7 out of 716 0.977653631284916%	37 out of 10102 0.3662641061176%	0.0138438	1	2.66926
One carbon pool by folate	ko00670	6 out of 716 0.837988826815642%	33 out of 10102 0.326667986537319%	0.026518	1	2.56526
Selenocompound metabolism	ko00450	8 out of 716 1.11731843575419%	45 out of 10102 0.445456345278163%	0.0127013	1	2.50826
Non-homologous end-joining	ko03450	4 out of 716 0.558659217877095%	23 out of 10102 0.227677687586617%	0.0755526	1	2.45373
Carotenoid biosynthesis	ko00906	9 out of 716 1.25698324022346%	62 out of 10102 0.613739853494358%	0.0296381	1	2.04807
ABC transporters	ko02010	9 out of 716 1.25698324022346%	64 out of 10102 0.633537913284498%	0.0355308	1	1.98407
Pentose phosphate pathway	ko00030	14 out of 716 1.95530726256983%	104 out of 10102 1.02949910908731%	0.0147415	1	1.89928
Isoquinoline alkaloid biosynthesis	ko00950	6 out of 716 0.837988826815642%	47 out of 10102 0.465254405068303%	0.112799	1	1.80114
Isoflavonoid biosynthesis	ko00943	1 out of 716 0.139664804469274%	8 out of 10102 0.0791922391605623%	0.444744	1	1.76362
Tropane, piperidine and pyridine alkaloid biosynthesis	ko00960	7 out of 716 0.977653631284916%	56 out of 10102 0.554345674123936%	0.099154	1	1.76362
Folate biosynthesis	ko00790	3 out of 716 0.418994413407821%	24 out of 10102 0.237576717481687%	0.239838	1	1.76362
Fructose and mannose metabolism	ko00051	15 out of 716 2.09497206703911%	121 out of 10102 1.1977826173035%	0.0237349	1	1.74904
Porphyrin and chlorophyll metabolism	ko00860	9 out of 716 1.25698324022346%	73 out of 10102 0.722629182340131%	0.0718394	1	1.73946
Alanine, aspartate and glutamate metabolism	ko00250	15 out of 716 2.09497206703911%	122 out of 10102 1.20768164719857%	0.0253627	1	1.73471
alpha-Linolenic acid metabolism	ko00592	15 out of 716 2.09497206703911%	123 out of 10102 1.21758067709364%	0.0270723	1	1.7206
Fatty acid biosynthesis	ko00061	13 out of 716 1.81564245810056%	108 out of 10102 1.06909522866759%	0.0414536	1	1.6983
Cyanoamino acid metabolism	ko00460	12 out of 716 1.67597765363128%	100 out of 10102 0.989902989507028%	0.0498089	1	1.69307
Sesquiterpenoid and triterpenoid biosynthesis	ko00909	9 out of 716 1.25698324022346%	77 out of 10102 0.762225301920412%	0.0934408	1	1.6491
Circadian rhythm - plant	ko04712	11 out of 716 1.53631284916201%	95 out of 10102 0.940407840031677%	0.072205	1	1.63367
Galactose metabolism	ko00052	16 out of 716 2.23463687150838%	141 out of 10102 1.39576321520491%	0.0411589	1	1.60101
Nitrogen metabolism	ko00910	9 out of 716 1.25698324022346%	80 out of 10102 0.791922391605623%	0.111878	1	1.58726
Amino sugar and nucleotide sugar metabolism	ko00520	25 out of 716 3.49162011173184%	232 out of 10102 2.29657493565631%	0.0233103	1	1.52036
Arginine and proline metabolism	ko00330	17 out of 716 2.37430167597765%	159 out of 10102 1.57394575331617%	0.0578587	1	1.5085
Glyoxylate and dicarboxylate metabolism	ko00630	16 out of 716 2.23463687150838%	164 out of 10102 1.62344090279153%	0.119667	1	1.37648
Other glycan degradation	ko00511	6 out of 716 0.837988826815642%	62 out of 10102 0.613739853494358%	0.274871	1	1.36538
Brassinosteroid biosynthesis	ko00905	5 out of 716 0.698324022346369%	52 out of 10102 0.514749554543655%	0.30744	1	1.35663
Carbon metabolism	ko01200	55 out of 716 7.68156424581006%	593 out of 10102 5.87012472777668%	0.0228534	1	1.30859
Glutathione metabolism	ko00480	19 out of 716 2.6536312849162%	205 out of 10102 2.02930112848941%	0.138431	1	1.30766
Glycolysis / Gluconeogenesis	ko00010	24 out of 716 3.35195530726257%	269 out of 10102 2.66283904177391%	0.143373	1	1.25879
Tyrosine metabolism	ko00350	9 out of 716 1.25698324022346%	105 out of 10102 1.03939813898238%	0.326708	1	1.20934
Pyruvate metabolism	ko00620	20 out of 716 2.79329608938547%	239 out of 10102 2.3658681449218%	0.250414	1	1.18066
Base excision repair	ko03410	9 out of 716 1.25698324022346%	108 out of 10102 1.06909522866759%	0.3572	1	1.17574
Glycerophospholipid metabolism	ko00564	18 out of 716 2.51396648044693%	218 out of 10102 2.15798851712532%	0.283603	1	1.16496
Ascorbate and aldarate metabolism	ko00053	6 out of 716 0.837988826815642%	76 out of 10102 0.752326272025342%	0.454204	1	1.11386
Ether lipid metabolism	ko00565	7 out of 716 0.977653631284916%	89 out of 10102 0.881013660661255%	0.444994	1	1.10969
Biotin metabolism	ko00780	4 out of 716 0.558659217877095%	51 out of 10102 0.504850524648584%	0.492998	1	1.10658
Terpenoid backbone biosynthesis	ko00900	9 out of 716 1.25698324022346%	121 out of 10102 1.1977826173035%	0.490662	1	1.04943
Arachidonic acid metabolism	ko00590	2 out of 716 0.279329608938547%	27 out of 10102 0.267273807166898%	0.579943	1	1.04511
beta-Alanine metabolism	ko00410	7 out of 716 0.977653631284916%	96 out of 10102 0.950306869926747%	0.525812	1	1.02878
Lysine biosynthesis	ko00300	3 out of 716 0.418994413407821%	42 out of 10102 0.415759255592952%	0.580166	1	1.00778
Phosphatidylinositol signaling system	ko04070	8 out of 716 1.11731843575419%	113 out of 10102 1.11859037814294%	0.55427	1	0.998863
N-Glycan biosynthesis	ko00510	7 out of 716 0.977653631284916%	105 out of 10102 1.03939813898238%	0.622276	1	0.940596
Regulation of autophagy	ko04140	4 out of 716 0.558659217877095%	60 out of 10102 0.593941793704217%	0.623352	1	0.940596
C5-Branched dibasic acid metabolism	ko00660	1 out of 716 0.139664804469274%	15 out of 10102 0.148485448426054%	0.668294	1	0.940596
2-Oxocarboxylic acid metabolism	ko01210	10 out of 716 1.39664804469274%	154 out of 10102 1.52445060384082%	0.659614	1	0.916165
Citrate cycle (TCA cycle)	ko00020	10 out of 716 1.39664804469274%	155 out of 10102 1.53434963373589%	0.667611	1	0.910254
Steroid biosynthesis	ko00100	5 out of 716 0.698324022346369%	79 out of 10102 0.782023361710552%	0.667613	1	0.892971
Valine, leucine and isoleucine degradation	ko00280	8 out of 716 1.11731843575419%	130 out of 10102 1.28687388635914%	0.71125	1	0.868242
Inositol phosphate metabolism	ko00562	7 out of 716 0.977653631284916%	120 out of 10102 1.18788358740843%	0.755753	1	0.823021
Propanoate metabolism	ko00640	4 out of 716 0.558659217877095%	70 out of 10102 0.69293209265492%	0.740724	1	0.806225
Riboflavin metabolism	ko00740	1 out of 716 0.139664804469274%	18 out of 10102 0.178182538111265%	0.734041	1	0.78383
Glycosaminoglycan degradation	ko00531	2 out of 716 0.279329608938547%	37 out of 10102 0.3662641061176%	0.748754	1	0.762645
Valine, leucine and isoleucine biosynthesis	ko00290	2 out of 716 0.279329608938547%	38 out of 10102 0.376163136012671%	0.761946	1	0.742576
Degradation of aromatic compounds	ko01220	1 out of 716 0.139664804469274%	19 out of 10102 0.188081568006335%	0.752925	1	0.742576
Vitamin B6 metabolism	ko00750	1 out of 716 0.139664804469274%	19 out of 10102 0.188081568006335%	0.752925	1	0.742576
Phagosome	ko04145	11 out of 716 1.53631284916201%	210 out of 10102 2.07879627796476%	0.887239	1	0.73904
Lysine degradation	ko00310	3 out of 716 0.418994413407821%	59 out of 10102 0.584042763809147%	0.798788	1	0.717404
Sulfur metabolism	ko00920	4 out of 716 0.558659217877095%	79 out of 10102 0.782023361710552%	0.82063	1	0.714377
mRNA surveillance pathway	ko03015	15 out of 716 2.09497206703911%	299 out of 10102 2.95980993862601%	0.943137	1	0.707806
Monoterpenoid biosynthesis	ko00902	2 out of 716 0.279329608938547%	40 out of 10102 0.395961195802811%	0.786536	1	0.705447
DNA replication	ko03030	6 out of 716 0.837988826815642%	121 out of 10102 1.1977826173035%	0.867019	1	0.699617
SNARE interactions in vesicular transport	ko04130	5 out of 716 0.698324022346369%	102 out of 10102 1.00970104929717%	0.857914	1	0.691615
Glycerolipid metabolism	ko00561	6 out of 716 0.837988826815642%	124 out of 10102 1.22747970698872%	0.881502	1	0.682691
RNA degradation	ko03018	15 out of 716 2.09497206703911%	322 out of 10102 3.18748762621263%	0.97281	1	0.657249
Diterpenoid biosynthesis	ko00904	5 out of 716 0.698324022346369%	109 out of 10102 1.07899425856266%	0.893617	1	0.647199
Purine metabolism	ko00230	16 out of 716 2.23463687150838%	361 out of 10102 3.57354979212037%	0.986995	1	0.625327
Nicotinate and nicotinamide metabolism	ko00760	2 out of 716 0.279329608938547%	46 out of 10102 0.455355375173233%	0.847359	1	0.613432
Oxidative phosphorylation	ko00190	14 out of 716 1.95530726256983%	330 out of 10102 3.26667986537319%	0.989065	1	0.598561
Plant-pathogen interaction	ko04626	18 out of 716 2.51396648044693%	437 out of 10102 4.32587606414571%	0.996975	1	0.581146
Endocytosis	ko04144	12 out of 716 1.67597765363128%	309 out of 10102 3.05880023757672%	0.994132	1	0.54792
Pyrimidine metabolism	ko00240	11 out of 716 1.53631284916201%	290 out of 10102 2.87071866957038%	0.994123	1	0.535167
Glycosphingolipid biosynthesis - globo series	ko00603	1 out of 716 0.139664804469274%	27 out of 10102 0.267273807166898%	0.862968	1	0.522553
Tryptophan metabolism	ko00380	2 out of 716 0.279329608938547%	57 out of 10102 0.564244704019006%	0.919604	1	0.49505
Ubiquitin mediated proteolysis	ko04120	11 out of 716 1.53631284916201%	315 out of 10102 3.11819441694714%	0.998014	1	0.492693
Linoleic acid metabolism	ko00591	1 out of 716 0.139664804469274%	31 out of 10102 0.306869926747179%	0.897967	1	0.455127
RNA transport	ko03013	13 out of 716 1.81564245810056%	412 out of 10102 4.07840031676896%	0.999854	1	0.445185
Pantothenate and CoA biosynthesis	ko00770	2 out of 716 0.279329608938547%	64 out of 10102 0.633537913284498%	0.947276	1	0.440904
Mismatch repair	ko03430	3 out of 716 0.418994413407821%	97 out of 10102 0.960205899821817%	0.97213	1	0.436359
Sphingolipid metabolism	ko00600	2 out of 716 0.279329608938547%	77 out of 10102 0.762225301920412%	0.976438	1	0.366466
Homologous recombination	ko03440	3 out of 716 0.418994413407821%	117 out of 10102 1.15818649772322%	0.991188	1	0.361768
Glycosylphosphatidylinositol(GPI)-anchor biosynthesis	ko00563	1 out of 716 0.139664804469274%	40 out of 10102 0.395961195802811%	0.947475	1	0.352723
Aminoacyl-tRNA biosynthesis	ko00970	4 out of 716 0.558659217877095%	194 out of 10102 1.92041179964363%	0.999616	1	0.290906
Protein processing in endoplasmic reticulum	ko04141	10 out of 716 1.39664804469274%	503 out of 10102 4.97921203722035%	1	1	0.280496
Histidine metabolism	ko00340	1 out of 716 0.139664804469274%	51 out of 10102 0.504850524648584%	0.97669	1	0.276646
Basal transcription factors	ko03022	2 out of 716 0.279329608938547%	108 out of 10102 1.06909522866759%	0.996817	1	0.261277
Ribosome	ko03010	8 out of 716 1.11731843575419%	519 out of 10102 5.13759651554148%	1	1	0.217479
Nucleotide excision repair	ko03420	2 out of 716 0.279329608938547%	140 out of 10102 1.38586418530984%	0.999627	1	0.201556
Ribosome biogenesis in eukaryotes	ko03008	3 out of 716 0.418994413407821%	235 out of 10102 2.32627202534152%	0.999995	1	0.180114
Spliceosome	ko03040	5 out of 716 0.698324022346369%	438 out of 10102 4.33577509404078%	1	1	0.161061
Protein export	ko03060	1 out of 716 0.139664804469274%	106 out of 10102 1.04929716887745%	0.999604	1	0.133103
Proteasome	ko03050	1 out of 716 0.139664804469274%	197 out of 10102 1.95010888932885%	1	1	0.071619

## Sheet: KEGG_stat
#KEGG_n	716	KEGG_N	10102
#Pathway	ko_ID	Selected_gene_in_Pathway	AllGene_in_Pathway	Selected_gene_in_All_pathways	AllGene_in_All_pathways	Gene_id	KEGG_Orthology
Biosynthesis of amino acids	ko01230	57	553	716	10102	CSA000619;CSA000918;CSA001114;CSA001188;CSA001967;CSA003197;CSA003952;CSA005629;CSA006044;CSA007058;CSA007133;CSA007292;CSA008121;CSA009889;CSA009966;CSA010742;CSA010881;CSA012539;CSA013756;CSA014052;CSA014547;CSA016339;CSA017502;CSA018562;CSA020365;CSA020683;CSA020814;CSA021497;CSA022105;CSA022806;CSA022821;CSA023807;CSA023835;CSA023938;CSA024053;CSA024921;CSA025650;CSA025920;CSA026696;CSA027239…	K01850+K14272+K01915+K14455+K15633+K00766+K00611+K00615+K01915+K13832+K01657+K00616+K01783+K00600+K01623+K01681+K01807+K01476+K01807+K01915+K01689+K00058+K00826+K00052+K00850+K00620+K00549+K00815+K00766+K01738+K00600+K01626+K00611+K00134+K12524+K14272+K00815+K00928+K00549+K01807+K01681+K13832+K00264+K01658+K00133+K00850+K13034+K01735+K00549+K00789+K01657+K13832+K00815+K01658+K01658+K00815+K00948
Vitamin B6 metabolism	ko00750	1	19	716	10102	CSA035444	K13248
Amino sugar and nucleotide sugar metabolism	ko00520	25	232	716	10102	CSA000970;CSA002228;CSA003472;CSA003509;CSA009696;CSA012225;CSA012866;CSA014748;CSA015221;CSA015918;CSA017670;CSA017776;CSA018884;CSA018986;CSA020560;CSA023065;CSA029107;CSA030757;CSA036629;Camellia_sinensis_newGene_19001;Camellia_sinensis_newGene_26359;Camellia_sinensis_newGene_48272;Camellia_sinensis_newGene_48273;Camellia_sinensis_newGene_49459;Camellia_sinensis_newGene_54625	K12450+K01784+K08679+K01183+K00965+K01183+K00975+K13648+K08679+K00975+K01183+K00975+K01183+K00844+K00844+K01183+K00326+K01183+K00847+K13648+K00975+K13648+K13648+K00975+K01836
Galactose metabolism	ko00052	16	141	716	10102	CSA000180;CSA000750;CSA002228;CSA009426;CSA009696;CSA014723;CSA015043;CSA018986;CSA020365;CSA020560;CSA022665;CSA032544;Camellia_sinensis_newGene_68685;Camellia_sinensis_newGene_70580;Camellia_sinensis_newGene_80656;Camellia_sinensis_newGene_8434	K01785+K00011+K01784+K01193+K00965+K06617+K01187+K00844+K00850+K00844+K01193+K00850+K06617+K01187+K18819+K01187
Steroid biosynthesis	ko00100	5	79	716	10102	CSA001425;CSA004020;CSA007289;CSA029915;Camellia_sinensis_newGene_77779	K09828+K00511+K05917+K00511+K07748
Pentose phosphate pathway	ko00030	14	104	716	10102	CSA005629;CSA007292;CSA008121;CSA009966;CSA010881;CSA013756;CSA017043;CSA017654;CSA020365;CSA027239;CSA029966;CSA030555;CSA032544;Camellia_sinensis_newGene_75143	K00615+K00616+K01783+K01623+K01807+K01807+K00851+K03841+K00850+K01807+K00036+K03841+K00850+K00948
Carbon metabolism	ko01200	55	593	716	10102	CSA000795;CSA000918;CSA001188;CSA001967;CSA003867;CSA005629;CSA005647;CSA007292;CSA008121;CSA009889;CSA009966;CSA010742;CSA010881;CSA013756;CSA014168;CSA014363;CSA014547;CSA015996;CSA016339;CSA017019;CSA017043;CSA017290;CSA017654;CSA018763;CSA018950;CSA018986;CSA020365;CSA020560;CSA020587;CSA022564;CSA022806;CSA022821;CSA023938;CSA024422;CSA024921;CSA027239;CSA027439;CSA027594;CSA028330;CSA029966…	K00855+K14272+K14455+K15633+K05605+K00615+K01595+K00616+K01783+K00600+K01623+K01681+K01807+K01807+K00297+K00028+K01689+K00281+K00058+K00162+K00851+K00051+K03841+K00029+K05298+K00844+K00850+K00844+K01602+K01070+K01738+K00600+K00134+K00162+K14272+K01807+K01681+K05605+K01610+K00036+K03841+K01962+K00162+K00850+K13034+K00029+K01610+K01100+K00830+K00382+K00029+K01595+K01595+K00028+K00948
Phenylalanine, tyrosine and tryptophan biosynthesis	ko00400	18	112	716	10102	CSA000619;CSA001188;CSA003197;CSA007058;CSA007133;CSA021497;CSA022105;CSA023807;CSA025650;CSA029429;CSA030236;CSA033885;CSA034771;Camellia_sinensis_newGene_14451;Camellia_sinensis_newGene_50342;Camellia_sinensis_newGene_60319;Camellia_sinensis_newGene_60320;Camellia_sinensis_newGene_63145	K01850+K14455+K00766+K13832+K01657+K00815+K00766+K01626+K00815+K13832+K01658+K01735+K01657+K13832+K00815+K01658+K01658+K00815
Phenylalanine metabolism	ko00360	29	193	716	10102	CSA001188;CSA003315;CSA007753;CSA008527;CSA012305;CSA016076;CSA016221;CSA017738;CSA018157;CSA021497;CSA022025;CSA023255;CSA023534;CSA023575;CSA023848;CSA024808;CSA024931;CSA025650;CSA028049;CSA028406;CSA028426;CSA028906;CSA032095;CSA036366;CSA036617;Camellia_sinensis_newGene_50342;Camellia_sinensis_newGene_63145;Camellia_sinensis_newGene_76972;Camellia_sinensis_newGene_82965	K14455+K00430+K01904+K00430+K00430+K10775+K00276+K00430+K00430+K00815+K10775+K00430+K10775+K00430+K00430+K00430+K00430+K00815+K00430+K00430+K00430+K00430+K00430+K01904+K00430+K00815+K00815+K00430+K00430
Plant hormone signal transduction	ko04075	57	430	716	10102	CSA001595;CSA003179;CSA004067;CSA004974;CSA005481;CSA006140;CSA006959;CSA009349;CSA009672;CSA010152;CSA010291;CSA010349;CSA013122;CSA013605;CSA014222;CSA014800;CSA015449;CSA016377;CSA016477;CSA016638;CSA017016;CSA017271;CSA017715;CSA018618;CSA019710;CSA020136;CSA020321;CSA020490;CSA020494;CSA020594;CSA022935;CSA023717;CSA023758;CSA023797;CSA025660;CSA027576;CSA028964;CSA029973;CSA032415;CSA032457…	K14431+K14488+K14432+K14484+K14484+K14490+K14505+K14496+K13449+K14431+K14488+K14497+K14487+K14487+K14484+K14485+K14496+K14491+K14506+K14488+K13946+K14500+K14496+K14486+K14484+K14488+K14490+K14490+K14493+K14488+K14503+K14505+K14494+K13946+K14486+K14491+K14497+K13946+K14494+K14500+K14484+K14484+K14505+K14490+K14490+K14484+K14484+K13946+K13464+K14489+K14497+K14486+K14492+K14492+K14497+K14489+K14505
Homologous recombination	ko03440	3	117	716	10102	CSA003454;CSA016672;CSA031085	K10879+K10901+K03553
ABC transporters	ko02010	9	64	716	10102	CSA001635;CSA001637;CSA019955;CSA023191;CSA023366;CSA026738;CSA029619;CSA031078;Camellia_sinensis_newGene_32311	K05658+K05658+K05658+K05658+K05666+K05658+K05666+K05658+K05658
Aminoacyl-tRNA biosynthesis	ko00970	4	194	716	10102	CSA023571;CSA029464;CSA032400;Camellia_sinensis_newGene_35248	K01887+K01870+K14164+K01893
Fatty acid biosynthesis	ko00061	13	108	716	10102	CSA000382;CSA000383;CSA002572;CSA003272;CSA013815;CSA027634;CSA031963;CSA036911;Camellia_sinensis_newGene_20339;Camellia_sinensis_newGene_49825;Camellia_sinensis_newGene_51050;Camellia_sinensis_newGene_52486;Camellia_sinensis_newGene_63800	K03921+K03921+K01897+K09458+K01897+K01897+K01962+K03921+K09458+K01897+K01897+K09458+K01897
2-Oxocarboxylic acid metabolism	ko01210	10	154	716	10102	CSA000918;CSA001188;CSA010742;CSA017502;CSA018562;CSA020683;CSA024921;CSA025920;CSA027439;CSA031626	K14272+K14455+K01681+K00826+K00052+K00620+K14272+K00928+K01681+K00133
Tropane, piperidine and pyridine alkaloid biosynthesis	ko00960	7	56	716	10102	CSA001188;CSA016221;CSA021497;CSA025650;CSA036476;Camellia_sinensis_newGene_50342;Camellia_sinensis_newGene_63145	K14455+K00276+K00815+K00815+K08081+K00815+K00815
Valine, leucine and isoleucine biosynthesis	ko00290	2	38	716	10102	CSA017502;CSA018562	K00826+K00052
Carotenoid biosynthesis	ko00906	9	62	716	10102	CSA002096;CSA002930;CSA016936;CSA018658;CSA025493;CSA025617;CSA031350;Camellia_sinensis_newGene_6201;Camellia_sinensis_newGene_81102	K09840+K02291+K09840+K09842+K09840+K14595+K14593+K17911+K15746
Oxidative phosphorylation	ko00190	14	330	716	10102	CSA001404;CSA003488;CSA004712;CSA007052;CSA013778;CSA015733;CSA019496;CSA020997;CSA031431;CSA031468;CSA035100;Camellia_sinensis_newGene_13132;Camellia_sinensis_newGene_18400;Camellia_sinensis_newGene_49393	K02115+K03934+K02152+K03941+K03940+K02113+K02147+K02140+K01535+K01507+K01535+K05579+K01507+K02154
Nucleotide excision repair	ko03420	2	140	716	10102	Camellia_sinensis_newGene_48533;Camellia_sinensis_newGene_60550	K10842+K10839
Cutin, suberine and wax biosynthesis	ko00073	9	41	716	10102	CSA014057;CSA029072;CSA036849;Camellia_sinensis_newGene_21909;Camellia_sinensis_newGene_27069;Camellia_sinensis_newGene_72028;Camellia_sinensis_newGene_78946;Camellia_sinensis_newGene_79972;Camellia_sinensis_newGene_892	K13407+K13407+K17991+K13407+K15404+K15404+K17991+K15404+K15403
Porphyrin and chlorophyll metabolism	ko00860	9	73	716	10102	CSA004347;CSA007961;CSA012503;CSA016538;CSA017417;CSA028952;CSA032665;CSA034412;Camellia_sinensis_newGene_60378	K01698+K10960+K00218+K04035+K00228+K00218+K02492+K00218+K08099
Circadian rhythm - plant	ko04712	11	95	716	10102	CSA001410;CSA006528;CSA020663;CSA023401;CSA028205;CSA029707;CSA029772;CSA029773;CSA029775;CSA034372;Camellia_sinensis_newGene_4653	K12118+K12116+K12127+K12118+K12130+K00660+K00660+K00660+K00660+K12121+K12116
Mismatch repair	ko03430	3	97	716	10102	CSA031180;CSA033936;Camellia_sinensis_newGene_39327	K08734+K08737+K08734
RNA transport	ko03013	13	412	716	10102	CSA008463;CSA009342;CSA010147;CSA012613;CSA012640;CSA015343;CSA016239;CSA016547;CSA017191;CSA019651;CSA030461;Camellia_sinensis_newGene_15859;Camellia_sinensis_newGene_39687	K13126+K13126+K14309+K14300+K13126+K03259+K03113+K13126+K00784+K03251+K13126+K14297+K14320
Pentose and glucuronate interconversions	ko00040	22	149	716	10102	CSA000750;CSA001876;CSA007277;CSA008121;CSA010441;CSA017247;CSA021382;CSA022347;CSA023530;CSA023887;CSA024071;CSA025327;CSA030574;CSA031477;CSA031478;CSA032907;CSA034390;CSA034432;CSA036256;Camellia_sinensis_newGene_4499;Camellia_sinensis_newGene_47841;Camellia_sinensis_newGene_63994	K00011+K01051+K01728+K01783+K01728+K01728+K01051+K00854+K01051+K01051+K01728+K01728+K01805+K00008+K00008+K01051+K01728+K00128+K01184+K01051+K01051+K01051
Brassinosteroid biosynthesis	ko00905	5	52	716	10102	CSA008764;CSA013522;CSA018914;Camellia_sinensis_newGene_16212;Camellia_sinensis_newGene_74164	K15639+K15639+K15639+K15639+K15639
Ribosome biogenesis in eukaryotes	ko03008	3	235	716	10102	CSA021758;CSA024059;Camellia_sinensis_newGene_64709	K14521+K14565+K12619
Glycine, serine and threonine metabolism	ko00260	20	129	716	10102	CSA000918;CSA001967;CSA007784;CSA009889;CSA010056;CSA012363;CSA015996;CSA016221;CSA016339;CSA022821;CSA022952;CSA024053;CSA024921;CSA025173;CSA025920;CSA029723;CSA031626;CSA035317;CSA035438;CSA036561	K14272+K15633+K00306+K00600+K12235+K00827+K00281+K00276+K00058+K00600+K15893+K12524+K14272+K00827+K00928+K02437+K00133+K00830+K00382+K02437
Linoleic acid metabolism	ko00591	1	31	716	10102	CSA028137	K01047
Glycosaminoglycan degradation	ko00531	2	37	716	10102	CSA002826;CSA003608	K01205+K07964
SNARE interactions in vesicular transport	ko04130	5	102	716	10102	CSA006805;CSA020423;CSA021912;CSA031046;Camellia_sinensis_newGene_26873	K08488+K08486+K08506+K08486+K08488
Arginine and proline metabolism	ko00330	17	159	716	10102	CSA001114;CSA001188;CSA003952;CSA006044;CSA012539;CSA012897;CSA012900;CSA014052;CSA018722;CSA020683;CSA021727;CSA023835;CSA028384;CSA034432;CSA034581;CSA035506;CSA035590	K01915+K14455+K00611+K01915+K01476+K00318+K01611+K01915+K12259+K00620+K01583+K00611+K12259+K00128+K00261+K00294+K01611
Degradation of aromatic compounds	ko01220	1	19	716	10102	CSA033093	K00001
Tyrosine metabolism	ko00350	9	105	716	10102	CSA001188;CSA011592;CSA015659;CSA016221;CSA021497;CSA025650;CSA033093;Camellia_sinensis_newGene_50342;Camellia_sinensis_newGene_63145	K14455+K18857+K18857+K00276+K00815+K00815+K00001+K00815+K00815
Glycosylphosphatidylinositol(GPI)-anchor biosynthesis	ko00563	1	40	716	10102	CSA015777	K05284
Biotin metabolism	ko00780	4	51	716	10102	CSA003272;CSA020214;Camellia_sinensis_newGene_20339;Camellia_sinensis_newGene_52486	K09458+K00652+K09458+K09458
One carbon pool by folate	ko00670	6	33	716	10102	CSA008685;CSA009889;CSA014168;CSA022821;CSA027434;CSA031368	K13998+K00600+K00297+K00600+K13998+K01433
Folate biosynthesis	ko00790	3	24	716	10102	CSA008685;CSA019425;CSA027434	K13998+K18482+K13998
Ether lipid metabolism	ko00565	7	89	716	10102	CSA005815;CSA018993;CSA022077;CSA028137;CSA028496;CSA035957;Camellia_sinensis_newGene_71764	K01115+K01115+K01115+K01047+K01115+K16860+K01115
Monoterpenoid biosynthesis	ko00902	2	40	716	10102	CSA016735;CSA019490	K15086+K15086
Terpenoid backbone biosynthesis	ko00900	9	121	716	10102	CSA005449;CSA007961;CSA015963;CSA028048;CSA030948;CSA034966;CSA036001;Camellia_sinensis_newGene_46510;Camellia_sinensis_newGene_72387	K00021+K10960+K01662+K01662+K01662+K15889+K01662+K05906+K01662
Glycosphingolipid biosynthesis - globo series	ko00603	1	27	716	10102	CSA004677	K01988
Ubiquinone and other terpenoid-quinone biosynthesis	ko00130	12	77	716	10102	CSA007753;CSA008498;CSA009608;CSA015632;CSA015633;CSA019424;CSA021497;CSA025650;CSA028245;CSA036366;Camellia_sinensis_newGene_50342;Camellia_sinensis_newGene_63145	K01904+K12501+K12502+K14759+K14759+K12502+K00815+K00815+K02552+K01904+K00815+K00815
Riboflavin metabolism	ko00740	1	18	716	10102	CSA023855	K14652
Starch and sucrose metabolism	ko00500	61	419	716	10102	CSA001274;CSA001620;CSA001876;CSA002350;CSA002692;CSA003472;CSA003843;CSA004504;CSA006661;CSA007781;CSA007997;CSA009426;CSA009965;CSA010219;CSA010419;CSA010420;CSA010521;CSA010678;CSA011694;CSA012296;CSA012866;CSA013096;CSA013684;CSA014748;CSA015043;CSA015221;CSA015918;CSA017776;CSA018118;CSA018423;CSA018986;CSA020560;CSA021382;CSA021867;CSA022665;CSA022971;CSA023530;CSA023671;CSA023887;CSA025226…	K00700+K16055+K01051+K01177+K00688+K08679+K01177+K05350+K01188+K05349+K16055+K01193+K01179+K16055+K01177+K01177+K01177+K16055+K01177+K01087+K00975+K05349+K00688+K13648+K01187+K08679+K00975+K00975+K01188+K00695+K00844+K00844+K01051+K01087+K01193+K05349+K01051+K05349+K01051+K00696+K00696+K01194+K00695+K01176+K05349+K01051+K16055+K01184+K01087+K00847+K13648+K00975+K01188+K01051+K01051+K13648+K13648+…
Stilbenoid, diarylheptanoid and gingerol biosynthesis	ko00945	7	37	716	10102	CSA005570;CSA016493;CSA016494;CSA023956;CSA032207;Camellia_sinensis_newGene_17184;Camellia_sinensis_newGene_45669	K13065+K00517+K00517+K13065+K00517+K13065+K13065
Glycerolipid metabolism	ko00561	6	124	716	10102	CSA000750;CSA008852;CSA014489;CSA021621;CSA031525;CSA034432	K00011+K13508+K03715+K13513+K00901+K00128
Basal transcription factors	ko03022	2	108	716	10102	CSA019282;Camellia_sinensis_newGene_48533	K03124+K10842
Plant-pathogen interaction	ko04626	18	437	716	10102	CSA003697;CSA004525;CSA007915;CSA009672;CSA010110;CSA014855;CSA018283;CSA018637;CSA021563;CSA024124;CSA032559;CSA035954;Camellia_sinensis_newGene_16572;Camellia_sinensis_newGene_50048;Camellia_sinensis_newGene_6129;Camellia_sinensis_newGene_71692;Camellia_sinensis_newGene_73676;Camellia_sinensis_newGene_73997	K13412+K13420+K02183+K13449+K13448+K13459+K04371+K13412+K13457+K13425+K13457+K13412+K04371+K13457+K04371+K13457+K13457+K13448
Protein export	ko03060	1	106	716	10102	CSA004805	K09490
Protein processing in endoplasmic reticulum	ko04141	10	503	716	10102	CSA002180;CSA004805;CSA020276;CSA020590;CSA023336;CSA033155;Camellia_sinensis_newGene_29643;Camellia_sinensis_newGene_60550;Camellia_sinensis_newGene_74722;Camellia_sinensis_newGene_7978	K14016+K09490+K07151+K13993+K09580+K13993+K13989+K10839+K07151+K10666
Arachidonic acid metabolism	ko00590	2	27	716	10102	CSA028137;CSA033430	K01047+K00432
Propanoate metabolism	ko00640	4	70	716	10102	CSA003867;CSA006296;CSA027594;CSA031963	K05605+K01578+K05605+K01962
Glycolysis / Gluconeogenesis	ko00010	24	269	716	10102	CSA000180;CSA001967;CSA008136;CSA009966;CSA011592;CSA011615;CSA014547;CSA015659;CSA017019;CSA017654;CSA018986;CSA019381;CSA020365;CSA020560;CSA023938;CSA024422;CSA028330;CSA030555;CSA032487;CSA032544;CSA033093;CSA033227;CSA034432;CSA035438	K01785+K15633+K01792+K01623+K18857+K01568+K01689+K18857+K00162+K03841+K00844+K01792+K00850+K00844+K00134+K00162+K01610+K03841+K00162+K00850+K00001+K01610+K00128+K00382
Glyoxylate and dicarboxylate metabolism	ko00630	16	164	716	10102	CSA000918;CSA001114;CSA006044;CSA009889;CSA010742;CSA014052;CSA020587;CSA022821;CSA022952;CSA024521;CSA024921;CSA027439;CSA029723;CSA031368;CSA035317;CSA036561	K14272+K01915+K01915+K00600+K01681+K01915+K01602+K00600+K15893+K11517+K14272+K01681+K02437+K01433+K00830+K02437
Biosynthesis of unsaturated fatty acids	ko01040	15	73	716	10102	CSA000382;CSA000383;CSA001069;CSA005321;CSA013171;CSA014465;CSA019036;CSA026969;CSA033714;CSA035327;CSA036911;Camellia_sinensis_newGene_16702;Camellia_sinensis_newGene_63136;Camellia_sinensis_newGene_77028;Camellia_sinensis_newGene_79534	K03921+K03921+K07513+K00232+K00232+K00232+K00232+K00232+K10256+K07513+K03921+K07513+K00232+K00232+K10251
DNA replication	ko03030	6	121	716	10102	CSA000063;CSA003262;CSA004781;CSA011818;CSA025952;Camellia_sinensis_newGene_67625	K10743+K02684+K04799+K02540+K02542+K04799
Cysteine and methionine metabolism	ko00270	28	227	716	10102	CSA001188;CSA004029;CSA005364;CSA006632;CSA007344;CSA008169;CSA011127;CSA011864;CSA012876;CSA012900;CSA020814;CSA021497;CSA022806;CSA024053;CSA025650;CSA025920;CSA026696;CSA030966;CSA031626;CSA032721;CSA033068;CSA034466;CSA034593;CSA035590;CSA035988;Camellia_sinensis_newGene_50342;Camellia_sinensis_newGene_63145;Camellia_sinensis_newGene_65896	K14455+K01761+K08967+K01761+K17398+K01762+K00558+K05933+K05933+K01611+K00549+K00815+K01738+K12524+K00815+K00928+K00549+K00558+K00133+K13034+K00547+K00549+K00789+K01611+K01761+K00815+K00815+K17398
Glutathione metabolism	ko00480	19	205	716	10102	CSA007243;CSA013701;CSA014848;CSA016812;CSA017297;CSA018575;CSA021093;CSA023240;CSA023543;CSA025082;CSA029966;CSA030614;CSA031512;CSA033430;CSA035748;Camellia_sinensis_newGene_24948;Camellia_sinensis_newGene_38545;Camellia_sinensis_newGene_41846;Camellia_sinensis_newGene_69220	K00799+K00799+K00434+K10807+K01255+K00799+K00799+K00799+K00799+K00799+K00036+K00799+K00799+K00432+K00434+K00799+K00799+K00383+K01256
Phosphatidylinositol signaling system	ko04070	8	113	716	10102	CSA002143;CSA005521;CSA007915;CSA011587;CSA012611;CSA031470;CSA031525;CSA036612	K05857+K01110+K02183+K00889+K00889+K00889+K00901+K01106
Photosynthesis	ko00195	13	80	716	10102	CSA001404;CSA002774;CSA005765;CSA005888;CSA007208;CSA011430;CSA015733;CSA016736;CSA032248;CSA033259;CSA035603;CSA035815;CSA036170	K02115+K02639+K02636+K08902+K03542+K02717+K02113+K02641+K02639+K02717+K02716+K02636+K02723
Nitrogen metabolism	ko00910	9	80	716	10102	CSA001114;CSA002108;CSA006044;CSA014052;CSA029477;CSA034581;Camellia_sinensis_newGene_15613;Camellia_sinensis_newGene_39113;Camellia_sinensis_newGene_61949	K01915+K01673+K01915+K01915+K00264+K00261+K01673+K01673+K02575
Alanine, aspartate and glutamate metabolism	ko00250	15	122	716	10102	CSA000918;CSA001114;CSA001188;CSA006044;CSA010249;CSA011717;CSA012363;CSA014052;CSA024921;CSA025173;CSA029477;CSA034581;CSA035251;CSA035317;CSA035506	K14272+K01915+K14455+K01915+K01953+K00609+K00827+K01915+K14272+K00827+K00264+K00261+K00278+K00830+K00294
Purine metabolism	ko00230	16	361	716	10102	CSA002026;CSA003262;CSA003801;CSA006841;CSA008598;CSA010872;CSA012353;CSA014077;CSA016812;CSA019789;CSA023119;CSA031804;CSA035038;Camellia_sinensis_newGene_24111;Camellia_sinensis_newGene_75143;Camellia_sinensis_newGene_83608	K00940+K02684+K00940+K00759+K14977+K01933+K13811+K00942+K10807+K00940+K02083+K01923+K00940+K14977+K00948+K00942
Peroxisome	ko04146	27	209	716	10102	CSA001069;CSA002572;CSA005321;CSA006296;CSA007784;CSA009718;CSA011382;CSA013171;CSA013815;CSA014013;CSA014465;CSA019036;CSA024521;CSA026969;CSA027634;CSA029869;CSA034650;CSA035317;CSA035327;Camellia_sinensis_newGene_16702;Camellia_sinensis_newGene_49825;Camellia_sinensis_newGene_51050;Camellia_sinensis_newGene_63136;Camellia_sinensis_newGene_63800;Camellia_sinensis_newGene_71306;Camellia_sinensis…	K07513+K01897+K00232+K01578+K00306+K13344+K04565+K00232+K01897+K13348+K00232+K00232+K11517+K00232+K01897+K13347+K13347+K00830+K07513+K07513+K01897+K01897+K00232+K01897+K13347+K13348+K00232
N-Glycan biosynthesis	ko00510	7	105	716	10102	CSA002175;CSA011302;CSA017824;CSA018890;CSA020276;CSA035392;Camellia_sinensis_newGene_74722	K00726+K00726+K00737+K00902+K07151+K00737+K07151
Regulation of autophagy	ko04140	4	60	716	10102	CSA002946;CSA003522;CSA027793;CSA036595	K08341+K07198+K08341+K08341
Isoflavonoid biosynthesis	ko00943	1	8	716	10102	CSA035836	K13260
Pyruvate metabolism	ko00620	20	239	716	10102	CSA005301;CSA005647;CSA007591;CSA007592;CSA014363;CSA017019;CSA017290;CSA018763;CSA024422;CSA028330;CSA031963;CSA032487;CSA032975;CSA033227;CSA034432;CSA035438;CSA036535;Camellia_sinensis_newGene_16191;Camellia_sinensis_newGene_44079;Camellia_sinensis_newGene_53246	K00102+K01595+K18881+K18881+K00028+K00162+K00051+K00029+K00162+K01610+K01962+K00162+K00029+K01610+K00128+K00382+K00029+K01595+K01595+K00028
alpha-Linolenic acid metabolism	ko00592	15	123	716	10102	CSA001069;CSA005321;CSA005773;CSA011592;CSA013171;CSA014465;CSA015659;CSA019036;CSA026969;CSA028137;CSA033206;CSA035327;Camellia_sinensis_newGene_16702;Camellia_sinensis_newGene_63136;Camellia_sinensis_newGene_77028	K07513+K00232+K05894+K18857+K00232+K00232+K18857+K00232+K00232+K01047+K01723+K07513+K07513+K00232+K00232
Lysine degradation	ko00310	3	59	716	10102	CSA004683;CSA007784;CSA034432	K14157+K00306+K00128
Ribosome	ko03010	8	519	716	10102	CSA010009;CSA015422;CSA015875;CSA020964;CSA025231;CSA028316;CSA034285;Camellia_sinensis_newGene_64468	K02961+K02906+K02939+K02886+K02900+K02988+K02881+K02964
Flavone and flavonol biosynthesis	ko00944	3	6	716	10102	CSA023049;CSA031792;Camellia_sinensis_newGene_5156	K05280+K13083+K05280
Limonene and pinene degradation	ko00903	3	15	716	10102	CSA016493;CSA016494;CSA032207	K00517+K00517+K00517
Histidine metabolism	ko00340	1	51	716	10102	CSA034432	K00128
Flavonoid biosynthesis	ko00941	21	86	716	10102	CSA003707;CSA004930;CSA005570;CSA011508;CSA011986;CSA014151;CSA014943;CSA018523;CSA023049;CSA023536;CSA023956;CSA029707;CSA029772;CSA029773;CSA029775;CSA031792;CSA035727;CSA035767;Camellia_sinensis_newGene_17184;Camellia_sinensis_newGene_45669;Camellia_sinensis_newGene_5156	K05278+K00475+K13065+K05277+K08695+K13081+K13081+K13081+K05280+K01859+K13065+K00660+K00660+K00660+K00660+K13083+K13082+K05277+K13065+K13065+K05280
Pantothenate and CoA biosynthesis	ko00770	2	64	716	10102	CSA017502;CSA031825	K00826+K00606
Pyrimidine metabolism	ko00240	11	290	716	10102	CSA002026;CSA003262;CSA003801;CSA005115;CSA008685;CSA011717;CSA016812;CSA019789;CSA027434;CSA035038;Camellia_sinensis_newGene_27694	K00940+K02684+K00940+K00876+K13998+K00609+K10807+K00940+K13998+K00940+K00876
Sphingolipid metabolism	ko00600	2	77	716	10102	CSA005817;CSA013527	K01634+K17108
Inositol phosphate metabolism	ko00562	7	120	716	10102	CSA002143;CSA003032;CSA005521;CSA011587;CSA012611;CSA031470;CSA036612	K05857+K00469+K01110+K00889+K00889+K00889+K01106
Photosynthesis - antenna proteins	ko00196	6	26	716	10102	CSA004532;CSA008917;CSA011380;CSA030476;CSA035688;CSA035910	K08916+K08912+K08908+K08912+K08917+K08912
Phagosome	ko04145	11	210	716	10102	CSA001182;CSA003617;CSA004712;CSA006805;CSA012426;CSA019496;CSA019785;CSA020071;CSA021689;Camellia_sinensis_newGene_26873;Camellia_sinensis_newGene_49393	K04392+K07375+K02152+K08488+K07375+K02147+K04392+K04392+K07889+K08488+K02154
Fructose and mannose metabolism	ko00051	15	121	716	10102	CSA000750;CSA009966;CSA017654;CSA017673;CSA018986;CSA020365;CSA020560;CSA021392;CSA030555;CSA030574;CSA031477;CSA031478;CSA032544;CSA032829;CSA036629	K00011+K01623+K03841+K00895+K00844+K00850+K00844+K00895+K03841+K01805+K00008+K00008+K00850+K01103+K00847
Endocytosis	ko04144	12	309	716	10102	CSA003811;CSA005815;CSA011587;CSA012611;CSA013512;CSA018591;CSA018993;CSA021689;CSA022077;CSA028496;CSA031470;Camellia_sinensis_newGene_71764	K07904+K01115+K00889+K00889+K07904+K12191+K01115+K07889+K01115+K01115+K00889+K01115
Base excision repair	ko03410	9	108	716	10102	CSA004781;CSA024482;CSA025949;CSA034565;CSA036013;Camellia_sinensis_newGene_44064;Camellia_sinensis_newGene_67625;Camellia_sinensis_newGene_70193;Camellia_sinensis_newGene_76601	K04799+K01246+K01246+K03512+K01246+K01246+K04799+K01246+K10798
Thiamine metabolism	ko00730	6	23	716	10102	CSA013100;CSA015963;CSA028048;CSA030948;CSA036001;Camellia_sinensis_newGene_72387	K03147+K01662+K01662+K01662+K01662+K01662
Proteasome	ko03050	1	197	716	10102	Camellia_sinensis_newGene_81895	K02739
Non-homologous end-joining	ko03450	4	23	716	10102	CSA004781;CSA030871;CSA034565;Camellia_sinensis_newGene_67625	K04799+K10885+K03512+K04799
Diterpenoid biosynthesis	ko00904	5	109	716	10102	CSA011491;CSA016625;CSA020111;CSA036823;Camellia_sinensis_newGene_45698	K17961+K17961+K04124+K17982+K04123
Tryptophan metabolism	ko00380	2	57	716	10102	CSA008511;CSA034432	K11816+K00128
Nicotinate and nicotinamide metabolism	ko00760	2	46	716	10102	CSA033142;CSA035251	K00763+K00278
Selenocompound metabolism	ko00450	8	45	716	10102	CSA004029;CSA005086;CSA006632;CSA012353;CSA020814;CSA026696;CSA034466;CSA035988	K01761+K08247+K01761+K13811+K00549+K00549+K00549+K01761
Other glycan degradation	ko00511	6	62	716	10102	CSA009154;CSA013527;CSA018449;CSA018451;CSA027812;Camellia_sinensis_newGene_48141	K01191+K17108+K01191+K01191+K15923+K01206
mRNA surveillance pathway	ko03015	15	299	716	10102	CSA008463;CSA008556;CSA009342;CSA010253;CSA012212;CSA012640;CSA016547;CSA021448;CSA021943;CSA023209;CSA030461;CSA034569;Camellia_sinensis_newGene_5064;Camellia_sinensis_newGene_61640;Camellia_sinensis_newGene_71690	K13126+K11583+K13126+K14405+K06269+K13126+K13126+K00565+K06269+K06965+K13126+K06269+K06965+K00565+K13917
Fatty acid metabolism	ko01212	26	193	716	10102	CSA000382;CSA000383;CSA001069;CSA002572;CSA003272;CSA005321;CSA013171;CSA013815;CSA014465;CSA019036;CSA026969;CSA027634;CSA031963;CSA033714;CSA034207;CSA035327;CSA036911;Camellia_sinensis_newGene_16702;Camellia_sinensis_newGene_20339;Camellia_sinensis_newGene_49825;Camellia_sinensis_newGene_51050;Camellia_sinensis_newGene_52486;Camellia_sinensis_newGene_63136;Camellia_sinensis_newGene_63800;Camel…	K03921+K03921+K07513+K01897+K09458+K00232+K00232+K01897+K00232+K00232+K00232+K01897+K01962+K10256+K07512+K07513+K03921+K07513+K09458+K01897+K01897+K09458+K00232+K01897+K00232+K10251
Fatty acid degradation	ko00071	20	140	716	10102	CSA001069;CSA002572;CSA005321;CSA011592;CSA013171;CSA013815;CSA014465;CSA015659;CSA019036;CSA026969;CSA027634;CSA033093;CSA034432;CSA035327;Camellia_sinensis_newGene_16702;Camellia_sinensis_newGene_49825;Camellia_sinensis_newGene_51050;Camellia_sinensis_newGene_63136;Camellia_sinensis_newGene_63800;Camellia_sinensis_newGene_77028	K07513+K01897+K00232+K18857+K00232+K01897+K00232+K18857+K00232+K00232+K01897+K00001+K00128+K07513+K07513+K01897+K01897+K00232+K01897+K00232
Lysine biosynthesis	ko00300	3	42	716	10102	CSA024053;CSA025920;CSA031626	K12524+K00928+K00133
Cyanoamino acid metabolism	ko00460	12	100	716	10102	CSA004504;CSA006661;CSA007781;CSA009889;CSA013096;CSA018118;CSA022821;CSA022971;CSA023671;CSA030838;CSA032721;Camellia_sinensis_newGene_43306	K05350+K01188+K05349+K00600+K05349+K01188+K00600+K05349+K05349+K05349+K13034+K01188
C5-Branched dibasic acid metabolism	ko00660	1	15	716	10102	CSA018562	K00052
Spliceosome	ko03040	5	438	716	10102	CSA000240;CSA002377;CSA020764;CSA030351;Camellia_sinensis_newGene_19240	K11087+K11098+K09564+K09564+K12828
Sulfur metabolism	ko00920	4	79	716	10102	CSA012353;CSA018404;CSA022806;CSA032721	K13811+K01082+K01738+K13034
Sesquiterpenoid and triterpenoid biosynthesis	ko00909	9	77	716	10102	CSA004020;CSA018895;CSA025964;CSA029915;CSA034089;Camellia_sinensis_newGene_15899;Camellia_sinensis_newGene_29129;Camellia_sinensis_newGene_46081;Camellia_sinensis_newGene_8554	K00511+K15803+K15813+K00511+K15803+K15803+K15803+K14173+K15803
beta-Alanine metabolism	ko00410	7	96	716	10102	CSA003867;CSA006296;CSA016221;CSA018722;CSA027594;CSA028384;CSA034432	K05605+K01578+K00276+K12259+K05605+K12259+K00128
Glycerophospholipid metabolism	ko00564	18	218	716	10102	CSA003357;CSA005815;CSA008852;CSA009157;CSA009617;CSA015529;CSA017113;CSA018764;CSA018993;CSA021621;CSA022077;CSA028137;CSA028496;CSA031525;CSA035957;Camellia_sinensis_newGene_26531;Camellia_sinensis_newGene_33044;Camellia_sinensis_newGene_71764	K06130+K01115+K13508+K05929+K01126+K01126+K06129+K01613+K01115+K13513+K01115+K01047+K01115+K00901+K16860+K13511+K01126+K01115
Valine, leucine and isoleucine degradation	ko00280	8	130	716	10102	CSA001069;CSA003867;CSA017502;CSA027594;CSA034432;CSA035327;CSA035438;Camellia_sinensis_newGene_16702	K07513+K05605+K00826+K05605+K00128+K07513+K00382+K07513
RNA degradation	ko03018	15	322	716	10102	CSA002537;CSA007675;CSA008463;CSA009342;CSA011774;CSA012640;CSA014547;CSA016547;CSA020365;CSA023075;CSA028833;CSA030461;CSA032544;CSA035911;Camellia_sinensis_newGene_64709	K04077+K12581+K13126+K13126+K03654+K13126+K01689+K13126+K00850+K04043+K12586+K13126+K00850+K04077+K12619
Betalain biosynthesis	ko00965	1	1	716	10102	CSA002532	K15777
Citrate cycle (TCA cycle)	ko00020	10	155	716	10102	CSA003140;CSA010742;CSA017019;CSA024422;CSA027439;CSA028330;CSA032487;CSA033227;CSA035438;Camellia_sinensis_newGene_12668	K01648+K01681+K00162+K00162+K01681+K01610+K00162+K01610+K00382+K01648
Ubiquitin mediated proteolysis	ko04120	11	315	716	10102	CSA000835;CSA011095;CSA013592;CSA016739;CSA017418;CSA023313;CSA024923;CSA033650;CSA035440;Camellia_sinensis_newGene_47879;Camellia_sinensis_newGene_85340	K03364+K03178+K10576+K10581+K03348+K03352+K10579+K03353+K03872+K03178+K10581
Phenylpropanoid biosynthesis	ko00940	47	299	716	10102	CSA000573;CSA003315;CSA004504;CSA005570;CSA005611;CSA006661;CSA007753;CSA007781;CSA008201;CSA008527;CSA009196;CSA010064;CSA012305;CSA013096;CSA014391;CSA016076;CSA017738;CSA018118;CSA018157;CSA020808;CSA022025;CSA022971;CSA023255;CSA023534;CSA023575;CSA023671;CSA023848;CSA023956;CSA024808;CSA024931;CSA028049;CSA028406;CSA028426;CSA028906;CSA030838;CSA032095;CSA034899;CSA036366;CSA036617;Camellia_…	K00083+K00430+K05350+K13065+K00083+K01188+K01904+K05349+K09755+K00430+K00083+K12355+K00430+K05349+K00083+K10775+K00430+K01188+K00430+K00083+K10775+K05349+K00430+K10775+K00430+K05349+K00430+K13065+K00430+K00430+K00430+K00430+K00430+K00430+K05349+K00430+K09753+K01904+K00430+K13065+K01188+K13065+K00083+K00083+K00083+K00430+K00430
Fatty acid elongation	ko00062	9	42	716	10102	CSA003554;CSA011917;CSA012799;CSA019467;CSA020336;CSA022029;CSA034207;CSA034926;Camellia_sinensis_newGene_79534	K15397+K15397+K15397+K15397+K15397+K15397+K07512+K15397+K10251
Isoquinoline alkaloid biosynthesis	ko00950	6	47	716	10102	CSA001188;CSA016221;CSA021497;CSA025650;Camellia_sinensis_newGene_50342;Camellia_sinensis_newGene_63145	K14455+K00276+K00815+K00815+K00815+K00815
Carbon fixation in photosynthetic organisms	ko00710	27	205	716	10102	CSA000795;CSA000918;CSA001188;CSA005629;CSA005647;CSA008121;CSA009966;CSA010881;CSA013756;CSA014363;CSA017290;CSA017654;CSA018763;CSA018950;CSA020587;CSA023938;CSA024921;CSA027239;CSA028330;CSA030555;CSA032975;CSA033227;CSA034492;CSA036535;Camellia_sinensis_newGene_16191;Camellia_sinensis_newGene_44079;Camellia_sinensis_newGene_53246	K00855+K14272+K14455+K00615+K01595+K01783+K01623+K01807+K01807+K00028+K00051+K03841+K00029+K05298+K01602+K00134+K14272+K01807+K01610+K03841+K00029+K01610+K01100+K00029+K01595+K01595+K00028
Ascorbate and aldarate metabolism	ko00053	6	76	716	10102	CSA003032;CSA008341;CSA014848;CSA017846;CSA034432;CSA035748	K00469+K00225+K00434+K00423+K00128+K00434
