# Supplementary material for: Metabolome and Transcriptome Analysis Reveals Putative Genes Involved in Anthocyanin Accumulation and Coloration in White and Pink Tea (Camellia sinensis) Flower
Source: Molecules. 2020 Jan 2;25(1):190. doi: 10.3390/molecules25010190 (PMC6983220; doi:10.3390/molecules25010190)
Supplement: Supplementary file 1 [file molecules-25-00190-s001.zip › Table S7.xlsx]

## Sheet: KEGG_enrichment
Supplementary S3 KEGG pathway enrichment analysis of DEGs in pink tea flowers
#Kegg_pathway	ko_id	Cluster_frequency	Genome_frequency	P-value	Corrected_P-value	rich_factor
2-Oxocarboxylic acid metabolism	ko01210	2 out of 145 1.37931034482759%	154 out of 10102 1.52445060384082%	0.652331	1	0.904792
Alanine, aspartate and glutamate metabolism	ko00250	4 out of 145 2.75862068965517%	122 out of 10102 1.20768164719857%	0.0983873	1	2.28423
alpha-Linolenic acid metabolism	ko00592	7 out of 145 4.82758620689655%	123 out of 10102 1.21758067709364%	0.00192884	0.156236	3.9649
Amino sugar and nucleotide sugar metabolism	ko00520	7 out of 145 4.82758620689655%	232 out of 10102 2.29657493565631%	0.0495934	1	2.10208
Aminoacyl-tRNA biosynthesis	ko00970	1 out of 145 0.689655172413793%	194 out of 10102 1.92041179964363%	0.941112	1	0.359118
Anthocyanin biosynthesis	ko00942	1 out of 145 0.689655172413793%	20 out of 10102 0.197980597901406%	0.251307	1	3.48345
Arginine and proline metabolism	ko00330	6 out of 145 4.13793103448276%	159 out of 10102 1.57394575331617%	0.0268937	1	2.62902
Ascorbate and aldarate metabolism	ko00053	1 out of 145 0.689655172413793%	76 out of 10102 0.752326272025342%	0.668095	1	0.916697
Base excision repair	ko03410	2 out of 145 1.37931034482759%	108 out of 10102 1.06909522866759%	0.461092	1	1.29017
beta-Alanine metabolism	ko00410	2 out of 145 1.37931034482759%	96 out of 10102 0.950306869926747%	0.402084	1	1.45144
Biosynthesis of amino acids	ko01230	8 out of 145 5.51724137931035%	553 out of 10102 5.47416353197387%	0.542935	1	1.00787
Biosynthesis of unsaturated fatty acids	ko01040	6 out of 145 4.13793103448276%	73 out of 10102 0.722629182340131%	0.000608898	0.0493207	5.72622
Brassinosteroid biosynthesis	ko00905	1 out of 145 0.689655172413793%	52 out of 10102 0.514749554543655%	0.529384	1	1.33979
C5-Branched dibasic acid metabolism	ko00660	1 out of 145 0.689655172413793%	15 out of 10102 0.148485448426054%	0.195083	1	4.6446
Carbon fixation in photosynthetic organisms	ko00710	3 out of 145 2.06896551724138%	205 out of 10102 2.02930112848941%	0.567547	1	1.01955
Carbon metabolism	ko01200	9 out of 145 6.20689655172414%	593 out of 10102 5.87012472777668%	0.481083	1	1.05737
Carotenoid biosynthesis	ko00906	2 out of 145 1.37931034482759%	62 out of 10102 0.613739853494358%	0.223391	1	2.24739
Circadian rhythm - plant	ko04712	4 out of 145 2.75862068965517%	95 out of 10102 0.940407840031677%	0.0475951	1	2.93343
Citrate cycle (TCA cycle)	ko00020	1 out of 145 0.689655172413793%	155 out of 10102 1.53434963373589%	0.895473	1	0.449477
Cutin, suberine and wax biosynthesis	ko00073	2 out of 145 1.37931034482759%	41 out of 10102 0.405860225697882%	0.11686	1	3.39849
Cyanoamino acid metabolism	ko00460	3 out of 145 2.06896551724138%	100 out of 10102 0.989902989507028%	0.173388	1	2.09007
Cysteine and methionine metabolism	ko00270	4 out of 145 2.75862068965517%	227 out of 10102 2.24707978618095%	0.411451	1	1.22765
Diterpenoid biosynthesis	ko00904	1 out of 145 0.689655172413793%	109 out of 10102 1.07899425856266%	0.794934	1	0.639165
Endocytosis	ko04144	1 out of 145 0.689655172413793%	309 out of 10102 3.05880023757672%	0.989299	1	0.225466
Ether lipid metabolism	ko00565	1 out of 145 0.689655172413793%	89 out of 10102 0.881013660661255%	0.725391	1	0.782797
Fatty acid biosynthesis	ko00061	3 out of 145 2.06896551724138%	108 out of 10102 1.06909522866759%	0.202372	1	1.93525
Fatty acid degradation	ko00071	8 out of 145 5.51724137931035%	140 out of 10102 1.38586418530984%	0.000900449	0.0729363	3.98108
Fatty acid elongation	ko00062	2 out of 145 1.37931034482759%	42 out of 10102 0.415759255592952%	0.121597	1	3.31757
Fatty acid metabolism	ko01212	10 out of 145 6.89655172413793%	193 out of 10102 1.91051276974856%	0.00045339	0.0367246	3.60979
Flavone and flavonol biosynthesis	ko00944	1 out of 145 0.689655172413793%	6 out of 10102 0.0593941793704217%	0.0831095	1	11.6115
Flavonoid biosynthesis	ko00941	4 out of 145 2.75862068965517%	86 out of 10102 0.851316570976044%	0.0349884	1	3.24042
Fructose and mannose metabolism	ko00051	1 out of 145 0.689655172413793%	121 out of 10102 1.1977826173035%	0.827941	1	0.575777
Glutathione metabolism	ko00480	4 out of 145 2.75862068965517%	205 out of 10102 2.02930112848941%	0.339613	1	1.35939
Glycerophospholipid metabolism	ko00564	1 out of 145 0.689655172413793%	218 out of 10102 2.15798851712532%	0.958678	1	0.319582
Glycine, serine and threonine metabolism	ko00260	2 out of 145 1.37931034482759%	129 out of 10102 1.27697485646407%	0.555709	1	1.08014
Glycolysis / Gluconeogenesis	ko00010	2 out of 145 1.37931034482759%	269 out of 10102 2.66283904177391%	0.902455	1	0.517985
Glyoxylate and dicarboxylate metabolism	ko00630	3 out of 145 2.06896551724138%	164 out of 10102 1.62344090279153%	0.419632	1	1.27443
Histidine metabolism	ko00340	1 out of 145 0.689655172413793%	51 out of 10102 0.504850524648584%	0.522496	1	1.36606
Inositol phosphate metabolism	ko00562	1 out of 145 0.689655172413793%	120 out of 10102 1.18788358740843%	0.825405	1	0.580575
Isoquinoline alkaloid biosynthesis	ko00950	1 out of 145 0.689655172413793%	47 out of 10102 0.465254405068303%	0.493925	1	1.48232
Mismatch repair	ko03430	1 out of 145 0.689655172413793%	97 out of 10102 0.960205899821817%	0.755647	1	0.718237
mRNA surveillance pathway	ko03015	2 out of 145 1.37931034482759%	299 out of 10102 2.95980993862601%	0.931825	1	0.466013
Nitrogen metabolism	ko00910	4 out of 145 2.75862068965517%	80 out of 10102 0.791922391605623%	0.0278101	1	3.48345
Other glycan degradation	ko00511	1 out of 145 0.689655172413793%	62 out of 10102 0.613739853494358%	0.593068	1	1.12369
Oxidative phosphorylation	ko00190	2 out of 145 1.37931034482759%	330 out of 10102 3.26667986537319%	0.953313	1	0.422236
Pantothenate and CoA biosynthesis	ko00770	1 out of 145 0.689655172413793%	64 out of 10102 0.633537913284498%	0.604737	1	1.08858
Pentose and glucuronate interconversions	ko00040	2 out of 145 1.37931034482759%	149 out of 10102 1.47495545436547%	0.634425	1	0.935154
Pentose phosphate pathway	ko00030	5 out of 145 3.44827586206897%	104 out of 10102 1.02949910908731%	0.0168191	1	3.34947
Peroxisome	ko04146	8 out of 145 5.51724137931035%	209 out of 10102 2.06889724806969%	0.0104329	0.845063	2.66675
Phagosome	ko04145	1 out of 145 0.689655172413793%	210 out of 10102 2.07879627796476%	0.953494	1	0.331757
Phenylalanine metabolism	ko00360	10 out of 145 6.89655172413793%	193 out of 10102 1.91051276974856%	0.00045339	0.0367246	3.60979
Phenylalanine, tyrosine and tryptophan biosynthesis	ko00400	2 out of 145 1.37931034482759%	112 out of 10102 1.10869134824787%	0.48001	1	1.24409
Phenylpropanoid biosynthesis	ko00940	14 out of 145 9.6551724137931%	299 out of 10102 2.95980993862601%	9.7558e-05	0.0079022	3.26209
Phosphatidylinositol signaling system	ko04070	2 out of 145 1.37931034482759%	113 out of 10102 1.11859037814294%	0.484676	1	1.23308
Photosynthesis	ko00195	3 out of 145 2.06896551724138%	80 out of 10102 0.791922391605623%	0.107479	1	2.61259
Photosynthesis - antenna proteins	ko00196	1 out of 145 0.689655172413793%	26 out of 10102 0.257374777271827%	0.31365	1	2.67958
Plant hormone signal transduction	ko04075	17 out of 145 11.7241379310345%	430 out of 10102 4.25658285488022%	0.000139508	0.0113001	2.75435
Plant-pathogen interaction	ko04626	5 out of 145 3.44827586206897%	437 out of 10102 4.32587606414571%	0.757859	1	0.797128
Porphyrin and chlorophyll metabolism	ko00860	3 out of 145 2.06896551724138%	73 out of 10102 0.722629182340131%	0.0872963	1	2.86311
Propanoate metabolism	ko00640	2 out of 145 1.37931034482759%	70 out of 10102 0.69293209265492%	0.265982	1	1.99054
Protein processing in endoplasmic reticulum	ko04141	2 out of 145 1.37931034482759%	503 out of 10102 4.97921203722035%	0.994986	1	0.277014
Purine metabolism	ko00230	3 out of 145 2.06896551724138%	361 out of 10102 3.57354979212037%	0.89585	1	0.578966
Pyrimidine metabolism	ko00240	1 out of 145 0.689655172413793%	290 out of 10102 2.87071866957038%	0.985797	1	0.240238
Pyruvate metabolism	ko00620	2 out of 145 1.37931034482759%	239 out of 10102 2.3658681449218%	0.861718	1	0.583004
Regulation of autophagy	ko04140	2 out of 145 1.37931034482759%	60 out of 10102 0.593941793704217%	0.212819	1	2.3223
Ribosome	ko03010	1 out of 145 0.689655172413793%	519 out of 10102 5.13759651554148%	0.999549	1	0.134237
Ribosome biogenesis in eukaryotes	ko03008	1 out of 145 0.689655172413793%	235 out of 10102 2.32627202534152%	0.967865	1	0.296464
RNA degradation	ko03018	2 out of 145 1.37931034482759%	322 out of 10102 3.18748762621263%	0.948482	1	0.432726
RNA transport	ko03013	1 out of 145 0.689655172413793%	412 out of 10102 4.07840031676896%	0.997716	1	0.169099
Sesquiterpenoid and triterpenoid biosynthesis	ko00909	1 out of 145 0.689655172413793%	77 out of 10102 0.762225301920412%	0.672895	1	0.904792
Starch and sucrose metabolism	ko00500	14 out of 145 9.6551724137931%	419 out of 10102 4.14769352603445%	0.00275584	0.223223	2.32784
Steroid biosynthesis	ko00100	1 out of 145 0.689655172413793%	79 out of 10102 0.782023361710552%	0.68229	1	0.881886
Stilbenoid, diarylheptanoid and gingerol biosynthesis	ko00945	1 out of 145 0.689655172413793%	37 out of 10102 0.3662641061176%	0.414854	1	1.88295
Terpenoid backbone biosynthesis	ko00900	2 out of 145 1.37931034482759%	121 out of 10102 1.1977826173035%	0.521062	1	1.15155
Tropane, piperidine and pyridine alkaloid biosynthesis	ko00960	1 out of 145 0.689655172413793%	56 out of 10102 0.554345674123936%	0.555966	1	1.24409
Tryptophan metabolism	ko00380	1 out of 145 0.689655172413793%	57 out of 10102 0.564244704019006%	0.562375	1	1.22226
Tyrosine metabolism	ko00350	1 out of 145 0.689655172413793%	105 out of 10102 1.03939813898238%	0.782591	1	0.663514
Ubiquinone and other terpenoid-quinone biosynthesis	ko00130	2 out of 145 1.37931034482759%	77 out of 10102 0.762225301920412%	0.303285	1	1.80958
Ubiquitin mediated proteolysis	ko04120	3 out of 145 2.06896551724138%	315 out of 10102 3.11819441694714%	0.835226	1	0.663514
Valine, leucine and isoleucine biosynthesis	ko00290	2 out of 145 1.37931034482759%	38 out of 10102 0.376163136012671%	0.10295	1	3.66679
Valine, leucine and isoleucine degradation	ko00280	5 out of 145 3.44827586206897%	130 out of 10102 1.28687388635914%	0.0391	1	2.67958

## Sheet: KEGG_stat
#KEGG_n	145	KEGG_N	10102
#Pathway	ko_ID	Selected_gene_in_Pathway	AllGene_in_Pathway	Selected_gene_in_All_pathways	AllGene_in_All_pathways	Gene_id	KEGG_Orthology
mRNA surveillance pathway	ko03015	2	299	145	10102	CSA008556;CSA021943	K11583+K06269
Valine, leucine and isoleucine degradation	ko00280	5	130	145	10102	CSA017502;CSA022036;CSA027594;CSA035327;Camellia_sinensis_newGene_16702	K00826+K01968+K05605+K07513+K07513
Amino sugar and nucleotide sugar metabolism	ko00520	7	232	145	10102	CSA003509;CSA003511;CSA004324;CSA015221;CSA015638;CSA015918;Camellia_sinensis_newGene_51954	K01183+K01183+K01810+K08679+K01183+K00975+K01183
Purine metabolism	ko00230	3	361	145	10102	CSA002026;Camellia_sinensis_newGene_24111;Camellia_sinensis_newGene_83608	K00940+K14977+K00942
C5-Branched dibasic acid metabolism	ko00660	1	15	145	10102	CSA018562	K00052
Carbon metabolism	ko01200	9	593	145	10102	CSA004324;CSA008121;CSA014363;CSA015996;CSA017019;CSA027594;CSA029966;CSA030535;Camellia_sinensis_newGene_70001	K01810+K01783+K00028+K00281+K00162+K05605+K00036+K00036+K01807
Mismatch repair	ko03430	1	97	145	10102	CSA033936	K08737
Pentose and glucuronate interconversions	ko00040	2	149	145	10102	CSA008121;CSA024071	K01783+K01728
Glycine, serine and threonine metabolism	ko00260	2	129	145	10102	CSA015996;CSA036561	K00281+K02437
Steroid biosynthesis	ko00100	1	79	145	10102	CSA004020	K00511
Phosphatidylinositol signaling system	ko04070	2	113	145	10102	CSA002143;CSA007915	K05857+K02183
Phenylpropanoid biosynthesis	ko00940	14	299	145	10102	CSA004504;CSA005570;CSA006215;CSA012305;CSA018118;CSA022025;CSA023534;CSA024931;CSA028049;CSA028426;CSA028429;CSA031222;CSA036366;Camellia_sinensis_newGene_39722	K05350+K13065+K00430+K00430+K01188+K10775+K10775+K00430+K00430+K00430+K13066+K00430+K01904+K13066
Ether lipid metabolism	ko00565	1	89	145	10102	CSA005815	K01115
Tyrosine metabolism	ko00350	1	105	145	10102	CSA025650	K00815
Ubiquinone and other terpenoid-quinone biosynthesis	ko00130	2	77	145	10102	CSA025650;CSA036366	K00815+K01904
Tropane, piperidine and pyridine alkaloid biosynthesis	ko00960	1	56	145	10102	CSA025650	K00815
Alanine, aspartate and glutamate metabolism	ko00250	4	122	145	10102	CSA001114;CSA006044;CSA019055;CSA035384	K01915+K01915+K00261+K01953
Flavone and flavonol biosynthesis	ko00944	1	6	145	10102	CSA031792	K13083
Flavonoid biosynthesis	ko00941	4	86	145	10102	CSA005570;CSA029773;CSA029775;CSA031792	K13065+K00660+K00660+K13083
Base excision repair	ko03410	2	108	145	10102	CSA024482;Camellia_sinensis_newGene_76601	K01246+K10798
Glycerophospholipid metabolism	ko00564	1	218	145	10102	CSA005815	K01115
Isoquinoline alkaloid biosynthesis	ko00950	1	47	145	10102	CSA025650	K00815
2-Oxocarboxylic acid metabolism	ko01210	2	154	145	10102	CSA017502;CSA018562	K00826+K00052
Ribosome biogenesis in eukaryotes	ko03008	1	235	145	10102	Camellia_sinensis_newGene_64709	K12619
Nitrogen metabolism	ko00910	4	80	145	10102	CSA001114;CSA006044;CSA019055;Camellia_sinensis_newGene_67925	K01915+K01915+K00261+K01673
Porphyrin and chlorophyll metabolism	ko00860	3	73	145	10102	CSA012503;CSA017417;CSA034412	K00218+K00228+K00218
Phenylalanine, tyrosine and tryptophan biosynthesis	ko00400	2	112	145	10102	CSA007133;CSA025650	K01657+K00815
Ascorbate and aldarate metabolism	ko00053	1	76	145	10102	CSA017238	K00434
Other glycan degradation	ko00511	1	62	145	10102	CSA009154	K01191
Inositol phosphate metabolism	ko00562	1	120	145	10102	CSA002143	K05857
Brassinosteroid biosynthesis	ko00905	1	52	145	10102	CSA013522	K15639
Carotenoid biosynthesis	ko00906	2	62	145	10102	CSA002096;Camellia_sinensis_newGene_81102	K09840+K15746
Diterpenoid biosynthesis	ko00904	1	109	145	10102	Camellia_sinensis_newGene_45698	K04123
Plant hormone signal transduction	ko04075	17	430	145	10102	CSA005481;CSA006959;CSA009349;CSA010349;CSA013122;CSA016477;CSA017016;CSA017271;CSA020321;CSA020494;CSA022935;CSA034099;Camellia_sinensis_newGene_12966;Camellia_sinensis_newGene_27769;Camellia_sinensis_newGene_27771;Camellia_sinensis_newGene_31065;Camellia_sinensis_newGene_36582	K14484+K14505+K14496+K14497+K14487+K14506+K13946+K14500+K14490+K14493+K14503+K14484+K14505+K14484+K14484+K13946+K13464
Propanoate metabolism	ko00640	2	70	145	10102	CSA006296;CSA027594	K01578+K05605
Glyoxylate and dicarboxylate metabolism	ko00630	3	164	145	10102	CSA001114;CSA006044;CSA036561	K01915+K01915+K02437
Ribosome	ko03010	1	519	145	10102	CSA020964	K02886
alpha-Linolenic acid metabolism	ko00592	7	123	145	10102	CSA010991;CSA019036;CSA030133;CSA033206;CSA035327;Camellia_sinensis_newGene_16702;Camellia_sinensis_newGene_6621	K08241+K00232+K00232+K01723+K07513+K07513+K10527
Ubiquitin mediated proteolysis	ko04120	3	315	145	10102	CSA023313;CSA024789;CSA033650	K03352+K10144+K03353
Phagosome	ko04145	1	210	145	10102	CSA020071	K04392
Pyrimidine metabolism	ko00240	1	290	145	10102	CSA002026	K00940
Oxidative phosphorylation	ko00190	2	330	145	10102	CSA027605;CSA031431	K01507+K01535
Pentose phosphate pathway	ko00030	5	104	145	10102	CSA004324;CSA008121;CSA029966;CSA030535;Camellia_sinensis_newGene_70001	K01810+K01783+K00036+K00036+K01807
Cysteine and methionine metabolism	ko00270	4	227	145	10102	CSA011127;CSA012900;CSA025650;CSA034913	K00558+K01611+K00815+K05933
Peroxisome	ko04146	8	209	145	10102	CSA006296;CSA013815;CSA019036;CSA027634;CSA030133;CSA035327;Camellia_sinensis_newGene_16702;Camellia_sinensis_newGene_49825	K01578+K01897+K00232+K01897+K00232+K07513+K07513+K01897
Aminoacyl-tRNA biosynthesis	ko00970	1	194	145	10102	CSA024431	K01866
Fatty acid elongation	ko00062	2	42	145	10102	CSA013312;Camellia_sinensis_newGene_79534	K15397+K10251
Biosynthesis of unsaturated fatty acids	ko01040	6	73	145	10102	CSA019036;CSA030133;CSA033714;CSA035327;Camellia_sinensis_newGene_16702;Camellia_sinensis_newGene_79534	K00232+K00232+K10256+K07513+K07513+K10251
Photosynthesis - antenna proteins	ko00196	1	26	145	10102	CSA016587	K08909
Carbon fixation in photosynthetic organisms	ko00710	3	205	145	10102	CSA008121;CSA014363;Camellia_sinensis_newGene_70001	K01783+K00028+K01807
Citrate cycle (TCA cycle)	ko00020	1	155	145	10102	CSA017019	K00162
Biosynthesis of amino acids	ko01230	8	553	145	10102	CSA001114;CSA006044;CSA007133;CSA008121;CSA017502;CSA018562;CSA025650;Camellia_sinensis_newGene_70001	K01915+K01915+K01657+K01783+K00826+K00052+K00815+K01807
Cutin, suberine and wax biosynthesis	ko00073	2	41	145	10102	CSA014057;CSA029072	K13407+K13407
RNA degradation	ko03018	2	322	145	10102	CSA035911;Camellia_sinensis_newGene_64709	K04077+K12619
Endocytosis	ko04144	1	309	145	10102	CSA005815	K01115
RNA transport	ko03013	1	412	145	10102	CSA012613	K14300
Phenylalanine metabolism	ko00360	10	193	145	10102	CSA006215;CSA012305;CSA022025;CSA023534;CSA024931;CSA025650;CSA028049;CSA028426;CSA031222;CSA036366	K00430+K00430+K10775+K10775+K00430+K00815+K00430+K00430+K00430+K01904
Glutathione metabolism	ko00480	4	205	145	10102	CSA017238;CSA023240;CSA029966;CSA030535	K00434+K00799+K00036+K00036
Fatty acid biosynthesis	ko00061	3	108	145	10102	CSA013815;CSA027634;Camellia_sinensis_newGene_49825	K01897+K01897+K01897
Fructose and mannose metabolism	ko00051	1	121	145	10102	CSA017673	K00895
beta-Alanine metabolism	ko00410	2	96	145	10102	CSA006296;CSA027594	K01578+K05605
Plant-pathogen interaction	ko04626	5	437	145	10102	CSA007915;CSA008101;CSA010110;CSA021563;CSA024124	K02183+K05391+K13448+K13457+K13425
Fatty acid degradation	ko00071	8	140	145	10102	CSA013815;CSA019036;CSA027634;CSA030133;CSA035327;Camellia_sinensis_newGene_16702;Camellia_sinensis_newGene_49825;Camellia_sinensis_newGene_6621	K01897+K00232+K01897+K00232+K07513+K07513+K01897+K10527
Histidine metabolism	ko00340	1	51	145	10102	CSA033907	K01590
Fatty acid metabolism	ko01212	10	193	145	10102	CSA013815;CSA019036;CSA027634;CSA030133;CSA033714;CSA035327;Camellia_sinensis_newGene_16702;Camellia_sinensis_newGene_49825;Camellia_sinensis_newGene_6621;Camellia_sinensis_newGene_79534	K01897+K00232+K01897+K00232+K10256+K07513+K07513+K01897+K10527+K10251
Photosynthesis	ko00195	3	80	145	10102	CSA032248;CSA033259;CSA035603	K02639+K02717+K02716
Pantothenate and CoA biosynthesis	ko00770	1	64	145	10102	CSA017502	K00826
Sesquiterpenoid and triterpenoid biosynthesis	ko00909	1	77	145	10102	CSA004020	K00511
Starch and sucrose metabolism	ko00500	14	419	145	10102	CSA002350;CSA004324;CSA004504;CSA010419;CSA010420;CSA015221;CSA015918;CSA017630;CSA018118;CSA021867;CSA030400;CSA030401;CSA035702;CSA036564	K01177+K01810+K05350+K01177+K01177+K08679+K00975+K01087+K01188+K01087+K01176+K01176+K16055+K01087
Cyanoamino acid metabolism	ko00460	3	100	145	10102	CSA004504;CSA018118;CSA021197	K05350+K01188+K13035
Regulation of autophagy	ko04140	2	60	145	10102	CSA003522;CSA013384	K07198+K08332
Glycolysis / Gluconeogenesis	ko00010	2	269	145	10102	CSA004324;CSA017019	K01810+K00162
Stilbenoid, diarylheptanoid and gingerol biosynthesis	ko00945	1	37	145	10102	CSA005570	K13065
Tryptophan metabolism	ko00380	1	57	145	10102	CSA008511	K11816
Terpenoid backbone biosynthesis	ko00900	2	121	145	10102	CSA018726;CSA023332	K00021+K03526
Circadian rhythm - plant	ko04712	4	95	145	10102	CSA001410;CSA023401;CSA029773;CSA029775	K12118+K12118+K00660+K00660
Protein processing in endoplasmic reticulum	ko04141	2	503	145	10102	CSA019322;CSA027223	K13993+K13989
Pyruvate metabolism	ko00620	2	239	145	10102	CSA014363;CSA017019	K00028+K00162
Arginine and proline metabolism	ko00330	6	159	145	10102	CSA001114;CSA006044;CSA012897;CSA012900;CSA019055;CSA021727	K01915+K01915+K00318+K01611+K00261+K01583
Anthocyanin biosynthesis	ko00942	1	20	145	10102	Camellia_sinensis_newGene_25874	K12338
Valine, leucine and isoleucine biosynthesis	ko00290	2	38	145	10102	CSA017502;CSA018562	K00826+K00052
