# Supplementary material for: Metabolome and Transcriptome Analysis Reveals Putative Genes Involved in Anthocyanin Accumulation and Coloration in White and Pink Tea (Camellia sinensis) Flower
Source: Molecules. 2020 Jan 2;25(1):190. doi: 10.3390/molecules25010190 (PMC6983220; doi:10.3390/molecules25010190)
Supplement: Supplementary file 1 [file molecules-25-00190-s001.zip › Table S8.xlsx]

## Sheet: zjw vs btp stage1
#ID	gene_name	ZJW11_FPKM	ZJW11_count	ZJW12_FPKM	ZJW12_count	ZJW13_FPKM	ZJW13_count	BTP11_FPKM	BTP11_count	BTP12_FPKM	BTP12_count	BTP13_FPKM	BTP13_count	FDR	log2FC	regulated	COG_class	COG_class_annotation	GO_annotation	KEGG_annotation	KEGG_pathway_annotation	KOG_class	KOG_class_annotation	Pfam_annotation	Swiss_Prot_annotation	eggNOG_class	eggNOG_class_annotation	NR_annotation	GO_second_level_annotation
CSNG25874	--	0.594868	39	0.084832	7	0.159372	11	1.30649	84	3.73302	203	1.62466	90	0.00240944	2.29806	up	--	--	Molecular Function: transferase activity, transferring hexosyl groups (GO:0016758);; Biological Process: lipid glycosylation (GO:0030259);;	K12338|0|vvi:100260080|crocetin glucosyltransferase, chloroplastic-like; K12338 anthocyanidin 3-O-glucoside 5-O-glucosyltransferase [EC:2.4.1.298] (A)	Anthocyanin biosynthesis (ko00942)	--	--	UDP-glucoronosyl and UDP-glucosyl transferase	Crocetin glucosyltransferase, chloroplastic (Precursor) GN=UGT75L6 OS=Gardenia jasminoides (Cape jasmine) PE=1 SV=1	CG	Energy production and conversion;; Carbohydrate transport and metabolism	PREDICTED: crocetin glucosyltransferase, chloroplastic-like [Vitis vinifera]	molecular function: catalytic activity (GO:0003824);; biological process: metabolic process (GO:0008152);; biological process: cellular process (GO:0009987);; biological process: single-organism process (GO:0044699)
CSA029024	--	0.010108	1	0	0	0	0	0.914066	46	0.822855	36	0.703886	31	5.2364e-08	4.22612	up	--	--	Biological Process: carbohydrate metabolic process (GO:0005975);; Molecular Function: UDP-glucosyltransferase activity (GO:0035251);; Biological Process: cellular metabolic process (GO:0044237);; Biological Process: single-organism metabolic process (GO:0044710);;	K12338|0|vvi:100260080|crocetin glucosyltransferase, chloroplastic-like; K12338 anthocyanidin 3-O-glucoside 5-O-glucosyltransferase [EC:2.4.1.298] (A)	Anthocyanin biosynthesis (ko00942)	[GC]	Carbohydrate transport and metabolism;; Energy production and conversion	UDP-glucoronosyl and UDP-glucosyl transferase	Crocetin glucosyltransferase, chloroplastic (Precursor) GN=UGT75L6 OS=Gardenia jasminoides (Cape jasmine) PE=1 SV=1	CG	Energy production and conversion;; Carbohydrate transport and metabolism	PREDICTED: crocetin glucosyltransferase, chloroplastic-like [Vitis vinifera]	biological process: metabolic process (GO:0008152);; molecular function: catalytic activity (GO:0003824);; biological process: cellular process (GO:0009987);; biological process: single-organism process (GO:0044699)
CSA029025	--	0.050543	3	0	0	0	0	0.38062	19	0.582008	26	0.451309	20	0.00679212	2.55942	up	[GC]	Carbohydrate transport and metabolism;; Energy production and conversion	Biological Process: carbohydrate metabolic process (GO:0005975);; Molecular Function: UDP-glucosyltransferase activity (GO:0035251);; Biological Process: cellular metabolic process (GO:0044237);; Biological Process: single-organism metabolic process (GO:0044710);;	K12338|0|vvi:100260080|crocetin glucosyltransferase, chloroplastic-like; K12338 anthocyanidin 3-O-glucoside 5-O-glucosyltransferase [EC:2.4.1.298] (A)	Anthocyanin biosynthesis (ko00942)	[GC]	Carbohydrate transport and metabolism;; Energy production and conversion	UDP-glucoronosyl and UDP-glucosyl transferase	Crocetin glucosyltransferase, chloroplastic (Precursor) GN=UGT75L6 OS=Gardenia jasminoides (Cape jasmine) PE=1 SV=1	CG	Energy production and conversion;; Carbohydrate transport and metabolism	PREDICTED: crocetin glucosyltransferase, chloroplastic-like [Vitis vinifera]	biological process: metabolic process (GO:0008152);; molecular function: catalytic activity (GO:0003824);; biological process: cellular process (GO:0009987);; biological process: single-organism process (GO:0044699)
CSA018076	--	0.90412	46	0.998244	56	0.593778	30	6.47006	323	9.40127	411	8.2635	363	8.32971e-24	3.13277	up	--	--	Biological Process: carbohydrate metabolic process (GO:0005975);; Molecular Function: UDP-glucosyltransferase activity (GO:0035251);; Biological Process: cellular metabolic process (GO:0044237);; Biological Process: single-organism metabolic process (GO:0044710);;	K12338|0|vvi:100260080|crocetin glucosyltransferase, chloroplastic-like; K12338 anthocyanidin 3-O-glucoside 5-O-glucosyltransferase [EC:2.4.1.298] (A)	Anthocyanin biosynthesis (ko00942)	[GC]	Carbohydrate transport and metabolism;; Energy production and conversion	UDP-glucoronosyl and UDP-glucosyl transferase	Crocetin glucosyltransferase, chloroplastic (Precursor) GN=UGT75L6 OS=Gardenia jasminoides (Cape jasmine) PE=1 SV=1	CG	Energy production and conversion;; Carbohydrate transport and metabolism	PREDICTED: crocetin glucosyltransferase, chloroplastic-like [Vitis vinifera]	biological process: metabolic process (GO:0008152);; molecular function: catalytic activity (GO:0003824);; biological process: cellular process (GO:0009987);; biological process: single-organism process (GO:0044699)
CSA028872	--	2.13614	108	2.83356	158	2.07822	105	3.68049	184	8.49052	371	7.3803	324	0.00107997	1.37205	up	[GC]	Carbohydrate transport and metabolism;; Energy production and conversion	Biological Process: carbohydrate metabolic process (GO:0005975);; Molecular Function: UDP-glucosyltransferase activity (GO:0035251);; Biological Process: cellular metabolic process (GO:0044237);; Biological Process: single-organism metabolic process (GO:0044710);;	K12338|0|vvi:100260080|crocetin glucosyltransferase, chloroplastic-like; K12338 anthocyanidin 3-O-glucoside 5-O-glucosyltransferase [EC:2.4.1.298] (A)	Anthocyanin biosynthesis (ko00942)	[GC]	Carbohydrate transport and metabolism;; Energy production and conversion	UDP-glucoronosyl and UDP-glucosyl transferase	Crocetin glucosyltransferase, chloroplastic (Precursor) GN=UGT75L6 OS=Gardenia jasminoides (Cape jasmine) PE=1 SV=1	CG	Energy production and conversion;; Carbohydrate transport and metabolism	PREDICTED: crocetin glucosyltransferase, chloroplastic-like [Vitis vinifera]	biological process: metabolic process (GO:0008152);; molecular function: catalytic activity (GO:0003824);; biological process: cellular process (GO:0009987);; biological process: single-organism process (GO:0044699)
CSA027712	--	0	0	0	0	0	0	2.1393	58	3.76905	89	0.051363	2	0.00117578	3.0261	up	--	--	Biological Process: metabolic process (GO:0008152);; Molecular Function: kaempferol 3-O-galactosyltransferase activity (GO:0033834);;	K12930|1.36509e-89|pop:POPTR_0013s12310g|UDP-glucoronosyl/UDP-glucosyl transferase family protein; K12930 anthocyanidin 3-O-glucosyltransferase [EC:2.4.1.115] (A)	Anthocyanin biosynthesis (ko00942)	[GC]	Carbohydrate transport and metabolism;; Energy production and conversion	UDP-glucoronosyl and UDP-glucosyl transferase	Kaempferol 3-O-beta-D-galactosyltransferase (Precursor) OS=Petunia hybrida (Petunia) PE=1 SV=1	CG	Energy production and conversion;; Carbohydrate transport and metabolism	flavonoid 3-0-galactosyltransferase [Actinidia chinensis]	biological process: metabolic process (GO:0008152);; molecular function: catalytic activity (GO:0003824)
CSA029026	--	0.021421	2	0.209769	11	0.256416	13	1.51466	71	1.77453	73	0.521593	22	0.0082171	2.18248	up	--	--	Biological Process: carbohydrate metabolic process (GO:0005975);; Molecular Function: UDP-glucosyltransferase activity (GO:0035251);; Biological Process: cellular metabolic process (GO:0044237);; Biological Process: single-organism metabolic process (GO:0044710);;	K12338|0|vvi:100260080|crocetin glucosyltransferase, chloroplastic-like; K12338 anthocyanidin 3-O-glucoside 5-O-glucosyltransferase [EC:2.4.1.298] (A)	Anthocyanin biosynthesis (ko00942)	[GC]	Carbohydrate transport and metabolism;; Energy production and conversion	UDP-glucoronosyl and UDP-glucosyl transferase	Crocetin glucosyltransferase, chloroplastic (Precursor) GN=UGT75L6 OS=Gardenia jasminoides (Cape jasmine) PE=1 SV=1	CG	Energy production and conversion;; Carbohydrate transport and metabolism	UDP-glucose:glucosyltransferase [Lycium barbarum]	biological process: metabolic process (GO:0008152);; molecular function: catalytic activity (GO:0003824);; biological process: cellular process (GO:0009987);; biological process: single-organism process (GO:0044699)

## Sheet: zjw vs btp stage2
CSA029707	CHS2	102.736	3599	107.976	4608	107.052	3515	247.747	6850	468	13919	218.65	6378	2.24441e-06	1.43581	up	[Q]	Secondary metabolites biosynthesis, transport and catabolism	Biological Process: flavonoid biosynthetic process (GO:0009813);; Molecular Function: naringenin-chalcone synthase activity (GO:0016210);;	K00660|0|vvi:100258106|CHS3; chalcone synthase; K00660 chalcone synthase [EC:2.3.1.74] (A)	Flavonoid biosynthesis (ko00941);; Circadian rhythm - plant (ko04712)	--	--	Chalcone and stilbene synthases, C-terminal domain;; Chalcone and stilbene synthases, N-terminal domain;; 3-Oxoacyl-[acyl-carrier-protein (ACP)] synthase III C terminal;; 3-Oxoacyl-[acyl-carrier-protein (ACP)] synthase III;; FAE1/Type III polyketide synthase-like protein	Chalcone synthase 2 GN=CHS2 OS=Camellia sinensis (Tea) PE=2 SV=1	CHS2	H	Coenzyme transport and metabolism	RecName: Full=Chalcone synthase 2; AltName: Full=Naringenin-chalcone synthase 2 [Camellia sinensis]	biological process: metabolic process (GO:0008152);; molecular function: catalytic activity (GO:0003824)
CSA026009	CHS2	0	0	0	0	0	0	8.75907	89	16.4964	180	11.5349	123	8.33566e-21	6.46321	up	--	--	Biological Process: metabolic process (GO:0008152);; Molecular Function: transferase activity, transferring acyl groups (GO:0016746);;	K00660|4.88172e-54|pxb:103965055|chalcone synthase-like; K00660 chalcone synthase [EC:2.3.1.74] (A)	Flavonoid biosynthesis (ko00941);; Circadian rhythm - plant (ko04712)	--	--	Chalcone and stilbene synthases, N-terminal domain;; Chalcone and stilbene synthases, C-terminal domain	Chalcone synthase 2 GN=CHS2 OS=Camellia sinensis (Tea) PE=2 SV=1	CHS2	H	Coenzyme transport and metabolism	chalcone synthase [Camellia pyxidiacea var. rubituberculata]	biological process: metabolic process (GO:0008152);; molecular function: catalytic activity (GO:0003824)
CSA023049	F3'H	4.47201	86	7.11905	165	8.4399	151	55.9693	840	76.7624	1240	29.6425	470	3.4122e-11	2.76929	up	--	--	Molecular Function: iron ion binding (GO:0005506);; Molecular Function: electron carrier activity (GO:0009055);; Biological Process: anthocyanin-containing compound biosynthetic process (GO:0009718);; Biological Process: response to sucrose (GO:0009744);; Biological Process: response to UV-B (GO:0010224);; Molecular Function: flavonoid 3'-monooxygenase activity (GO:0016711);; Molecular Function: …	K05280|6.66278e-61|pop:POPTR_0013s07050g|POPTRDRAFT_823742; hypothetical protein; K05280 flavonoid 3'-monooxygenase [EC:1.14.13.21] (A)	Flavonoid biosynthesis (ko00941);; Flavone and flavonol biosynthesis (ko00944)	[Q]	Secondary metabolites biosynthesis, transport and catabolism	Cytochrome P450	Flavonoid 3&apos;-monooxygenase GN=CYP75B2 OS=Petunia hybrida (Petunia) PE=2 SV=1	F3'H	Q	Secondary metabolites biosynthesis, transport and catabolism	putative flavonoid-3&apos;-hydroxylase [Camellia sinensis]	molecular function: binding (GO:0005488);; molecular function: electron carrier activity (GO:0009055);; biological process: metabolic process (GO:0008152);; biological process: single-organism process (GO:0044699);; biological process: response to stimulus (GO:0050896);; molecular function: catalytic activity (GO:0003824)
CSA019984	LAR	7.44081	314	6.02652	296	8.04863	289	56.1547	2035	49.1848	1646	27.702	1058	7.5686e-15	2.59514	up	--	--	Molecular Function: leucoanthocyanidin reductase activity (GO:0033788);; Biological Process: oxidation-reduction process (GO:0055114);;	K13081|1.52592e-42|vvi:100233112|LAR2; leucoanthocyanidin reductase 2; K13081 leucoanthocyanidin reductase [EC:1.17.1.3] (A)	Flavonoid biosynthesis (ko00941)	--	--	--	Leucoanthocyanidin reductase GN=LAR OS=Desmodium uncinatum (Spanish clover) PE=1 SV=1	LAR	G	Carbohydrate transport and metabolism	putative leucoanthocyanidin reductase 2 [Vitis hybrid cultivar]	molecular function: catalytic activity (GO:0003824);; biological process: metabolic process (GO:0008152);; biological process: single-organism process (GO:0044699)
CSA018523	LAR	6.57373	389	11.4779	826	9.095	472	40.3234	1759	62.2025	2870	12.4719	614	0.000912116	1.77754	up	--	--	Molecular Function: nucleotide binding (GO:0000166);;	K13081|0|tcc:TCM_011870|Leucoanthocyanidin reductase 1; K13081 leucoanthocyanidin reductase [EC:1.17.1.3] (A)	Flavonoid biosynthesis (ko00941)	--	--	NmrA-like family;; NADH(P)-binding;; NAD dependent epimerase/dehydratase family	Leucoanthocyanidin reductase GN=LAR OS=Desmodium uncinatum (Spanish clover) PE=1 SV=1	LAR	R	General function prediction only	leucoanthocyanidin reductase [Camellia sinensis]	molecular function: binding (GO:0005488)
CSA011986	ANR	5.47373	268	4.60884	273	6.52688	299	37.8822	1456	60.9572	2516	4.96357	202	0.00136093	2.18338	up	[MG]	Cell wall/membrane/envelope biogenesis;; Carbohydrate transport and metabolism	Molecular Function: nucleotide binding (GO:0000166);; Biological Process: negative regulation of flavonoid biosynthetic process (GO:0009964);; Molecular Function: anthocyanidin reductase activity (GO:0033729);; Biological Process: cellular metabolic process (GO:0044237);; Molecular Function: coenzyme binding (GO:0050662);; Biological Process: oxidation-reduction process (GO:0055114);;	K08695|0|vvi:100232981|ANR, ban; anthocyanidin reductase; K08695 anthocyanidin reductase [EC:1.3.1.77] (A)	Flavonoid biosynthesis (ko00941)	[V]	Defense mechanisms	NAD dependent epimerase/dehydratase family;; 3-beta hydroxysteroid dehydrogenase/isomerase family;; NADH(P)-binding;; Male sterility protein	Anthocyanidin reductase GN=T13M11.8 OS=Arabidopsis thaliana (Mouse-ear cress) PE=1 SV=2	ANR	Q	Secondary metabolites biosynthesis, transport and catabolism	anthocyanidin reductase [Camellia sinensis]	molecular function: binding (GO:0005488);; biological process: biological regulation (GO:0065007);; molecular function: catalytic activity (GO:0003824);; biological process: metabolic process (GO:0008152);; biological process: single-organism process (GO:0044699);; biological process: cellular process (GO:0009987)
CSA011508	LAR	0.521004	24	0.956907	54	1.4157	61	26.4603	960	23.7479	927	2.02825	78	3.69887e-06	3.30676	up	[R]	General function prediction only	Biological Process: vacuole organization (GO:0007033);; Biological Process: anthocyanin-containing compound biosynthetic process (GO:0009718);; Biological Process: proanthocyanidin biosynthetic process (GO:0010023);; Molecular Function: oxidoreductase activity, acting on single donors with incorporation of molecular oxygen, incorporation of two atoms of oxygen (GO:0016702);; Molecular Function: l…	K05277|0|tcc:TCM_016139|Leucoanthocyanidin dioxygenase isoform 1; K05277 leucoanthocyanidin dioxygenase [EC:1.14.11.19] (A)	Flavonoid biosynthesis (ko00941)	[QR]	Secondary metabolites biosynthesis, transport and catabolism;; General function prediction only	non-haem dioxygenase in morphine synthesis N-terminal;; 2OG-Fe(II) oxygenase superfamily	Leucoanthocyanidin dioxygenase GN=ANT17 OS=Petunia hybrida (Petunia) PE=2 SV=1	LAR	H	Coenzyme transport and metabolism	anthocyanidin synthase [Camellia chekiangoleosa]	biological process: cellular process (GO:0009987);; biological process: cellular component organization or biogenesis (GO:0071840);; biological process: metabolic process (GO:0008152);; biological process: single-organism process (GO:0044699);; molecular function: catalytic activity (GO:0003824)
CSA008358	FLS	122.028	6351	112.533	7135	108.94	5314	185.665	7627	500.809	22130	280.325	12148	7.35696e-05	1.35236	up	[R]	General function prediction only	Molecular Function: iron ion binding (GO:0005506);; Cellular Component: cytoplasm (GO:0005737);; Molecular Function: oxidoreductase activity, acting on single donors with incorporation of molecular oxygen, incorporation of two atoms of oxygen (GO:0016702);; Molecular Function: L-ascorbic acid binding (GO:0031418);; Molecular Function: flavonol synthase activity (GO:0045431);; Molecular Function: …	K05278|0|sly:101249699|flavonol synthase/flavanone 3-hydroxylase; K05278 flavonol synthase [EC:1.14.11.23] (A)	Flavonoid biosynthesis (ko00941)	[QR]	Secondary metabolites biosynthesis, transport and catabolism;; General function prediction only	non-haem dioxygenase in morphine synthesis N-terminal;; 2OG-Fe(II) oxygenase superfamily	Flavonol synthase/flavanone 3-hydroxylase GN=FLS OS=Petroselinum crispum (Parsley) PE=1 SV=1	FLS	H	Coenzyme transport and metabolism	flavonol synthase [Camellia nitidissima]	molecular function: binding (GO:0005488);; cellular component: cell (GO:0005623);; cellular component: cell part (GO:0044464);; molecular function: catalytic activity (GO:0003824);; biological process: metabolic process (GO:0008152);; biological process: single-organism process (GO:0044699)
CSA004930	F3H	6.19691	338	5.13238	356	6.10607	312	75.5101	3224	118.516	5536	26.4872	1218	4.87958e-13	3.30884	up	[R]	General function prediction only	Biological Process: flavonoid biosynthetic process (GO:0009813);; Molecular Function: oxidoreductase activity, acting on single donors with incorporation of molecular oxygen, incorporation of two atoms of oxygen (GO:0016702);; Molecular Function: L-ascorbic acid binding (GO:0031418);; Molecular Function: naringenin 3-dioxygenase activity (GO:0045486);; Molecular Function: metal ion binding (GO:00…	K00475|0|vvi:100253950|flavanone 3-dioxygenase-like; K00475 naringenin 3-dioxygenase [EC:1.14.11.9] (A)	Flavonoid biosynthesis (ko00941)	[QR]	Secondary metabolites biosynthesis, transport and catabolism;; General function prediction only	non-haem dioxygenase in morphine synthesis N-terminal;; 2OG-Fe(II) oxygenase superfamily	Naringenin,2-oxoglutarate 3-dioxygenase OS=Malus domestica (Apple) PE=2 SV=1	F3H	Q	Secondary metabolites biosynthesis, transport and catabolism	flavanone 3-hydroxylase [Camellia sinensis]	biological process: metabolic process (GO:0008152);; molecular function: catalytic activity (GO:0003824);; biological process: single-organism process (GO:0044699);; molecular function: binding (GO:0005488)
CSA003949	DFR	4.31422	213	5.44993	323	4.79835	215	15.9027	575	25.9043	942	22.3401	792	5.98076e-19	1.87237	up	[MG]	Cell wall/membrane/envelope biogenesis;; Carbohydrate transport and metabolism	Biological Process: flavonoid biosynthetic process (GO:0009813);; Molecular Function: oxidoreductase activity (GO:0016491);; Biological Process: cellular metabolic process (GO:0044237);; Biological Process: single-organism metabolic process (GO:0044710);; Molecular Function: coenzyme binding (GO:0050662);;	K13082|4.86235e-174|vvi:100267635|	Flavonoid biosynthesis (ko00941)	[V]	Defense mechanisms	NAD dependent epimerase/dehydratase family;; Male sterility protein;; 3-beta hydroxysteroid dehydrogenase/isomerase family;; NADH(P)-binding;; NmrA-like family;; short chain dehydrogenase	Dihydroflavonol-4-reductase GN=MJB21.18 OS=Arabidopsis thaliana (Mouse-ear cress) PE=1 SV=2	DFR	M	Cell wall/membrane/envelope biogenesis	PREDICTED: dihydroflavonol-4-reductase-like [Vitis vinifera]	biological process: metabolic process (GO:0008152);; molecular function: catalytic activity (GO:0003824);; biological process: cellular process (GO:0009987);; biological process: single-organism process (GO:0044699);; molecular function: binding (GO:0005488)
CSNG52642	F3'5'H	43.4271	1016	41.5508	1184	40.7263	893	69.8691	1290	128.869	2560	108.134	2107	2.23726e-07	1.18601	up	[R]	General function prediction only	Cellular Component: cytosol (GO:0005829);; Biological Process: anthocyanin-containing compound biosynthetic process (GO:0009718);; Biological Process: methylation (GO:0032259);; Biological Process: cyanidin 3-O-glucoside biosynthetic process (GO:0033485);; Biological Process: delphinidin 3-O-glucoside biosynthetic process (GO:0033486);; Molecular Function: caffeoyl-CoA O-methyltransferase activit…	K00588|3.57754e-64|rcu:RCOM_1148460|o-methyltransferase, putative (EC:2.1.1.104); K00588 caffeoyl-CoA O-methyltransferase [EC:2.1.1.104] (A)	Phenylalanine metabolism (ko00360);; Phenylpropanoid biosynthesis (ko00940);; Flavonoid biosynthesis (ko00941);; Stilbenoid, diarylheptanoid and gingerol biosynthesis (ko00945)	--	--	O-methyltransferase	Flavonoid 3&apos;,5&apos;-methyltransferase GN=FAOMT OS=Vitis vinifera (Grape) PE=1 SV=1	FAOMT	Q	Secondary metabolites biosynthesis, transport and catabolism	o-methyltransferase, putative [Ricinus communis]	cellular component: cell (GO:0005623);; cellular component: cell part (GO:0044464);; biological process: metabolic process (GO:0008152);; biological process: single-organism process (GO:0044699);; molecular function: catalytic activity (GO:0003824);; molecular function: binding (GO:0005488);; biological process: reproductive process (GO:0022414);; biological process: multicellular organismal proc…
CSNG5035	LAR	5.95702	138	5.33527	150	7.94382	172	52.4829	954	37.8228	739	22.1131	424	7.4098e-09	2.36234	up	--	--	--	K13081|2.94571e-33|mdm:103420366|leucoanthocyanidin reductase-like; K13081 leucoanthocyanidin reductase [EC:1.17.1.3] (A)	Flavonoid biosynthesis (ko00941)	--	--	NmrA-like family;; NAD dependent epimerase/dehydratase family	Leucoanthocyanidin reductase GN=LAR OS=Desmodium uncinatum (Spanish clover) PE=1 SV=1	LAR	G	Carbohydrate transport and metabolism	TPA: leucoanthocyanidin reductase 2 [Gossypium arboreum]	--
CSNG39835	F3'5'H	81.8768	3394	86.0379	4344	83.0346	3225	133.143	4356	245.169	8627	230.323	7949	2.32801e-07	1.17526	up	[R]	General function prediction only	Cellular Component: cytosol (GO:0005829);; Biological Process: methylation (GO:0032259);; Molecular Function: caffeoyl-CoA O-methyltransferase activity (GO:0042409);; Biological Process: seed development (GO:0048316);; Molecular Function: trihydroxyferuloyl spermidine O-methyltransferase activity (GO:0080012);; Molecular Function: caffeoyl CoA:S-adenosyl-L-methionine O-methyltransferase activity …	K00588|1.12561e-103|rcu:RCOM_1148460|o-methyltransferase, putative (EC:2.1.1.104); K00588 caffeoyl-CoA O-methyltransferase [EC:2.1.1.104] (A)	Phenylalanine metabolism (ko00360);; Phenylpropanoid biosynthesis (ko00940);; Flavonoid biosynthesis (ko00941);; Stilbenoid, diarylheptanoid and gingerol biosynthesis (ko00945)	--	--	O-methyltransferase;; Methyltransferase domain;; Methyltransferase domain;; Methyltransferase domain	Flavonoid 3&apos;,5&apos;-methyltransferase GN=FAOMT OS=Vitis vinifera (Grape) PE=1 SV=1	FAOMT	Q	Secondary metabolites biosynthesis, transport and catabolism	o-methyltransferase, putative [Ricinus communis]	cellular component: cell (GO:0005623);; cellular component: cell part (GO:0044464);; biological process: metabolic process (GO:0008152);; molecular function: catalytic activity (GO:0003824);; biological process: reproductive process (GO:0022414);; biological process: multicellular organismal process (GO:0032501);; biological process: developmental process (GO:0032502);; biological process: single…
#ID	gene_name	ZJW21_FPKM	ZJW21_count	ZJW22_FPKM	ZJW22_count	ZJW23_FPKM	ZJW23_count	BTP21_FPKM	BTP21_count	BTP22_FPKM	BTP22_count	BTP23_FPKM	BTP23_count	FDR	log2FC	regulated	COG_class	COG_class_annotation	GO_annotation	KEGG_annotation	KEGG_pathway_annotation	KOG_class	KOG_class_annotation	Pfam_annotation	Swiss_Prot_annotation		eggNOG_class	eggNOG_class_annotation	NR_annotation	GO_second_level_annotation

## Sheet: zjw vs btp stage3
#ID	gene_name	ZJW31_FPKM	ZJW31_count	ZJW32_FPKM	ZJW32_count	ZJW33_FPKM	ZJW33_count	BTP31_FPKM	BTP31_count	BTP32_FPKM	BTP32_count	BTP33_FPKM	BTP33_count	FDR	log2FC	regulated	COG_class	COG_class_annotation	GO_annotation	KEGG_annotation	KEGG_pathway_annotation	KOG_class	KOG_class_annotation	Pfam_annotation	Swiss_Prot_annotation	gene name	eggNOG_class	eggNOG_class_annotation	NR_annotation	GO_second_level_annotation
CSA029707	CHS2	44.388	1922	37.2555	1375	43.629	1637	158.4	4428	154.994	4486	105.856	3420	7.3292e-12	1.65061	up	[Q]	Secondary metabolites biosynthesis, transport and catabolism	Biological Process: flavonoid biosynthetic process (GO:0009813);; Molecular Function: naringenin-chalcone synthase activity (GO:0016210);;	K00660|0|vvi:100258106|CHS3; chalcone synthase; K00660 chalcone synthase [EC:2.3.1.74] (A)	Flavonoid biosynthesis (ko00941);; Circadian rhythm - plant (ko04712)	--	--	Chalcone and stilbene synthases, C-terminal domain;; Chalcone and stilbene synthases, N-terminal domain;; 3-Oxoacyl-[acyl-carrier-protein (ACP)] synthase III C terminal;; 3-Oxoacyl-[acyl-carrier-protein (ACP)] synthase III;; FAE1/Type III polyketide synthase-like protein	Chalcone synthase 2 GN=CHS2 OS=Camellia sinensis (Tea) PE=2 SV=1	CHS2	H	Coenzyme transport and metabolism	RecName: Full=Chalcone synthase 2; AltName: Full=Naringenin-chalcone synthase 2 [Camellia sinensis]	biological process: metabolic process (GO:0008152);; molecular function: catalytic activity (GO:0003824)
CSA019984	LAR	13.4191	685	14.3029	615	13.5638	614	45.777	1676	46.7458	1490	30.2926	1282	2.40189e-10	1.53678	up	--	--	Molecular Function: leucoanthocyanidin reductase activity (GO:0033788);; Biological Process: oxidation-reduction process (GO:0055114);;	K13081|1.52592e-42|vvi:100233112|LAR2; leucoanthocyanidin reductase 2; K13081 leucoanthocyanidin reductase [EC:1.17.1.3] (A)	Flavonoid biosynthesis (ko00941)	--	--	--	Leucoanthocyanidin reductase GN=LAR OS=Desmodium uncinatum (Spanish clover) PE=1 SV=1	LAR	G	Carbohydrate transport and metabolism	putative leucoanthocyanidin reductase 2 [Vitis hybrid cultivar]	molecular function: catalytic activity (GO:0003824);; biological process: metabolic process (GO:0008152);; biological process: single-organism process (GO:0044699)
CSA006950	FLS	24.9091	1196	40.4836	1656	25.5579	1063	8.42848	262	10.8097	347	16.909	606	0.000122469	-1.39431	down	[R]	General function prediction only	Molecular Function: iron ion binding (GO:0005506);; Cellular Component: cytoplasm (GO:0005737);; Molecular Function: oxidoreductase activity, acting on single donors with incorporation of molecular oxygen, incorporation of two atoms of oxygen (GO:0016702);; Molecular Function: L-ascorbic acid binding (GO:0031418);; Molecular Function: flavonol synthase activity (GO:0045431);; Molecular Function: …	K05278|0|sot:102577717|FLS; flavonol synthase (EC:1.14.11.23); K05278 flavonol synthase [EC:1.14.11.23] (A)	Flavonoid biosynthesis (ko00941)	[QR]	Secondary metabolites biosynthesis, transport and catabolism;; General function prediction only	non-haem dioxygenase in morphine synthesis N-terminal;; 2OG-Fe(II) oxygenase superfamily	Flavonol synthase/flavanone 3-hydroxylase GN=FL OS=Petunia hybrida (Petunia) PE=2 SV=1	F3H	H	Coenzyme transport and metabolism	flavonol synthase [Camellia nitidissima]	molecular function: binding (GO:0005488);; cellular component: cell (GO:0005623);; cellular component: cell part (GO:0044464);; molecular function: catalytic activity (GO:0003824);; biological process: metabolic process (GO:0008152);; biological process: single-organism process (GO:0044699)
CSA004930	F3H	9.19041	635	13.2423	754	9.55074	573	26.8735	1159	30.2832	1384	16.2016	809	0.0031288	1.08064	up	[R]	General function prediction only	Biological Process: flavonoid biosynthetic process (GO:0009813);; Molecular Function: oxidoreductase activity, acting on single donors with incorporation of molecular oxygen, incorporation of two atoms of oxygen (GO:0016702);; Molecular Function: L-ascorbic acid binding (GO:0031418);; Molecular Function: naringenin 3-dioxygenase activity (GO:0045486);; Molecular Function: metal ion binding (GO:00…	K00475|0|vvi:100253950|flavanone 3-dioxygenase-like; K00475 naringenin 3-dioxygenase [EC:1.14.11.9] (A)	Flavonoid biosynthesis (ko00941)	[QR]	Secondary metabolites biosynthesis, transport and catabolism;; General function prediction only	non-haem dioxygenase in morphine synthesis N-terminal;; 2OG-Fe(II) oxygenase superfamily	Naringenin,2-oxoglutarate 3-dioxygenase OS=Malus domestica (Apple) PE=2 SV=1	F3H	Q	Secondary metabolites biosynthesis, transport and catabolism	flavanone 3-hydroxylase [Camellia sinensis]	biological process: metabolic process (GO:0008152);; molecular function: catalytic activity (GO:0003824);; biological process: single-organism process (GO:0044699);; molecular function: binding (GO:0005488)
CSA000501	COMT	12.1815	427	13.0551	390	8.32678	253	85.4617	1933	31.8303	746	56.9308	1489	1.78808e-07	2.20919	up	[R]	General function prediction only	Biological Process: coumarin biosynthetic process (GO:0009805);; Biological Process: lignin biosynthetic process (GO:0009809);; Biological Process: methylation (GO:0032259);; Molecular Function: caffeoyl-CoA O-methyltransferase activity (GO:0042409);; Biological Process: response to cadmium ion (GO:0046686);; Molecular Function: metal ion binding (GO:0046872);;	K00588|4.84888e-169|pop:POPTR_0009s10270g|POPTRDRAFT_649581; caffeoyl-CoA O-methyltransferase family protein; K00588 caffeoyl-CoA O-methyltransferase [EC:2.1.1.104] (A)	Phenylalanine metabolism (ko00360);; Phenylpropanoid biosynthesis (ko00940);; Flavonoid biosynthesis (ko00941);; Stilbenoid, diarylheptanoid and gingerol biosynthesis (ko00945)	[Q]	Secondary metabolites biosynthesis, transport and catabolism	O-methyltransferase;; Methyltransferase domain	Caffeoyl-CoA O-methyltransferase OS=Populus tremuloides (Quaking aspen) PE=2 SV=1	COMT	Q	Secondary metabolites biosynthesis, transport and catabolism	catechol-O-methyltransferase [Camellia sinensis]	biological process: metabolic process (GO:0008152);; biological process: cellular process (GO:0009987);; biological process: single-organism process (GO:0044699);; molecular function: catalytic activity (GO:0003824);; biological process: response to stimulus (GO:0050896);; molecular function: binding (GO:0005488)
CSNG52642	F3'5'H	24.047	696	21.9847	542	21.7641	546	56.4937	1055	49.1409	950	51.5263	1112	2.21534e-11	1.12464	up	[R]	General function prediction only	Cellular Component: cytosol (GO:0005829);; Biological Process: anthocyanin-containing compound biosynthetic process (GO:0009718);; Biological Process: methylation (GO:0032259);; Biological Process: cyanidin 3-O-glucoside biosynthetic process (GO:0033485);; Biological Process: delphinidin 3-O-glucoside biosynthetic process (GO:0033486);; Molecular Function: caffeoyl-CoA O-methyltransferase activit…	K00588|3.57754e-64|rcu:RCOM_1148460|o-methyltransferase, putative (EC:2.1.1.104); K00588 caffeoyl-CoA O-methyltransferase [EC:2.1.1.104] (A)	Phenylalanine metabolism (ko00360);; Phenylpropanoid biosynthesis (ko00940);; Flavonoid biosynthesis (ko00941);; Stilbenoid, diarylheptanoid and gingerol biosynthesis (ko00945)	--	--	O-methyltransferase	Flavonoid 3&apos;,5&apos;-methyltransferase GN=FAOMT OS=Vitis vinifera (Grape) PE=1 SV=1	FAOMT	Q	Secondary metabolites biosynthesis, transport and catabolism	o-methyltransferase, putative [Ricinus communis]	cellular component: cell (GO:0005623);; cellular component: cell part (GO:0044464);; biological process: metabolic process (GO:0008152);; biological process: single-organism process (GO:0044699);; molecular function: catalytic activity (GO:0003824);; molecular function: binding (GO:0005488);; biological process: reproductive process (GO:0022414);; biological process: multicellular organismal proc…
CSNG5035	LAR	9.74925	278	14.2109	345	11.4537	283	43.9454	807	40.0622	762	32.1801	683	6.13808e-09	1.60822	up	--	--	--	K13081|2.94571e-33|mdm:103420366|leucoanthocyanidin reductase-like; K13081 leucoanthocyanidin reductase [EC:1.17.1.3] (A)	Flavonoid biosynthesis (ko00941)	--	--	NmrA-like family;; NAD dependent epimerase/dehydratase family	Leucoanthocyanidin reductase GN=LAR OS=Desmodium uncinatum (Spanish clover) PE=1 SV=1	LAR	G	Carbohydrate transport and metabolism	TPA: leucoanthocyanidin reductase 2 [Gossypium arboreum]	--
CSNG45659	DFR	13.0872	430	14.5782	409	14.9068	425	95.5938	2028	88.6612	1947	21.5878	530	0.000132698	2.08115	up	[MG]	Cell wall/membrane/envelope biogenesis;; Carbohydrate transport and metabolism	Biological Process: cellular metabolic process (GO:0044237);; Molecular Function: dihydrokaempferol 4-reductase activity (GO:0045552);; Molecular Function: coenzyme binding (GO:0050662);; Biological Process: oxidation-reduction process (GO:0055114);;	K13082|6.52256e-92|tcc:TCM_034078|Dihydroflavonol-4-reductase; K13082 bifunctional dihydroflavonol 4-reductase/flavanone 4-reductase [EC:1.1.1.219 1.1.1.234] (A)	Flavonoid biosynthesis (ko00941)	--	--	3-beta hydroxysteroid dehydrogenase/isomerase family;; NAD dependent epimerase/dehydratase family;; NADH(P)-binding;; NmrA-like family;; Male sterility protein;; short chain dehydrogenase;; KR domain;; Polysaccharide biosynthesis protein	Dihydroflavonol-4-reductase GN=F OS=Callistephus chinensis (China aster) PE=2 SV=1	DFR	Q	Secondary metabolites biosynthesis, transport and catabolism	dihydroflavonol 4-reductase [Camellia sinensis]	biological process: metabolic process (GO:0008152);; biological process: cellular process (GO:0009987);; molecular function: catalytic activity (GO:0003824);; biological process: single-organism process (GO:0044699);; molecular function: binding (GO:0005488)
CSNG39835	F3'5'H	47.6851	2442	42.4906	1855	41.1416	1827	120.509	3986	109.484	3749	117.772	4501	8.58768e-21	1.31719	up	[R]	General function prediction only	Cellular Component: cytosol (GO:0005829);; Biological Process: methylation (GO:0032259);; Molecular Function: caffeoyl-CoA O-methyltransferase activity (GO:0042409);; Biological Process: seed development (GO:0048316);; Molecular Function: trihydroxyferuloyl spermidine O-methyltransferase activity (GO:0080012);; Molecular Function: caffeoyl CoA:S-adenosyl-L-methionine O-methyltransferase activity …	K00588|1.12561e-103|rcu:RCOM_1148460|o-methyltransferase, putative (EC:2.1.1.104); K00588 caffeoyl-CoA O-methyltransferase [EC:2.1.1.104] (A)	Phenylalanine metabolism (ko00360);; Phenylpropanoid biosynthesis (ko00940);; Flavonoid biosynthesis (ko00941);; Stilbenoid, diarylheptanoid and gingerol biosynthesis (ko00945)	--	--	O-methyltransferase;; Methyltransferase domain;; Methyltransferase domain;; Methyltransferase domain	Flavonoid 3&apos;,5&apos;-methyltransferase GN=FAOMT OS=Vitis vinifera (Grape) PE=1 SV=1	FAOMT	Q	Secondary metabolites biosynthesis, transport and catabolism	o-methyltransferase, putative [Ricinus communis]	cellular component: cell (GO:0005623);; cellular component: cell part (GO:0044464);; biological process: metabolic process (GO:0008152);; molecular function: catalytic activity (GO:0003824);; biological process: reproductive process (GO:0022414);; biological process: multicellular organismal process (GO:0032501);; biological process: developmental process (GO:0032502);; biological process: single…
CSNG38209	DFR	17.5221	682	16.462	546	16.2541	549	97.3355	2447	85.952	2237	21.5775	627	0.000739865	1.85324	up	--	--	Biological Process: anthocyanin-containing compound biosynthetic process (GO:0009718);; Biological Process: cellular metabolic process (GO:0044237);; Molecular Function: dihydrokaempferol 4-reductase activity (GO:0045552);; Molecular Function: coenzyme binding (GO:0050662);; Biological Process: oxidation-reduction process (GO:0055114);;	K13082|1.25828e-85|vvi:100233141|DFR, dfr1; dihydroflavonol reductase (EC:1.1.1.219); K13082 bifunctional dihydroflavonol 4-reductase/flavanone 4-reductase [EC:1.1.1.219 1.1.1.234] (A)	Flavonoid biosynthesis (ko00941)	--	--	NAD dependent epimerase/dehydratase family	Dihydroflavonol-4-reductase GN=DFR OS=Gerbera hybrida (Daisy) PE=2 SV=1	DFR	Q	Secondary metabolites biosynthesis, transport and catabolism	dihydroflavonol 4-reductase [Camellia sinensis]	biological process: metabolic process (GO:0008152);; biological process: single-organism process (GO:0044699);; biological process: cellular process (GO:0009987);; molecular function: catalytic activity (GO:0003824);; molecular function: binding (GO:0005488)

## Sheet: zjw vs btp stage4
#ID	gene_name	ZJW41_FPKM	ZJW41_count	ZJW42_FPKM	ZJW42_count	ZJW43_FPKM	ZJW43_count	BTP41_FPKM	BTP41_count	BTP42_FPKM	BTP42_count	BTP43_FPKM	BTP43_count	FDR	log2FC	regulated	COG_class	COG_class_annotation	GO_annotation	KEGG_annotation	KEGG_pathway_annotation	KOG_class	KOG_class_annotation	Pfam_annotation	Swiss_Prot_annotation	gene name	eggNOG_class	eggNOG_class_annotation	NR_annotation	GO_second_level_annotation
CSNG66455	F3H	8.63318	198	6.15173	125	5.96609	145	46.0892	878	12.8513	227	78.5275	1466	2.50667e-05	2.38816	up	[R]	General function prediction only	Biological Process: response to UV-B (GO:0010224);; Molecular Function: naringenin 3-dioxygenase activity (GO:0045486);; Biological Process: oxidation-reduction process (GO:0055114);;	K00475|6.33272e-71|vvi:100253950|flavanone 3-dioxygenase-like; K00475 naringenin 3-dioxygenase [EC:1.14.11.9] (A)	Flavonoid biosynthesis (ko00941)	--	--	non-haem dioxygenase in morphine synthesis N-terminal	Naringenin,2-oxoglutarate 3-dioxygenase (Fragment) GN=AN3 OS=Petunia hybrida (Petunia) PE=1 SV=1	F3H	Q	Secondary metabolites biosynthesis, transport and catabolism	PREDICTED: flavanone 3-dioxygenase [Vitis vinifera]	biological process: response to stimulus (GO:0050896);; molecular function: catalytic activity (GO:0003824);; biological process: metabolic process (GO:0008152);; biological process: single-organism process (GO:0044699)
CSA029707	CHS2	52.9503	2188	48.4168	1771	43.9123	1924	311.718	10736	429.162	13700	378.232	12771	2.15466e-76	2.84312	up	[Q]	Secondary metabolites biosynthesis, transport and catabolism	Biological Process: flavonoid biosynthetic process (GO:0009813);; Molecular Function: naringenin-chalcone synthase activity (GO:0016210);;	K00660|0|vvi:100258106|CHS3; chalcone synthase; K00660 chalcone synthase [EC:2.3.1.74] (A)	Flavonoid biosynthesis (ko00941);; Circadian rhythm - plant (ko04712)	--	--	Chalcone and stilbene synthases, C-terminal domain;; Chalcone and stilbene synthases, N-terminal domain;; 3-Oxoacyl-[acyl-carrier-protein (ACP)] synthase III C terminal;; 3-Oxoacyl-[acyl-carrier-protein (ACP)] synthase III;; FAE1/Type III polyketide synthase-like protein	Chalcone synthase 2 GN=CHS2 OS=Camellia sinensis (Tea) PE=2 SV=1	CHS2	H	Coenzyme transport and metabolism	RecName: Full=Chalcone synthase 2; AltName: Full=Naringenin-chalcone synthase 2 [Camellia sinensis]	biological process: metabolic process (GO:0008152);; molecular function: catalytic activity (GO:0003824)
CSNG38209	DFR	9.62665	358	13.1165	432	8.75244	345	55.2048	1710	63.0601	1810	51.664	1569	4.06539e-26	2.32275	up	--	--	Biological Process: anthocyanin-containing compound biosynthetic process (GO:0009718);; Biological Process: cellular metabolic process (GO:0044237);; Molecular Function: dihydrokaempferol 4-reductase activity (GO:0045552);; Molecular Function: coenzyme binding (GO:0050662);; Biological Process: oxidation-reduction process (GO:0055114);;	K13082|1.25828e-85|vvi:100233141|DFR, dfr1; dihydroflavonol reductase (EC:1.1.1.219); K13082 bifunctional dihydroflavonol 4-reductase/flavanone 4-reductase [EC:1.1.1.219 1.1.1.234] (A)	Flavonoid biosynthesis (ko00941)	--	--	NAD dependent epimerase/dehydratase family	Dihydroflavonol-4-reductase GN=DFR OS=Gerbera hybrida (Daisy) PE=2 SV=1	DFR	Q	Secondary metabolites biosynthesis, transport and catabolism	dihydroflavonol 4-reductase [Camellia sinensis]	biological process: metabolic process (GO:0008152);; biological process: single-organism process (GO:0044699);; biological process: cellular process (GO:0009987);; molecular function: catalytic activity (GO:0003824);; molecular function: binding (GO:0005488)
CSA030460	CCOAOMT2	0.138834	5	0.262637	8	0.112155	5	41.8634	1186	23.268	611	21.4032	595	3.49366e-47	6.67696	up	[R]	General function prediction only	Biological Process: lignin biosynthetic process (GO:0009809);; Biological Process: methylation (GO:0032259);; Molecular Function: caffeoyl-CoA O-methyltransferase activity (GO:0042409);; Molecular Function: metal ion binding (GO:0046872);;	K00588|4.79844e-79|sly:101253032|caffeoyl-CoA O-methyltransferase 5; K00588 caffeoyl-CoA O-methyltransferase [EC:2.1.1.104] (A)	Phenylalanine metabolism (ko00360);; Phenylpropanoid biosynthesis (ko00940);; Flavonoid biosynthesis (ko00941);; Stilbenoid, diarylheptanoid and gingerol biosynthesis (ko00945)	[Q]	Secondary metabolites biosynthesis, transport and catabolism	O-methyltransferase	Caffeoyl-CoA O-methyltransferase 2 GN=CCOAOMT2 OS=Eucalyptus globulus (Blue gum) PE=2 SV=1	CCOAOMT2	Q	Secondary metabolites biosynthesis, transport and catabolism	caffeoyl-CoA-O-methyltransferase [Camellia sinensis]	biological process: metabolic process (GO:0008152);; biological process: cellular process (GO:0009987);; biological process: single-organism process (GO:0044699);; molecular function: catalytic activity (GO:0003824);; molecular function: binding (GO:0005488)
CSA023049	F3'H	16.3817	368	4.72007	94	5.7842	138	108.687	2032	188.881	3273	228.408	4186	2.40724e-17	3.90655	up	--	--	Molecular Function: iron ion binding (GO:0005506);; Molecular Function: electron carrier activity (GO:0009055);; Biological Process: anthocyanin-containing compound biosynthetic process (GO:0009718);; Biological Process: response to sucrose (GO:0009744);; Biological Process: response to UV-B (GO:0010224);; Molecular Function: flavonoid 3'-monooxygenase activity (GO:0016711);; Molecular Function: …	K05280|6.66278e-61|pop:POPTR_0013s07050g|POPTRDRAFT_823742; hypothetical protein; K05280 flavonoid 3'-monooxygenase [EC:1.14.13.21] (A)	Flavonoid biosynthesis (ko00941);; Flavone and flavonol biosynthesis (ko00944)	[Q]	Secondary metabolites biosynthesis, transport and catabolism	Cytochrome P450	Flavonoid 3&apos;-monooxygenase GN=CYP75B2 OS=Petunia hybrida (Petunia) PE=2 SV=1	F3'H	Q	Secondary metabolites biosynthesis, transport and catabolism	putative flavonoid-3&apos;-hydroxylase [Camellia sinensis]	molecular function: binding (GO:0005488);; molecular function: electron carrier activity (GO:0009055);; biological process: metabolic process (GO:0008152);; biological process: single-organism process (GO:0044699);; biological process: response to stimulus (GO:0050896);; molecular function: catalytic activity (GO:0003824)
CSA011508	FLAR	10.2623	556	7.77993	374	10.6275	611	101.491	4584	60.1182	2517	53.7287	2379	2.52733e-17	2.75413	up	[R]	General function prediction only	Biological Process: vacuole organization (GO:0007033);; Biological Process: anthocyanin-containing compound biosynthetic process (GO:0009718);; Biological Process: proanthocyanidin biosynthetic process (GO:0010023);; Molecular Function: oxidoreductase activity, acting on single donors with incorporation of molecular oxygen, incorporation of two atoms of oxygen (GO:0016702);; Molecular Function: l…	K05277|0|tcc:TCM_016139|Leucoanthocyanidin dioxygenase isoform 1; K05277 leucoanthocyanidin dioxygenase [EC:1.14.11.19] (A)	Flavonoid biosynthesis (ko00941)	[QR]	Secondary metabolites biosynthesis, transport and catabolism;; General function prediction only	non-haem dioxygenase in morphine synthesis N-terminal;; 2OG-Fe(II) oxygenase superfamily	Leucoanthocyanidin dioxygenase GN=ANT17 OS=Petunia hybrida (Petunia) PE=2 SV=1	FLAR	H	Coenzyme transport and metabolism	anthocyanidin synthase [Camellia chekiangoleosa]	biological process: cellular process (GO:0009987);; biological process: cellular component organization or biogenesis (GO:0071840);; biological process: metabolic process (GO:0008152);; biological process: single-organism process (GO:0044699);; molecular function: catalytic activity (GO:0003824)
CSA006950	FLS1	207.534	9504	153.311	6216	175.792	8538	20.2783	775	44.5765	1578	115.084	4308	0.00441084	-1.55806	down	[R]	General function prediction only	Molecular Function: iron ion binding (GO:0005506);; Cellular Component: cytoplasm (GO:0005737);; Molecular Function: oxidoreductase activity, acting on single donors with incorporation of molecular oxygen, incorporation of two atoms of oxygen (GO:0016702);; Molecular Function: L-ascorbic acid binding (GO:0031418);; Molecular Function: flavonol synthase activity (GO:0045431);; Molecular Function: …	K05278|0|sot:102577717|FLS; flavonol synthase (EC:1.14.11.23); K05278 flavonol synthase [EC:1.14.11.23] (A)	Flavonoid biosynthesis (ko00941)	[QR]	Secondary metabolites biosynthesis, transport and catabolism;; General function prediction only	non-haem dioxygenase in morphine synthesis N-terminal;; 2OG-Fe(II) oxygenase superfamily	Flavonol synthase/flavanone 3-hydroxylase GN=FL OS=Petunia hybrida (Petunia) PE=2 SV=1	FLS1	H	Coenzyme transport and metabolism	flavonol synthase [Camellia nitidissima]	molecular function: binding (GO:0005488);; cellular component: cell (GO:0005623);; cellular component: cell part (GO:0044464);; molecular function: catalytic activity (GO:0003824);; biological process: metabolic process (GO:0008152);; biological process: single-organism process (GO:0044699)
CSA034169	CCOAOMT1	18.7594	456	13.8561	294	15.7194	407	119.139	3679	105.49	2053	132.546	2525	1.14273e-26	2.97697	up	[R]	General function prediction only	Cellular Component: cytosol (GO:0005829);; Biological Process: polyamine catabolic process (GO:0006598);; Biological Process: response to wounding (GO:0009611);; Biological Process: coumarin biosynthetic process (GO:0009805);; Biological Process: lignin biosynthetic process (GO:0009809);; Biological Process: positive regulation of flavonoid biosynthetic process (GO:0009963);; Biological Process: …	K00588|1.46274e-91|pop:POPTR_0009s10270g|POPTRDRAFT_649581; caffeoyl-CoA O-methyltransferase family protein; K00588 caffeoyl-CoA O-methyltransferase [EC:2.1.1.104] (A)	Phenylalanine metabolism (ko00360);; Phenylpropanoid biosynthesis (ko00940);; Flavonoid biosynthesis (ko00941);; Stilbenoid, diarylheptanoid and gingerol biosynthesis (ko00945)	[Q]	Secondary metabolites biosynthesis, transport and catabolism	O-methyltransferase	Caffeoyl-CoA O-methyltransferase OS=Populus tremuloides (Quaking aspen) PE=2 SV=1	CCOAOMT1	Q	Secondary metabolites biosynthesis, transport and catabolism	caffeoyl-CoA-O-methyltransferase [Camellia sinensis]	cellular component: cell (GO:0005623);; cellular component: cell part (GO:0044464);; biological process: metabolic process (GO:0008152);; biological process: cellular process (GO:0009987);; biological process: response to stimulus (GO:0050896);; biological process: single-organism process (GO:0044699);; biological process: biological regulation (GO:0065007);; molecular function: catalytic activit…
CSNG45659	DFR	10.5144	330	8.34519	232	11.4457	381	54.7454	1431	68.2351	1653	47.6425	1221	5.07028e-23	2.37018	up	[MG]	Cell wall/membrane/envelope biogenesis;; Carbohydrate transport and metabolism	Biological Process: cellular metabolic process (GO:0044237);; Molecular Function: dihydrokaempferol 4-reductase activity (GO:0045552);; Molecular Function: coenzyme binding (GO:0050662);; Biological Process: oxidation-reduction process (GO:0055114);;	K13082|6.52256e-92|tcc:TCM_034078|Dihydroflavonol-4-reductase; K13082 bifunctional dihydroflavonol 4-reductase/flavanone 4-reductase [EC:1.1.1.219 1.1.1.234] (A)	Flavonoid biosynthesis (ko00941)	--	--	3-beta hydroxysteroid dehydrogenase/isomerase family;; NAD dependent epimerase/dehydratase family;; NADH(P)-binding;; NmrA-like family;; Male sterility protein;; short chain dehydrogenase;; KR domain;; Polysaccharide biosynthesis protein	Dihydroflavonol-4-reductase GN=F OS=Callistephus chinensis (China aster) PE=2 SV=1	DFR	Q	Secondary metabolites biosynthesis, transport and catabolism	dihydroflavonol 4-reductase [Camellia sinensis]	biological process: metabolic process (GO:0008152);; biological process: cellular process (GO:0009987);; molecular function: catalytic activity (GO:0003824);; biological process: single-organism process (GO:0044699);; molecular function: binding (GO:0005488)
CSNG5156	F3'H	5.07103	312	1.26177	69	1.73445	114	33.8589	1737	53.3437	2536	70.7078	3555	1.00237e-15	3.87834	up	--	--	Molecular Function: monooxygenase activity (GO:0004497);; Molecular Function: iron ion binding (GO:0005506);; Molecular Function: electron carrier activity (GO:0009055);; Molecular Function: oxidoreductase activity, acting on paired donors, with incorporation or reduction of molecular oxygen (GO:0016705);; Molecular Function: heme binding (GO:0020037);; Biological Process: oxidation-reduction pro…	K05280|1.76072e-75|vvi:100232999|F3'H, VvF3'h4; flavonoid 3' hydroxylase; K05280 flavonoid 3'-monooxygenase [EC:1.14.13.21] (A)	Flavonoid biosynthesis (ko00941);; Flavone and flavonol biosynthesis (ko00944)	--	--	Cytochrome P450	Flavonoid 3&apos;-monooxygenase GN=CYP75B2 OS=Petunia hybrida (Petunia) PE=2 SV=1	F3'H	Q	Secondary metabolites biosynthesis, transport and catabolism	putative flavonoid-3&apos;-hydroxylase [Camellia sinensis]	molecular function: catalytic activity (GO:0003824);; biological process: metabolic process (GO:0008152);; biological process: single-organism process (GO:0044699);; molecular function: binding (GO:0005488);; molecular function: electron carrier activity (GO:0009055)
CSNG5035	LAR	13.4917	367	15.0264	361	12.5718	362	42.9339	972	51.7906	1086	46.0143	1021	5.23795e-25	1.6849	up	--	--	--	K13081|2.94571e-33|mdm:103420366|leucoanthocyanidin reductase-like; K13081 leucoanthocyanidin reductase [EC:1.17.1.3] (A)	Flavonoid biosynthesis (ko00941)	--	--	NmrA-like family;; NAD dependent epimerase/dehydratase family	Leucoanthocyanidin reductase GN=LAR OS=Desmodium uncinatum (Spanish clover) PE=1 SV=1	LAR	G	Carbohydrate transport and metabolism	TPA: leucoanthocyanidin reductase 2 [Gossypium arboreum]	--
CSA019984	LAR	17.0413	921	17.683	728	15.0559	781	51.8563	2103	59.3642	2195	51.0657	2259	1.98307e-31	1.62611	up	--	--	Molecular Function: leucoanthocyanidin reductase activity (GO:0033788);; Biological Process: oxidation-reduction process (GO:0055114);;	K13081|1.52592e-42|vvi:100233112|LAR2; leucoanthocyanidin reductase 2; K13081 leucoanthocyanidin reductase [EC:1.17.1.3] (A)	Flavonoid biosynthesis (ko00941)	--	--	--	Leucoanthocyanidin reductase GN=LAR OS=Desmodium uncinatum (Spanish clover) PE=1 SV=1	LAR	G	Carbohydrate transport and metabolism	putative leucoanthocyanidin reductase 2 [Vitis hybrid cultivar]	molecular function: catalytic activity (GO:0003824);; biological process: metabolic process (GO:0008152);; biological process: single-organism process (GO:0044699)
CSA000501	COMT	31.8876	1066	17.3958	515	22.0052	781	954.058	26588	503.588	13009	430.669	11767	4.3119e-33	4.46129	up	[R]	General function prediction only	Biological Process: coumarin biosynthetic process (GO:0009805);; Biological Process: lignin biosynthetic process (GO:0009809);; Biological Process: methylation (GO:0032259);; Molecular Function: caffeoyl-CoA O-methyltransferase activity (GO:0042409);; Biological Process: response to cadmium ion (GO:0046686);; Molecular Function: metal ion binding (GO:0046872);;	K00588|4.84888e-169|pop:POPTR_0009s10270g|POPTRDRAFT_649581; caffeoyl-CoA O-methyltransferase family protein; K00588 caffeoyl-CoA O-methyltransferase [EC:2.1.1.104] (A)	Phenylalanine metabolism (ko00360);; Phenylpropanoid biosynthesis (ko00940);; Flavonoid biosynthesis (ko00941);; Stilbenoid, diarylheptanoid and gingerol biosynthesis (ko00945)	[Q]	Secondary metabolites biosynthesis, transport and catabolism	O-methyltransferase;; Methyltransferase domain		COMT	Q	Secondary metabolites biosynthesis, transport and catabolism	catechol-O-methyltransferase [Camellia sinensis]	biological process: metabolic process (GO:0008152);; biological process: cellular process (GO:0009987);; biological process: single-organism process (GO:0044699);; molecular function: catalytic activity (GO:0003824);; biological process: response to stimulus (GO:0050896);; molecular function: binding (GO:0005488)

## Sheet: zjw vs btp stage5
#ID	gene_name	ZJW51_FPKM	ZJW51_count	ZJW52_FPKM	ZJW52_count	ZJW53_FPKM	ZJW53_count	BTP51_FPKM	BTP51_count	BTP52_FPKM	BTP52_count	BTP53_FPKM	BTP53_count	FDR	log2FC	regulated	COG_class	COG_class_annotation	GO_annotation	KEGG_annotation	KEGG_pathway_annotation	KOG_class	KOG_class_annotation	Pfam_annotation	Swiss_Prot_annotation	gene name	eggNOG_class	eggNOG_class_annotation	NR_annotation	GO_second_level_annotation
CSNG66455	F3H	9.35241	142	8.48413	143	5.61175	93	48.3097	757	13.3515	218	58.6608	1214	5.95403e-05	2.15082	up	[R]	General function prediction only	Biological Process: response to UV-B (GO:0010224);; Molecular Function: naringenin 3-dioxygenase activity (GO:0045486);; Biological Process: oxidation-reduction process (GO:0055114);;	K00475|6.33272e-71|vvi:100253950|flavanone 3-dioxygenase-like; K00475 naringenin 3-dioxygenase [EC:1.14.11.9] (A)	Flavonoid biosynthesis (ko00941)	--	--	non-haem dioxygenase in morphine synthesis N-terminal	Naringenin,2-oxoglutarate 3-dioxygenase (Fragment) GN=AN3 OS=Petunia hybrida (Petunia) PE=1 SV=1	F3H	Q	Secondary metabolites biosynthesis, transport and catabolism	PREDICTED: flavanone 3-dioxygenase [Vitis vinifera]	biological process: response to stimulus (GO:0050896);; molecular function: catalytic activity (GO:0003824);; biological process: metabolic process (GO:0008152);; biological process: single-organism process (GO:0044699)
CSA029707	CHS2	85.6454	2347	123.955	3772	67.3876	2018	383.101	10851	640.452	18872	752.19	28146	9.46671e-17	2.58384	up	[Q]	Secondary metabolites biosynthesis, transport and catabolism	Biological Process: flavonoid biosynthetic process (GO:0009813);; Molecular Function: naringenin-chalcone synthase activity (GO:0016210);;	K00660|0|vvi:100258106|CHS3; chalcone synthase; K00660 chalcone synthase [EC:2.3.1.74] (A)	Flavonoid biosynthesis (ko00941);; Circadian rhythm - plant (ko04712)	--	--	Chalcone and stilbene synthases, C-terminal domain;; Chalcone and stilbene synthases, N-terminal domain;; 3-Oxoacyl-[acyl-carrier-protein (ACP)] synthase III C terminal;; 3-Oxoacyl-[acyl-carrier-protein (ACP)] synthase III;; FAE1/Type III polyketide synthase-like protein	Chalcone synthase 2 GN=CHS2 OS=Camellia sinensis (Tea) PE=2 SV=1	CHS2	H	Coenzyme transport and metabolism	RecName: Full=Chalcone synthase 2; AltName: Full=Naringenin-chalcone synthase 2 [Camellia sinensis]	biological process: metabolic process (GO:0008152);; molecular function: catalytic activity (GO:0003824)
CSNG38209	DFR	11.7491	290	13.2021	362	11.0293	297	51.8478	1321	91.9435	2436	70.9451	2387	4.25335e-24	2.5196	up	--	--	Biological Process: anthocyanin-containing compound biosynthetic process (GO:0009718);; Biological Process: cellular metabolic process (GO:0044237);; Molecular Function: dihydrokaempferol 4-reductase activity (GO:0045552);; Molecular Function: coenzyme binding (GO:0050662);; Biological Process: oxidation-reduction process (GO:0055114);;	K13082|1.25828e-85|vvi:100233141|DFR, dfr1; dihydroflavonol reductase (EC:1.1.1.219); K13082 bifunctional dihydroflavonol 4-reductase/flavanone 4-reductase [EC:1.1.1.219 1.1.1.234] (A)	Flavonoid biosynthesis (ko00941)	--	--	NAD dependent epimerase/dehydratase family	Dihydroflavonol-4-reductase GN=DFR OS=Gerbera hybrida (Daisy) PE=2 SV=1	DFR	Q	Secondary metabolites biosynthesis, transport and catabolism	dihydroflavonol 4-reductase [Camellia sinensis]	biological process: metabolic process (GO:0008152);; biological process: single-organism process (GO:0044699);; biological process: cellular process (GO:0009987);; molecular function: catalytic activity (GO:0003824);; molecular function: binding (GO:0005488)
CSA023049	F3'H	25.8139	384	43.3491	716	21.2827	346	172.239	2648	408.835	6539	577.878	11737	2.53436e-16	3.43729	up	--	--	Molecular Function: iron ion binding (GO:0005506);; Molecular Function: electron carrier activity (GO:0009055);; Biological Process: anthocyanin-containing compound biosynthetic process (GO:0009718);; Biological Process: response to sucrose (GO:0009744);; Biological Process: response to UV-B (GO:0010224);; Molecular Function: flavonoid 3'-monooxygenase activity (GO:0016711);; Molecular Function: …	K05280|6.66278e-61|pop:POPTR_0013s07050g|POPTRDRAFT_823742; hypothetical protein; K05280 flavonoid 3'-monooxygenase [EC:1.14.13.21] (A)	Flavonoid biosynthesis (ko00941);; Flavone and flavonol biosynthesis (ko00944)	[Q]	Secondary metabolites biosynthesis, transport and catabolism	Cytochrome P450	Flavonoid 3&apos;-monooxygenase GN=CYP75B2 OS=Petunia hybrida (Petunia) PE=2 SV=1	F3'H	Q	Secondary metabolites biosynthesis, transport and catabolism	putative flavonoid-3&apos;-hydroxylase [Camellia sinensis]	molecular function: binding (GO:0005488);; molecular function: electron carrier activity (GO:0009055);; biological process: metabolic process (GO:0008152);; biological process: single-organism process (GO:0044699);; biological process: response to stimulus (GO:0050896);; molecular function: catalytic activity (GO:0003824)
CSA011508	LAR	9.38282	338	11.0668	442	6.61569	260	126.35	4693	146.836	5674	110.403	5418	7.39971e-53	3.74728	up	[R]	General function prediction only	Biological Process: vacuole organization (GO:0007033);; Biological Process: anthocyanin-containing compound biosynthetic process (GO:0009718);; Biological Process: proanthocyanidin biosynthetic process (GO:0010023);; Molecular Function: oxidoreductase activity, acting on single donors with incorporation of molecular oxygen, incorporation of two atoms of oxygen (GO:0016702);; Molecular Function: l…	K05277|0|tcc:TCM_016139|Leucoanthocyanidin dioxygenase isoform 1; K05277 leucoanthocyanidin dioxygenase [EC:1.14.11.19] (A)	Flavonoid biosynthesis (ko00941)	[QR]	Secondary metabolites biosynthesis, transport and catabolism;; General function prediction only	non-haem dioxygenase in morphine synthesis N-terminal;; 2OG-Fe(II) oxygenase superfamily	Leucoanthocyanidin dioxygenase GN=ANT17 OS=Petunia hybrida (Petunia) PE=2 SV=1	LAR	H	Coenzyme transport and metabolism	anthocyanidin synthase [Camellia chekiangoleosa]	biological process: cellular process (GO:0009987);; biological process: cellular component organization or biogenesis (GO:0071840);; biological process: metabolic process (GO:0008152);; biological process: single-organism process (GO:0044699);; molecular function: catalytic activity (GO:0003824)
CSA006950	FLS	196.251	5961	257.905	8699	196.533	6524	32.8599	1032	85.3105	2787	122.395	5077	0.00198699	-1.37515	down	[R]	General function prediction only	Molecular Function: iron ion binding (GO:0005506);; Cellular Component: cytoplasm (GO:0005737);; Molecular Function: oxidoreductase activity, acting on single donors with incorporation of molecular oxygen, incorporation of two atoms of oxygen (GO:0016702);; Molecular Function: L-ascorbic acid binding (GO:0031418);; Molecular Function: flavonol synthase activity (GO:0045431);; Molecular Function: …	K05278|0|sot:102577717|FLS; flavonol synthase (EC:1.14.11.23); K05278 flavonol synthase [EC:1.14.11.23] (A)	Flavonoid biosynthesis (ko00941)	[QR]	Secondary metabolites biosynthesis, transport and catabolism;; General function prediction only	non-haem dioxygenase in morphine synthesis N-terminal;; 2OG-Fe(II) oxygenase superfamily	Flavonol synthase/flavanone 3-hydroxylase GN=FL OS=Petunia hybrida (Petunia) PE=2 SV=1		H	Coenzyme transport and metabolism	flavonol synthase [Camellia nitidissima]	molecular function: binding (GO:0005488);; cellular component: cell (GO:0005623);; cellular component: cell part (GO:0044464);; molecular function: catalytic activity (GO:0003824);; biological process: metabolic process (GO:0008152);; biological process: single-organism process (GO:0044699)
CSA034169	CCOMT	23.238	374	24.6134	416	22.9979	417	97.0607	2465	74.1842	1328	115.444	2540	7.59769e-15	2.2279	up	[R]	General function prediction only	Cellular Component: cytosol (GO:0005829);; Biological Process: polyamine catabolic process (GO:0006598);; Biological Process: response to wounding (GO:0009611);; Biological Process: coumarin biosynthetic process (GO:0009805);; Biological Process: lignin biosynthetic process (GO:0009809);; Biological Process: positive regulation of flavonoid biosynthetic process (GO:0009963);; Biological Process: …	K00588|1.46274e-91|pop:POPTR_0009s10270g|POPTRDRAFT_649581; caffeoyl-CoA O-methyltransferase family protein; K00588 caffeoyl-CoA O-methyltransferase [EC:2.1.1.104] (A)	Phenylalanine metabolism (ko00360);; Phenylpropanoid biosynthesis (ko00940);; Flavonoid biosynthesis (ko00941);; Stilbenoid, diarylheptanoid and gingerol biosynthesis (ko00945)	[Q]	Secondary metabolites biosynthesis, transport and catabolism	O-methyltransferase	Caffeoyl-CoA O-methyltransferase OS=Populus tremuloides (Quaking aspen) PE=2 SV=1	CCOMT	Q	Secondary metabolites biosynthesis, transport and catabolism	caffeoyl-CoA-O-methyltransferase [Camellia sinensis]	cellular component: cell (GO:0005623);; cellular component: cell part (GO:0044464);; biological process: metabolic process (GO:0008152);; biological process: cellular process (GO:0009987);; biological process: response to stimulus (GO:0050896);; biological process: single-organism process (GO:0044699);; biological process: biological regulation (GO:0065007);; molecular function: catalytic activit…
CSNG45659	DFR	11.7786	245	12.3787	286	7.47679	170	54.2481	1166	92.6498	2072	63.3677	1800	2.6688e-18	2.64719	up	[MG]	Cell wall/membrane/envelope biogenesis;; Carbohydrate transport and metabolism	Biological Process: cellular metabolic process (GO:0044237);; Molecular Function: dihydrokaempferol 4-reductase activity (GO:0045552);; Molecular Function: coenzyme binding (GO:0050662);; Biological Process: oxidation-reduction process (GO:0055114);;	K13082|6.52256e-92|tcc:TCM_034078|Dihydroflavonol-4-reductase; K13082 bifunctional dihydroflavonol 4-reductase/flavanone 4-reductase [EC:1.1.1.219 1.1.1.234] (A)	Flavonoid biosynthesis (ko00941)	--	--	3-beta hydroxysteroid dehydrogenase/isomerase family;; NAD dependent epimerase/dehydratase family;; NADH(P)-binding;; NmrA-like family;; Male sterility protein;; short chain dehydrogenase;; KR domain;; Polysaccharide biosynthesis protein	Dihydroflavonol-4-reductase GN=F OS=Callistephus chinensis (China aster) PE=2 SV=1	DFR	Q	Secondary metabolites biosynthesis, transport and catabolism	dihydroflavonol 4-reductase [Camellia sinensis]	biological process: metabolic process (GO:0008152);; biological process: cellular process (GO:0009987);; molecular function: catalytic activity (GO:0003824);; biological process: single-organism process (GO:0044699);; molecular function: binding (GO:0005488)
CSNG5156	F3'H	7.72108	315	12.8926	585	7.72707	345	52.6284	2220	126.338	5544	166.893	9299	1.02718e-17	3.39584	up	--	--	Molecular Function: monooxygenase activity (GO:0004497);; Molecular Function: iron ion binding (GO:0005506);; Molecular Function: electron carrier activity (GO:0009055);; Molecular Function: oxidoreductase activity, acting on paired donors, with incorporation or reduction of molecular oxygen (GO:0016705);; Molecular Function: heme binding (GO:0020037);; Biological Process: oxidation-reduction pro…	K05280|1.76072e-75|vvi:100232999|F3'H, VvF3'h4; flavonoid 3' hydroxylase; K05280 flavonoid 3'-monooxygenase [EC:1.14.13.21] (A)	Flavonoid biosynthesis (ko00941);; Flavone and flavonol biosynthesis (ko00944)	--	--	Cytochrome P450	Flavonoid 3&apos;-monooxygenase GN=CYP75B2 OS=Petunia hybrida (Petunia) PE=2 SV=1	F3'H	Q	Secondary metabolites biosynthesis, transport and catabolism	putative flavonoid-3&apos;-hydroxylase [Camellia sinensis]	molecular function: catalytic activity (GO:0003824);; biological process: metabolic process (GO:0008152);; biological process: single-organism process (GO:0044699);; molecular function: binding (GO:0005488);; molecular function: electron carrier activity (GO:0009055)
CSNG5035	LAR	16.9729	306	21.811	436	16.8743	332	45.5946	849	37.456	725	45.0795	1108	1.41084e-07	1.18874	up	--	--	--	K13081|2.94571e-33|mdm:103420366|leucoanthocyanidin reductase-like; K13081 leucoanthocyanidin reductase [EC:1.17.1.3] (A)	Flavonoid biosynthesis (ko00941)	--	--	NmrA-like family;; NAD dependent epimerase/dehydratase family	Leucoanthocyanidin reductase GN=LAR OS=Desmodium uncinatum (Spanish clover) PE=1 SV=1	LAR	G	Carbohydrate transport and metabolism	TPA: leucoanthocyanidin reductase 2 [Gossypium arboreum]	--
CSA019984	LAR	19.0919	609	24.6592	767	20.4389	725	49.6606	1843	38.391	1483	49.1271	2409	3.14924e-12	1.31833	up	--	--	Molecular Function: leucoanthocyanidin reductase activity (GO:0033788);; Biological Process: oxidation-reduction process (GO:0055114);;	K13081|1.52592e-42|vvi:100233112|LAR2; leucoanthocyanidin reductase 2; K13081 leucoanthocyanidin reductase [EC:1.17.1.3] (A)	Flavonoid biosynthesis (ko00941)	--	--	--	Leucoanthocyanidin reductase GN=LAR OS=Desmodium uncinatum (Spanish clover) PE=1 SV=1	LAR	G	Carbohydrate transport and metabolism	putative leucoanthocyanidin reductase 2 [Vitis hybrid cultivar]	molecular function: catalytic activity (GO:0003824);; biological process: metabolic process (GO:0008152);; biological process: single-organism process (GO:0044699)
CSA029773	CHS3	3.81216	105	4.43264	135	2.56497	77	12.5393	356	27.4611	810	24.5979	921	8.53979e-11	2.4485	up	--	--	Biological Process: flavonoid biosynthetic process (GO:0009813);; Molecular Function: naringenin-chalcone synthase activity (GO:0016210);;	K00660|0|tcc:TCM_020384|Chalcone and stilbene synthase family protein; K00660 chalcone synthase [EC:2.3.1.74] (A)	Flavonoid biosynthesis (ko00941);; Circadian rhythm - plant (ko04712)	--	--	Chalcone and stilbene synthases, N-terminal domain;; Chalcone and stilbene synthases, C-terminal domain;; 3-Oxoacyl-[acyl-carrier-protein (ACP)] synthase III C terminal;; 3-Oxoacyl-[acyl-carrier-protein (ACP)] synthase III;; FAE1/Type III polyketide synthase-like protein	Chalcone synthase 3 GN=CHS3 OS=Camellia sinensis (Tea) PE=2 SV=1	CHS3	H	Coenzyme transport and metabolism	chalcone synthase [Camellia sinensis]	biological process: metabolic process (GO:0008152);; molecular function: catalytic activity (GO:0003824)
CSA000501	COMT	35.1642	780	38.5756	950	43.3932	1052	782.683	17939	449.183	10711	302.357	9156	2.45801e-24	3.57562	up	[R]	General function prediction only	Biological Process: coumarin biosynthetic process (GO:0009805);; Biological Process: lignin biosynthetic process (GO:0009809);; Biological Process: methylation (GO:0032259);; Molecular Function: caffeoyl-CoA O-methyltransferase activity (GO:0042409);; Biological Process: response to cadmium ion (GO:0046686);; Molecular Function: metal ion binding (GO:0046872);;	K00588|4.84888e-169|pop:POPTR_0009s10270g|POPTRDRAFT_649581; caffeoyl-CoA O-methyltransferase family protein; K00588 caffeoyl-CoA O-methyltransferase [EC:2.1.1.104] (A)	Phenylalanine metabolism (ko00360);; Phenylpropanoid biosynthesis (ko00940);; Flavonoid biosynthesis (ko00941);; Stilbenoid, diarylheptanoid and gingerol biosynthesis (ko00945)	[Q]	Secondary metabolites biosynthesis, transport and catabolism	O-methyltransferase;; Methyltransferase domain	Caffeoyl-CoA O-methyltransferase OS=Populus tremuloides (Quaking aspen) PE=2 SV=1	COMT	Q	Secondary metabolites biosynthesis, transport and catabolism	catechol-O-methyltransferase [Camellia sinensis]	biological process: metabolic process (GO:0008152);; biological process: cellular process (GO:0009987);; biological process: single-organism process (GO:0044699);; molecular function: catalytic activity (GO:0003824);; biological process: response to stimulus (GO:0050896);; molecular function: binding (GO:0005488)
