# Supplementary material for: Metabolome and Transcriptome Analysis Reveals Putative Genes Involved in Anthocyanin Accumulation and Coloration in White and Pink Tea (Camellia sinensis) Flower
Source: Molecules. 2020 Jan 2;25(1):190. doi: 10.3390/molecules25010190 (PMC6983220; doi:10.3390/molecules25010190)
Supplement: Supplementary file 1 [file molecules-25-00190-s001.zip › Table S9.xlsx]

## Sheet: Sheet1
Supplementary s5 DEGs in brown and purple module
	modColor	ZJW11	ZJW12	ZJW13	ZJW21	ZJW22	ZJW23	ZJW31	ZJW32	ZJW33	BTP11	BTP12	BTP13	BTP21	BTP22	BTP23	BTP31	BTP32	BTP33	COG_class	COG_class_annotation	GO_annotation	KEGG_annotation	KEGG_pathway_annotation	KOG_class	KOG_class_annotation	Pfam_annotation	Swiss.Prot_annotation	eggNOG_class	eggNOG_class_annotation	NR_annotation
CSA013656	brown	218.076	123.881	213.741	35.1268	42.708	30.2081	26.8556	22.7807	22.4577	640.975	376.046	309.075	578.754	405.126	199.958	632.858	497.99	190.902	--	--	--	--	--	--	--	Pollen proteins Ole e I like	--	R	General function prediction only	PREDICTED: proline-rich receptor-like protein kinase PERK2 isoform X2 [Prunus mume]
Camellia_sinensis_newGene_78920	brown	169.75	186.267	143.175	219.014	0	0	0	0	0	359.918	161.105	200.891	489.77	352.989	325.59	438.705	383.974	274.801	--	--	--	--	--	--	--	Glutamine amidotransferase class-I	--	F	Nucleotide transport and metabolism	hypothetical protein PHAVU_002G214100g [Phaseolus vulgaris]
CSA023859	brown	535.084	471.014	459.667	375.07	446.977	400.839	264.45	261.133	266.7	1018.56	776.571	636.594	646.028	628.341	481.997	705.888	726.828	432.466	--	--	--	--	--	--	--	PLAT/LH2 domain;; Embryo-specific protein 3	(ATS3)	--	R	General function prediction only	unnamed protein product [Coffea canephora]
CSA018003	brown	399.927	339.258	385.625	182.949	188.806	181.043	93.6929	95.477	103.281	501.237	377.375	334.614	445.157	447.949	303.361	472.235	429.947	182.794	--	--	Biological Process: metal ion transport (GO:0030001);; Molecular Function: metal ion binding (GO:0046872);;	--	--	[P]	Inorganic ion transport and metabolism	Heavy-metal-associated domain	Copper transport protein ATX1 GN=ATX1 OS=Arabidopsis thaliana (Mouse-ear cress) PE=1 SV=1	P	Inorganic ion transport and metabolism	hypothetical protein CICLE_v10031989mg [Citrus clementina]
CSA030503	brown	744.114	768.318	609.985	645.931	625.663	612.469	249.072	194.038	268.883	1078.49	588.266	1103.42	778.599	1012.26	1197.58	613.087	725.29	631.77	--	--	Cellular Component: extracellular region (GO:0005576);; Biological Process: unidimensional cell growth (GO:0009826);; Biological Process: plant-type cell wall loosening (GO:0009828);; Biological Process: plant-type cell wall modification involved in multidimensional cell growth (GO:0009831);; Cellular Component: membrane (GO:0016020);;	--	--	--	--	Pollen allergen;; Rare lipoprotein A (RlpA)-like double-psi beta-barrel	Expansin-A15 (Precursor) GN=T17M13.26 OS=Arabidopsis thaliana (Mouse-ear cress) PE=2 SV=2	S	Function unknown	PREDICTED: expansin-A10 [Vitis vinifera]
CSA009209	brown	671.607	740.022	558.856	656.401	744.393	807.484	728.28	820.927	725.646	1100.33	1082.5	1100.04	970.815	923.407	715.514	911.638	995.359	750.199	--	--	Cellular Component: nucleus (GO:0005634);; Cellular Component: cytoplasm (GO:0005737);; Biological Process: cellular protein modification process (GO:0006464);; Biological Process: aging (GO:0007568);; Biological Process: response to salicylic acid (GO:0009751);;	K08770|0|pxb:103935043|polyubiquitin; K08770 ubiquitin C (A)	--	[OR]	Posttranslational modification	protein turnover	chaperones;; General function prediction only	Ubiquitin family;; Ubiquitin-2 like Rad60 SUMO-like;; Ubiquitin-like domain;; Telomere stability and silencing;; DUF2407 ubiquitin-like domain;; Ubiquitin-2 like Rad60 SUMO-like;; Protein of unknown function (DUF2870);; RNA methyltransferase;; FlgD Ig-like domain;; GLUT4 regulating protein TUG	NEDD8-like protein RUB2 (Precursor) GN=T20F21.24 OS=Arabidopsis thaliana (Mouse-ear cress) PE=1 SV=3	O	Posttranslational modification	protein turnover	chaperones	polyubiquitin (ubq10) [Arabidopsis thaliana]
CSA025322	brown	443.235	369.414	382.402	280.975	273.649	315.7	211.072	201.697	224.546	516.017	509.331	453.914	494.005	484.881	329.405	493.384	480.904	306.002	--	--	Biological Process: proteolysis (GO:0006508);; Molecular Function: cysteine-type peptidase activity (GO:0008234);; Molecular Function: 2-alkenal reductase [NAD(P)] activity (GO:0032440);; Biological Process: oxidation-reduction process (GO:0055114);;	--	--	[O]	Posttranslational modification	protein turnover	chaperones	Papain family cysteine protease;; Cathepsin propeptide inhibitor domain (I29);; Bacteriophage FRD2 protein;; Peptidase C1-like family	Cysteine proteinase RD21a (Precursor) GN=RD21A OS=Arabidopsis thaliana (Mouse-ear cress) PE=1 SV=1	O	Posttranslational modification	protein turnover	chaperones	cysteine protease Cp2 [Actinidia deliciosa]
CSA019230	brown	128.277	109.228	119.198	49.7754	49.9399	44.5294	23.7196	16.5163	18.9422	241.266	141.498	195.058	179.593	197.954	204.291	140.419	140.124	106.224	--	--	--	--	--	[O]	Posttranslational modification	protein turnover	chaperones	Xylanase inhibitor C-terminal;; Xylanase inhibitor N-terminal;; Eukaryotic aspartyl protease	Aspartic proteinase nepenthesin-1 (Precursor) GN=nep1 OS=Nepenthes gracilis (Slender pitcher plant) PE=1 SV=1	O	Posttranslational modification	protein turnover	chaperones	PREDICTED: aspartic proteinase nepenthesin-1-like [Vitis vinifera]
CSA033848	brown	243.355	293.952	222.17	360.386	346.321	369.222	356.37	431.803	406.348	238.602	217.811	192.45	293.214	256.734	199.777	334.634	288.068	243.395	--	--	Cellular Component: nucleosome (GO:0000786);; Molecular Function: DNA binding (GO:0003677);; Cellular Component: nucleus (GO:0005634);; Biological Process: nucleosome assembly (GO:0006334);;	K11275|1.61107e-24|mdm:103451042|histone H1.2-like; K11275 histone H1/5 (A)	--	--	--	linker histone H1 and H5 family	Histone H1 OS=Pisum sativum (Garden pea) PE=2 SV=1	B	Chromatin structure and dynamics	unnamed protein product [Vitis vinifera]
CSA003260	brown	117.342	106.505	101.404	49.0968	55.1075	40.7349	32.7888	28.9249	32.256	324.904	219.681	193.31	162.678	316.596	112.711	120.392	146.518	67.1011	--	--	Biological Process: carbohydrate metabolic process (GO:0005975);; Molecular Function: cellulase activity (GO:0008810);; Molecular Function: carbohydrate binding (GO:0030246);;	--	--	--	--	Glycosyl hydrolase family 9;; Carbohydrate binding domain CBM49	Endoglucanase 6 (Precursor) GN=At1g64390 OS=Arabidopsis thaliana (Mouse-ear cress) PE=2 SV=2	G	Carbohydrate transport and metabolism	endoglucanase 6-like protein [Camellia sinensis]
CSA033906	brown	28.5158	37.0758	25.4418	5.43391	10.6224	3.78289	13.7941	6.17673	11.0472	763.109	348.983	295.292	455.436	193.483	204.199	317.317	73.472	129.954	--	--	--	--	--	--	--	Methyltransferase domain	--	S	Function unknown	PREDICTED: uncharacterized protein LOC100267366 [Vitis vinifera]
CSA028201	brown	579.527	526.434	541.653	450.797	497.917	510.136	456.073	475.679	492.758	612.668	721.337	708.935	547.929	611.914	556.707	536.228	579.775	627.228	--	--	Cellular Component: vacuole (GO:0005773);; Biological Process: proteolysis (GO:0006508);; Molecular Function: cysteine-type peptidase activity (GO:0008234);;	K01373|0|tcc:TCM_034140|Papain family cysteine protease; K01373 cathepsin F [EC:3.4.22.41] (A)	--	[O]	Posttranslational modification	protein turnover	chaperones	Papain family cysteine protease;; Cathepsin propeptide inhibitor domain (I29)	Cysteine proteinase RD19a (Precursor) GN=RD19A OS=Arabidopsis thaliana (Mouse-ear cress) PE=2 SV=1	O	Posttranslational modification	protein turnover	chaperones	Papain family cysteine protease [Theobroma cacao]
CSA025886	brown	260.536	250.216	239.513	187.939	177.371	206.039	141.234	116.064	131.374	337.47	303.173	296.834	271.552	289.802	265.622	251.91	242.305	176.561	--	--	Biological Process: Golgi organization (GO:0007030);; Biological Process: vacuole organization (GO:0007033);;	--	--	[S]	Function unknown	Costars	Costars family protein OS=Oryza sativa subsp. japonica (Rice) PE=3 SV=1	S	Function unknown	hypothetical protein PRUPE_ppa013924mg [Prunus persica]
CSA007831	brown	70.4986	63.7916	63.5415	46.4279	44.745	35.0909	22.6819	14.8356	16.7266	242.084	125.031	156.546	154.732	162.889	138.3	116.188	103.382	47.6551	--	--	Molecular Function: beta-galactosidase activity (GO:0004565);; Biological Process: carbohydrate metabolic process (GO:0005975);; Molecular Function: carbohydrate binding (GO:0030246);;	--	--	[G]	Carbohydrate transport and metabolism	--	Beta-galactosidase 10 (Precursor) GN=BGAL10 OS=Arabidopsis thaliana (Mouse-ear cress) PE=2 SV=1	G	Carbohydrate transport and metabolism	beta-galactosidase 3 [Camellia sinensis]
CSA030805	brown	200.221	203.429	178.819	113.76	116.721	124.047	128.605	127.551	142.377	360.462	192.695	263.13	236.24	302.966	162.736	193.489	173.056	155.733	--	--	Molecular Function: sequence-specific DNA binding transcription factor activity (GO:0003700);; Cellular Component: nucleus (GO:0005634);; Biological Process: regulation of transcription	DNA-templated (GO:0006355);; Biological Process: response to water deprivation (GO:0009414);; Biological Process: ethylene-activated signaling pathway (GO:0009873);; Biological Process: cutin biosynthetic process (GO:0010143);; Biological Process: wax metabolic process (GO:0010166);; Molecular Function: sequence-specific DNA binding (GO:0043565);;	--	--	--	--	AP2 domain	Ethylene-responsive transcription factor WIN1 GN=F9L1.31 OS=Arabidopsis thaliana (Mouse-ear cress) PE=2 SV=1	K	Transcription	PREDICTED: ethylene-responsive transcription factor WIN1-like [Nelumbo nucifera]
CSA034949	brown	69.5834	72.0744	77.1181	106.803	100.168	108.845	89.7264	89.1752	100.35	6.56096	14.8429	52.1408	12.1848	12.5795	46.4196	10.9164	11.7029	51.2158	--	--	Molecular Function: cytochrome-c oxidase activity (GO:0004129);; Cellular Component: mitochondrial respiratory chain (GO:0005746);; Molecular Function: electron carrier activity (GO:0009055);;	--	--	--	--	Cytochrome c oxidase subunit VIIa	--	S	Function unknown	PREDICTED: uncharacterized protein LOC101312225 [Fragaria vesca subsp. vesca]
CSA036415	brown	298.255	335.255	334.248	315.223	275.882	294.669	259.502	254.275	247.011	406.385	381.327	381.892	342.076	360.348	371.595	332.108	321.13	280.95	--	--	Biological Process: regulation of cell growth (GO:0001558);; Cellular Component: nucleus (GO:0005634);; Cellular Component: vacuolar membrane (GO:0005774);; Cellular Component: Golgi apparatus (GO:0005794);; Cellular Component: cytosol (GO:0005829);; Cellular Component: plasma membrane (GO:0005886);; Biological Process: mitotic nuclear division (GO:0007067);; Biological Process: regulation of mit…	--	--	[DZ]	Cell cycle control	cell division	chromosome partitioning;; Cytoskeleton	Translationally controlled tumour protein	Translationally-controlled tumor protein homolog GN=TCTP OS=Hevea brasiliensis (Para rubber tree) PE=2 SV=1	DZ	Cell cycle control	cell division	chromosome partitioning;; Cytoskeleton	PREDICTED: translationally-controlled tumor protein homolog [Prunus mume]
CSA010588	brown	224.226	218.741	207.614	222.595	197.561	223.006	152.645	158.431	157.774	349.103	258.783	228.973	303.4	315.271	241.263	331.975	324.703	181.329	--	--	--	--	--	--	--	--	ATP synthase 6 kDa subunit	mitochondrial (Fragment) OS=Solanum tuberosum (Potato) PE=1 SV=1	S	Function unknown	hypothetical protein MIMGU_mgv1a017170mg [Erythranthe guttata]
CSA031868	brown	141.885	161.123	132.857	168.05	166.344	186.245	186.391	222.73	213.162	113.45	138.266	127.065	97.8705	108.241	97.8652	105.712	100.595	109.449	--	--	Cellular Component: nucleosome (GO:0000786);; Molecular Function: DNA binding (GO:0003677);; Cellular Component: cell wall (GO:0005618);; Cellular Component: nucleolus (GO:0005730);; Biological Process: nucleosome assembly (GO:0006334);; Biological Process: DNA mediated transformation (GO:0009294);; Biological Process: response to wounding (GO:0009611);; Biological Process: response to bacterium …	K11251|1.0005e-60|pop:POPTR_0011s13490g|POPTRDRAFT_232345; histone H2A family protein; K11251 histone H2A (A)	--	[B]	Chromatin structure and dynamics	Core histone H2A/H2B/H3/H4;; Histone-like transcription factor (CBF/NF-Y) and archaeal histone	Probable histone H2A.1 GN=At1g51060 OS=Arabidopsis thaliana (Mouse-ear cress) PE=1 SV=1	B	Chromatin structure and dynamics	histone H2A family protein [Populus trichocarpa]
CSA021038	brown	115.891	102.302	117.01	88.9599	92.3018	75.4578	51.8248	47.6731	49.1324	207.888	142.914	178.456	149.034	156.112	163.606	149.415	124.375	133.05	--	--	Biological Process: transport (GO:0006810);;	--	--	[F]	Nucleotide transport and metabolism	Permease family	Nucleobase-ascorbate transporter 6 GN=NAT6 OS=Arabidopsis thaliana (Mouse-ear cress) PE=2 SV=2	P	Inorganic ion transport and metabolism	PREDICTED: nucleobase-ascorbate transporter 6 [Vitis vinifera]
CSA033967	brown	27.1725	34.2946	17.0828	30.9789	29.3354	19.5769	31.2451	21.0712	26.6839	305.443	158.624	159.848	242.721	174.425	157.586	60.685	124.045	121.601	--	--	--	--	--	--	--	--	--	S	Function unknown	hypothetical protein POPTR_0007s03500g [Populus trichocarpa]
CSA030334	brown	122.065	130.163	120.531	84.9965	84.9505	95.9026	130.661	124.897	114.738	37.094	83.8032	81.0429	42.4427	59.2073	59.9141	54.6758	62.8916	93.8222	--	--	--	--	--	--	--	--	--	S	Function unknown	unnamed protein product [Vitis vinifera]
Camellia_sinensis_newGene_59128	brown	61.3246	45.0124	54.3112	156.46	63.1337	104.451	45.1453	87.6124	41.2122	1.53194	7.91268	9.92877	2.28219	5.78822	26.2336	1.58884	6.38821	27.7052	--	--	--	--	--	--	--	--	--	S	Function unknown	Tar1p [Medicago truncatula]
CSA020909	brown	84.6885	82.9653	88.5034	59.6499	54.5177	52.235	40.7022	38.3253	41.8297	160.425	119.011	100.92	113.384	147.488	106.928	100.539	103.754	71.6333	--	--	Biological Process: starch metabolic process (GO:0005982);; Molecular Function: phosphatase activity (GO:0016791);; Biological Process: single-organism carbohydrate metabolic process (GO:0044723);;	--	--	[V]	Defense mechanisms	Dual specificity phosphatase	catalytic domain	Phosphoglucan phosphatase DSP4	amyloplastic {ECO:0000250|UniProtKB:Q9FEB5} (Precursor) OS=Castanea sativa (Sweet chestnut) PE=1 SV=1	V	Defense mechanisms	hypothetical protein CICLE_v10031853mg [Citrus clementina]
CSA025279	brown	248.726	238.842	230.51	237.477	227.069	246.958	227.572	229.876	222.326	324.82	281.231	267.335	297.133	303.805	296.693	325.912	320.309	260.216	--	--	Cellular Component: mitochondrial proton-transporting ATP synthase complex (GO:0005753);; Biological Process: glycolytic process (GO:0006096);; Biological Process: ubiquitin-dependent protein catabolic process (GO:0006511);; Biological Process: aerobic respiration (GO:0009060);; Cellular Component: plastid (GO:0009536);; Biological Process: photorespiration (GO:0009853);; Biological Process: resp…	--	--	--	--	--	--	S	Function unknown	PREDICTED: uncharacterized protein LOC104609046 [Nelumbo nucifera]
CSA010952	brown	48.8039	37.527	43.7625	24.5352	42.7988	35.0632	23.4964	24.8296	16.9619	129.228	103.122	73.8843	90.9944	64.1982	64.2911	92.7438	80.1258	72.0391	--	--	--	--	--	--	--	Probable lipid transfer;; Protease inhibitor/seed storage/LTP family	Non-specific lipid-transfer protein 2 OS=Prunus armeniaca (Apricot) PE=1 SV=1	R	General function prediction only	PREDICTED: non-specific lipid-transfer protein 2-like [Nicotiana sylvestris]
CSA015578	brown	144.567	137.53	141.282	77.1001	76.3285	74.9134	56.3765	50.3801	52.2479	184.936	153.402	141.689	140.034	154.609	131.936	130.051	131.88	92.6545	--	--	Biological Process: regulation of cyclin-dependent protein serine/threonine kinase activity (GO:0000079);; Molecular Function: kinase activity (GO:0016301);; Molecular Function: protein kinase binding (GO:0019901);;	--	--	[R]	General function prediction only	Cyclin;; Cyclin	N-terminal domain	Cyclin-P3-1 OS=Oryza sativa subsp. japonica (Rice) PE=3 SV=1	R	General function prediction only	PREDICTED: cyclin-P3-1 isoform X1 [Vitis vinifera]
CSA030619	brown	72.9216	63.6451	57.8025	55.9038	47.6951	59.3602	41.2654	38.3264	40.497	119.735	93.2326	93.3685	97.1416	99.6573	109.915	100.604	118.652	87.234	--	--	Cellular Component: mitochondrial respiratory chain complex III (GO:0005750);; Molecular Function: ubiquinol-cytochrome-c reductase activity (GO:0008121);;	--	--	--	--	Protein of unknown function (DUF2741)	Cytochrome b-c1 complex subunit 8 OS=Solanum tuberosum (Potato) PE=1 SV=2	R	General function prediction only	ubiquinol-cytochrome C reductase complex ubiquinone-binding family protein [Populus trichocarpa]
CSA002014	brown	38.7391	60.2022	34.296	49.3904	49.1168	46.2698	22.3076	23.5376	27.5146	394.759	110.273	141.351	114.689	224.76	98.5497	47.5918	45.5262	26.466	--	--	--	--	--	--	--	Protein of unknown function (DUF642)	--	R	General function prediction only	PREDICTED: uncharacterized protein LOC101268115 [Solanum lycopersicum]
Camellia_sinensis_newGene_9620	brown	12.8057	10.1229	13.0621	12.0213	11.6271	10.0948	27.1574	25.6479	20.7262	76.5886	57.2774	68.0755	59.3754	53.8202	39.5999	59.1611	55.2563	35.3343	--	--	--	--	--	--	--	Protein of unknown function (DUF506)	--	S	Function unknown	Leucine-rich repeat structural protein ORF147 isoform 1 [Theobroma cacao]
CSA006498	brown	40.2548	33.0414	49.2868	24.9665	25.3608	25.3107	16.6743	11.474	12.8612	82.5454	49.8645	51.7197	89.517	72.2601	53.3603	75.7644	58.6583	34.749	--	--	Molecular Function: enzyme inhibitor activity (GO:0004857);; Cellular Component: plasma membrane (GO:0005886);; Cellular Component: plant-type cell wall (GO:0009505);; Cellular Component: chloroplast (GO:0009507);; Molecular Function: pectinesterase activity (GO:0030599);; Biological Process: cell wall modification (GO:0042545);; Biological Process: negative regulation of catalytic activity (GO:0…	--	--	--	--	Pectinesterase	Pectinesterase 64 GN=MUB3.16 OS=Arabidopsis thaliana (Mouse-ear cress) PE=2 SV=2	R	General function prediction only	hypothetical protein AALP_AA8G479500 [Arabis alpina]
CSA022959	brown	92.2549	91.7116	93.4275	81.0698	75.0511	77.0784	56.6579	57.4665	61.5165	147.12	126.097	113.109	123.908	119.245	94.5849	114.747	108.378	78.2157	--	--	Cellular Component: endoplasmic reticulum (GO:0005783);;	--	--	[S]	Function unknown	Domain of unknown function (DUF4149)	--	S	Function unknown	uncharacterized protein LOC100305973 [Glycine max]
CSA035557	brown	41.5814	35.6861	38.2073	12.1696	13.2137	10.4438	4.22385	3.66091	4.31098	86.4631	57.286	44.3857	57.627	54.4043	31.2094	49.2699	41.5257	20.4269	--	--	Molecular Function: calcium ion binding (GO:0005509);; Molecular Function: calcium-dependent phospholipid binding (GO:0005544);;	K17095|0|pop:POPTR_0007s05490g|POPTRDRAFT_654779; annexin-like protein RJ4; K17095 annexin A7/11 (A)	--	[U]	Intracellular trafficking	secretion	and vesicular transport	Annexin	Annexin D2 GN=MXK3.27 OS=Arabidopsis thaliana (Mouse-ear cress) PE=1 SV=1	U	Intracellular trafficking	secretion	and vesicular transport	hypothetical protein JCGZ_24048 [Jatropha curcas]
CSA031880	brown	71.1371	75.2849	70.0237	60.5555	67.3013	79.3681	98.8226	95.7663	111.932	48.1478	92.064	82.0233	41.146	53.0669	82.7294	49.9826	56.4576	104.475	--	--	--	--	--	--	--	PB1 domain	--	S	Function unknown	PREDICTED: uncharacterized protein LOC105172642 [Sesamum indicum]
Camellia_sinensis_newGene_79916	brown	88.8082	91.0655	84.4193	64.5711	67.8334	65.6923	73.1358	75.9681	73.4005	117.221	101.935	91.9051	106.475	114.523	91.4044	128.484	142.085	103.253	--	--	Cellular Component: plasma membrane (GO:0005886);; Biological Process: lipid transport (GO:0006869);; Molecular Function: lipid binding (GO:0008289);;	--	--	--	--	Probable lipid transfer;; Protease inhibitor/seed storage/LTP family	Non-specific lipid-transfer protein-like protein At5g64080 (Precursor) GN=At5g64080 OS=Arabidopsis thaliana (Mouse-ear cress) PE=1 SV=1	R	General function prediction only	hypothetical protein POPTR_0003s01440g [Populus trichocarpa]
CSA003216	brown	82.122	74.1189	81.2902	57.0176	66.3165	66.6894	49.973	111.162	57.106	86.1778	85.9563	76.0353	102.693	99.1829	75.1773	115.864	124.621	117.84	--	--	--	--	--	--	--	--	--	S	Function unknown	PREDICTED: uncharacterized protein LOC104108568 isoform X2 [Nicotiana tomentosiformis]
CSA035245	brown	102.655	97.2126	90.9406	97.5486	76.8919	84.8039	62.7662	60.8836	62.0309	144.99	99.0762	108.763	124.412	117.028	123.124	125.177	106.811	88.787	--	--	Cellular Component: mitochondrion (GO:0005739);; Cellular Component: membrane (GO:0016020);; Cellular Component: cytoplasmic membrane-bounded vesicle (GO:0016023);;	--	--	--	--	--	--	S	Function unknown	fiber protein fb11 [Camellia sinensis]
CSA003122	brown	35.4783	34.6328	35.7969	19.6464	21.021	23.5122	14.9678	15.1104	14.6041	53.0912	44.5829	55.7328	63.2835	51.1583	54.4693	62.7242	62.6241	51.8403	--	--	--	--	--	--	--	Lecithin retinol acyltransferase	--	S	Function unknown	PREDICTED: uncharacterized protein LOC105173988 [Sesamum indicum]
CSA011177	brown	55.2292	58.8401	55.5465	39.9176	37.3865	43.2018	27.5658	34.5716	32.1424	84.2012	85.4932	81.329	65.8042	75.7737	56.5642	63.4017	72.0035	54.9603	--	--	Cellular Component: mitochondrial respiratory chain complex I (GO:0005747);;	--	--	--	--	NADH-ubiquinone oxidoreductase complex I	21 kDa subunit	--	S	Function unknown	PREDICTED: uncharacterized protein LOC103695473 [Phoenix dactylifera]
CSA008357	brown	118.65	120.314	117.447	124.359	118.079	133.608	135.05	125.586	131.016	92.0416	115.527	98.7356	85.7952	115.747	95.187	92.8504	91.3623	89.4896	--	--	Biological Process: protein folding (GO:0006457);; Biological Process: ER-nucleus signaling pathway (GO:0006984);; Biological Process: response to heat (GO:0009408);; Biological Process: response to high light intensity (GO:0009644);; Biological Process: negative regulation of defense response (GO:0031348);; Biological Process: response to endoplasmic reticulum stress (GO:0034976);; Biological Pr…	--	--	--	--	Protein of unknown function (DUF2763)	--	S	Function unknown	Flavonol synthase/flavanone 3-hydroxylase [Morus notabilis]
CSA000321	brown	102.831	98.1046	92.7944	76.462	76.3673	65.7519	31.7232	20.3487	30.2618	148.033	101.997	151.474	105.072	131.698	128.186	84.5098	86.9028	73.6437	--	--	Molecular Function: transporter activity (GO:0005215);; Cellular Component: membrane (GO:0016020);; Biological Process: transmembrane transport (GO:0055085);;	--	--	[F]	Nucleotide transport and metabolism	Permease family	Nucleobase-ascorbate transporter 6 GN=NAT6 OS=Arabidopsis thaliana (Mouse-ear cress) PE=2 SV=2	P	Inorganic ion transport and metabolism	PREDICTED: nucleobase-ascorbate transporter 6 [Sesamum indicum]
CSA032671	brown	55.8551	55.5003	51.0471	57.654	53.5009	54.1535	32.135	27.1917	32.3207	114.538	74.455	95.4574	79.8843	95.8971	90.472	74.8963	68.5165	60.4994	--	--	Cellular Component: mitochondrion (GO:0005739);; Cellular Component: chloroplast inner membrane (GO:0009706);;	--	--	--	--	Domain of unknown function (DUF3411)	--	S	Function unknown	unnamed protein product [Vitis vinifera]
CSA007684	brown	100.95	99.0907	100.435	85.6149	87.0962	88.237	76.4002	77.859	82.7203	129.583	131.065	132.204	100.558	118.087	124.78	99.135	109.373	114.36	--	--	--	K13199|3.28244e-44|vvi:100259885|plasminogen activator inhibitor 1 RNA-binding protein; K13199 plasminogen activator inhibitor 1 RNA-binding protein (A)	--	[R]	General function prediction only	Hyaluronan / mRNA binding family;; Stm1	--	R	General function prediction only	PREDICTED: plasminogen activator inhibitor 1 RNA-binding protein [Vitis vinifera]
Camellia_sinensis_newGene_58757	brown	36.4476	31.5884	34.0629	12.9555	16.7709	16.8557	7.74348	7.08054	8.02594	73.5155	48.772	45.4905	42.0307	85.1307	28.81	29.286	37.1441	14.6363	--	--	Biological Process: carbohydrate metabolic process (GO:0005975);; Molecular Function: cellulase activity (GO:0008810);; Molecular Function: carbohydrate binding (GO:0030246);;	--	--	--	--	Glycosyl hydrolase family 9	Endoglucanase 6 (Precursor) GN=At1g64390 OS=Arabidopsis thaliana (Mouse-ear cress) PE=2 SV=2	G	Carbohydrate transport and metabolism	endoglucanase 6-like protein [Camellia sinensis]
CSA030534	brown	37.7933	25.8593	35.1342	13.6834	12.9195	13.1353	6.59519	3.77514	4.72868	58.5494	29.7487	36.5964	58.4986	27.5841	59.8006	35.4877	18.5382	13.1118	--	--	--	--	--	--	--	Fasciclin domain	Fasciclin-like arabinogalactan protein 2 (Precursor) GN=FLA2 OS=Arabidopsis thaliana (Mouse-ear cress) PE=1 SV=1	R	General function prediction only	FASCICLIN-like arabinogalactan 2 [Theobroma cacao]
CSA023394	brown	20.4019	21.0153	3.53597	30.9135	9.02464	26.6568	1.05136	3.63182	1.87137	39.5315	14.2809	63.6758	24.9792	35.5804	99.5249	86.3255	21.8282	16.7232	--	--	Molecular Function: nucleotide binding (GO:0000166);; Biological Process: transport (GO:0006810);; Biological Process: cellular process (GO:0009987);; Molecular Function: ATPase activity (GO:0016887);;	--	--	[Q]	Secondary metabolites biosynthesis	transport and catabolism	--	ABC transporter C family member 12 GN=T4K22.13 OS=Arabidopsis thaliana (Mouse-ear cress) PE=2 SV=1	Q	Secondary metabolites biosynthesis	transport and catabolism	PREDICTED: ABC transporter C family member 2-like [Nicotiana tomentosiformis]
CSA008171	brown	35.5552	33.7669	39.428	52.0355	47.9013	45.945	52.1131	36.1682	46.8939	14.9707	19.3219	25.9444	14.8705	17.9219	25.1783	15.3981	13.4442	20.5116	--	--	--	--	--	[T]	Signal transduction mechanisms	RhoGAP domain;; P21-Rho-binding domain;; Tetraspanin family	Rho GTPase-activating protein 3 GN=ROPGAP3 OS=Arabidopsis thaliana (Mouse-ear cress) PE=2 SV=1	T	Signal transduction mechanisms	PREDICTED: rho GTPase-activating protein 5 [Vitis vinifera]
CSA021245	brown	21.9494	20.6785	22.7062	17.9464	15.811	14.9303	9.6722	10.9225	9.61973	68.3963	48.8906	38.7951	50.0558	43.1976	34.7524	39.2292	38.5265	21.6257	--	--	Cellular Component: chloroplast (GO:0009507);; Molecular Function: isomerase activity (GO:0016853);;	--	--	[H]	Coenzyme transport and metabolism	--	Rhodanese-like/PpiC domain-containing protein 12 GN=At5g19370 OS=Arabidopsis thaliana (Mouse-ear cress) PE=2 SV=1	H	Coenzyme transport and metabolism	PREDICTED: rhodanese-like/PpiC domain-containing protein 12-like [Fragaria vesca subsp. vesca]
Camellia_sinensis_newGene_50	brown	10.6516	16.0911	14.2055	40.3883	40.7064	35.2971	40.4757	66.3608	46.6288	10.2798	5.87589	2.34118	16.46	7.39061	2.42342	27.4769	18.7351	2.7372	--	--	--	--	--	--	--	--	--	S	Function unknown	PREDICTED: uncharacterized protein LOC100242238 [Vitis vinifera]
CSA027387	brown	112.962	104.082	98.5646	102.594	89.6642	105.451	70.1591	88.7044	86.61	142.967	116.028	135.531	125.5	119.08	110.751	163.217	121.488	96.7698	--	--	Cellular Component: mitochondrial respiratory chain complex I (GO:0005747);; Cellular Component: vacuolar membrane (GO:0005774);; Cellular Component: plasma membrane (GO:0005886);; Biological Process: glycolytic process (GO:0006096);; Biological Process: ubiquitin-dependent protein catabolic process (GO:0006511);; Biological Process: aerobic respiration (GO:0009060);; Biological Process: photores…	--	--	--	--	--	--	S	Function unknown	hypothetical protein L484_011534 [Morus notabilis]
Camellia_sinensis_newGene_68075	brown	0	0	0	0.071611	0	0	0.202445	0	0	55.1954	33.282	41.2817	48.1016	34.6284	24.143	38.0392	27.6533	27.4886	--	--	--	--	--	--	--	--	--	S	Function unknown	PREDICTED: uncharacterized protein LOC104104809 [Nicotiana tomentosiformis]
CSA036271	brown	46.2207	36.6477	42.1797	15.0228	16.8267	15.055	9.00322	8.34604	9.56441	56.2015	49.2363	63.0039	43.4706	44.3661	53.1799	34.1464	31.4812	49.2039	--	--	--	--	--	--	--	Remorin	C-terminal region	Uncharacterized protein At3g61260 GN=At3g61260 OS=Arabidopsis thaliana (Mouse-ear cress) PE=1 SV=1	S	Function unknown	PREDICTED: uncharacterized protein LOC100257562 [Vitis vinifera]
CSA000493	brown	5.7594	8.90729	5.18816	20.3374	19.9238	14.4984	7.84163	5.95028	10.1962	35.7085	33.3538	17.3993	37.7406	28.4397	30.6708	36.6124	38.1584	22.803	--	--	--	--	--	[IR]	Lipid transport and metabolism;; General function prediction only	ABC transporter transmembrane region 2;; ABC transporter	ABC transporter D family member 1 GN=At4g39850 OS=Arabidopsis thaliana (Mouse-ear cress) PE=1 SV=1	Q	Secondary metabolites biosynthesis	transport and catabolism	Peroxisomal membrane ABC transporter family	PMP family isoform 4	partial [Theobroma cacao]
Camellia_sinensis_newGene_6160	brown	29.3064	35.2502	28.6833	51.4886	48.3879	56.216	47.7899	56.0701	51.7429	25.196	28.4171	21.77	35.2096	26.5811	22.577	54.4472	38.9549	24.3989	--	--	--	--	--	--	--	--	Tetraspanin-19 GN=TOM2AH3 OS=Arabidopsis thaliana (Mouse-ear cress) PE=2 SV=1	S	Function unknown	hypothetical protein AMTR_s00009p00266090 [Amborella trichopoda]
CSA000183	brown	67.3768	62.6027	72.5019	58.1324	58.2635	60.4869	56.4413	54.51	55.8807	88.7414	85.3075	95.7238	74.7804	84.6983	92.5212	70.2455	66.8987	85.4172	--	--	--	--	--	--	--	Protein of unknown function (DUF4005);; IQ calmodulin-binding motif	Protein IQ-DOMAIN 31 GN=IQD31 OS=Arabidopsis thaliana (Mouse-ear cress) PE=1 SV=1	S	Function unknown	unnamed protein product [Coffea canephora]
CSA024587	brown	39.9861	43.1907	36.8169	44.1009	42.4678	47.8851	34.0686	30.7756	30.777	86.4151	45.9372	55.2978	81.0915	79.7505	67.7679	71.0595	72.1184	53.8567	--	--	Molecular Function: calcium ion binding (GO:0005509);; Cellular Component: endoplasmic reticulum (GO:0005783);; Cellular Component: Golgi apparatus (GO:0005794);; Cellular Component: plasma membrane (GO:0005886);; Biological Process: signal transduction (GO:0007165);; Biological Process: regulation of flower development (GO:0009909);; Biological Process: histone lysine methylation (GO:0034968);;	--	--	[TU]	Signal transduction mechanisms;; Intracellular trafficking	secretion	and vesicular transport	EF-hand domain pair;; EF hand;; EF-hand domain;; EF hand;; EF-hand domain pair;; Secreted protein acidic and rich in cysteine Ca binding region	Calmodulin-like protein 4 GN=CML4 OS=Arabidopsis thaliana (Mouse-ear cress) PE=2 SV=1	TU	Signal transduction mechanisms;; Intracellular trafficking	secretion	and vesicular transport	hypothetical protein PRUPE_ppa007408mg [Prunus persica]
Camellia_sinensis_newGene_66466	brown	47.0361	35.889	35.4472	46.9029	56.8641	57.2408	46.8936	39.0172	55.6255	21.3104	40.2593	27.4096	17.4657	20.2709	30.0336	20.1493	28.1574	33.8632	--	--	--	--	--	--	--	--	--	S	Function unknown	Uncharacterized protein TCM_011399 [Theobroma cacao]
CSA007404	brown	38.3499	81.2959	72.8631	56.8174	61.0842	64.4637	48.4359	66.9716	58.5934	22.2296	39.1881	52.2739	50.5639	19.5613	57.3254	28.1564	21.9074	60.2637	--	--	--	--	--	--	--	--	--	S	Function unknown	hypothetical protein JCGZ_08792 [Jatropha curcas]
CSA003815	brown	42.0085	68.0196	38.0742	44.2894	53.4099	38.8645	32.7375	54.2452	52.5157	16.6064	23.0786	41.7388	20.8921	23.197	44.9284	21.8976	32.2144	30.537	--	--	--	--	--	--	--	--	--	S	Function unknown	PREDICTED: uncharacterized protein LOC105167377 [Sesamum indicum]
CSA020922	brown	11.3298	9.09985	10.3241	3.25766	3.26832	4.18898	5.17917	3.40023	4.28996	34.7623	27.1989	20.6977	33.3711	30.1915	23.0776	40.4197	33.3078	17.9467	--	--	Cellular Component: integral component of membrane (GO:0016021);; Molecular Function: cellulose synthase (UDP-forming) activity (GO:0016760);; Biological Process: cellulose biosynthetic process (GO:0030244);;	--	--	--	--	Cellulose synthase;; Glycosyl transferase family group 2;; Glycosyltransferase like family 2	Cellulose synthase-like protein G3 OS=Arabidopsis thaliana (Mouse-ear cress) PE=2 SV=2	G	Carbohydrate transport and metabolism	PREDICTED: cellulose synthase-like protein G3 [Solanum lycopersicum]
Camellia_sinensis_newGene_46012	brown	15.1539	13.2089	11.0277	11.0632	7.98556	8.32715	7.43549	5.75771	6.08382	45.4406	40.8348	34.5319	38.5346	35.5124	22.1606	36.3674	27.975	19.9719	--	--	--	K12462|1.46813e-06|mtr:MTR_3g082970|RHO protein GDP dissociation inhibitor; K12462 Rho GDP-dissociation inhibitor (A)	--	--	--	--	--	--	--	--
CSA024079	brown	38.7243	36.5701	40.6545	21.6561	26.0471	21.3199	11.7089	12.6103	12.3589	45.9415	38.5171	33.1569	53.5456	45.7784	39.5662	55.9425	52.6138	29.2055	--	--	Molecular Function: transporter activity (GO:0005215);; Biological Process: transport (GO:0006810);; Biological Process: response to ethylene (GO:0009723);; Biological Process: abscisic acid-activated signaling pathway (GO:0009738);; Biological Process: intracellular signal transduction (GO:0035556);;	--	--	[I]	Lipid transport and metabolism	CRAL/TRIO domain;; CRAL/TRIO	N-terminal domain	Phosphatidylinositol/phosphatidylcholine transfer protein SFH2 GN=SFH2 OS=Arabidopsis thaliana (Mouse-ear cress) PE=2 SV=1	I	Lipid transport and metabolism	PREDICTED: SEC14 cytosolic factor [Sesamum indicum]
CSA002575	brown	25.2607	29.646	21.664	31.167	29.3448	31.8337	14.1221	16.287	18.2523	45.9242	50.2228	50.3888	35.0009	42.2162	44.0472	28.3613	41.3117	31.5517	--	--	Biological Process: cell redox homeostasis (GO:0045454);;	--	--	[S]	Function unknown	Eukaryotic protein of unknown function (DUF953)	Thioredoxin-like protein Clot GN=At5g42850 OS=Arabidopsis thaliana (Mouse-ear cress) PE=2 SV=1	S	Function unknown	hypothetical protein PRUPE_ppa013260mg [Prunus persica]
Camellia_sinensis_newGene_71109	brown	50.7945	48.109	55.0312	66.4866	66.1731	64.8565	70.2028	73.9601	73.6384	43.9971	43.9254	43.7285	54.9859	49.452	45.4171	60.5921	56.4332	56.2716	--	--	--	--	--	[D]	Cell cycle control	cell division	chromosome partitioning	WLM domain;; PUB domain	--	D	Cell cycle control	cell division	chromosome partitioning	PREDICTED: uncharacterized protein LOC100248207 [Vitis vinifera]
Camellia_sinensis_newGene_15340	brown	30.0289	28.4353	35.9716	38.32	32.5349	30.0136	36.5874	36.5635	36.2851	61.4045	66.2542	55.3401	57.3909	48.8128	55.2145	59.0422	49.1161	41.0309	--	--	--	--	--	--	--	Plant protein of unknown function	UPF0481 protein At3g47200 GN=At3g47200 OS=Arabidopsis thaliana (Mouse-ear cress) PE=2 SV=1	S	Function unknown	unknown protein [Camellia sinensis]
CSA028467	brown	41.8608	41.3493	33.3943	46.4372	45.4	46.9026	63.6485	62.2703	62.5022	20.361	27.6126	32.4598	19.4768	27.8808	34.0124	22.3924	28.0763	42.4282	--	--	Cellular Component: intracellular (GO:0005622);; Biological Process: signal transduction (GO:0007165);; Molecular Function: zinc ion binding (GO:0008270);; Biological Process: response to red or far red light (GO:0009639);; Biological Process: cellular component organization (GO:0016043);; Biological Process: heterocycle biosynthetic process (GO:0018130);; Biological Process: aromatic compound bi…	--	--	--	--	B-box zinc finger	B-box zinc finger protein 22 {ECO:0000303|PubMed:19920209} GN=T30F21.7 OS=Arabidopsis thaliana (Mouse-ear cress) PE=1 SV=2	S	Function unknown	unnamed protein product [Coffea canephora]
CSA011815	brown	26.8185	24.941	36.0467	17.3893	34.6995	34.3288	22.1243	14.4946	18.0991	63.7149	30.8577	40.9443	62.8596	49.9052	28.6598	53.5508	38.6533	18.4205	--	--	--	--	--	--	--	Targeting protein for Xklp2 (TPX2)	Protein WVD2-like 1 GN=WDL1 OS=Arabidopsis thaliana (Mouse-ear cress) PE=1 SV=1	S	Function unknown	PREDICTED: nucleolar and coiled-body phosphoprotein 1 [Prunus mume]
CSA008862	brown	40.2627	40.6411	43.457	37.2271	35.9184	35.6116	29.4705	24.2417	27.1273	62.4774	46.6887	54.3946	63.2868	60.0698	56.7265	55.9045	46.5161	47.4563	--	--	Cellular Component: endoplasmic reticulum (GO:0005783);; Biological Process: acetyl-CoA metabolic process (GO:0006084);; Cellular Component: chloroplast (GO:0009507);; Biological Process: sterol biosynthetic process (GO:0016126);; Biological Process: brassinosteroid biosynthetic process (GO:0016132);;	--	--	[S]	Function unknown	Keratinocyte-associated protein 2	--	S	Function unknown	PREDICTED: protein KRTCAP2 homolog [Fragaria vesca subsp. vesca]
CSA028281	brown	66.2439	60.4638	71.5528	81.3076	76.5045	76.165	78.8572	78.4822	80.4668	58.1548	49.8468	56.3702	81.8445	61.447	51.4356	76.7276	63.857	59.808	--	--	--	--	--	[R]	General function prediction only	Eukaryotic protein of unknown function (DUF846)	Golgi apparatus membrane protein-like protein ECHIDNA GN=ECH OS=Arabidopsis thaliana (Mouse-ear cress) PE=1 SV=1	S	Function unknown	PREDICTED: Golgi apparatus membrane protein-like protein ECHIDNA [Phoenix dactylifera]
CSA012626	brown	29.9674	27.1996	29.4198	21.7956	22.052	22.7269	31.3709	33.3318	32.8038	1.41818	17.9861	14.6719	1.31827	11.2812	14.8369	1.471	10.8636	8.34453	--	--	Molecular Function: transferase activity	transferring glycosyl groups (GO:0016757);;	--	--	[GC]	Carbohydrate transport and metabolism;; Energy production and conversion	UDP-glucoronosyl and UDP-glucosyl transferase	7-deoxyloganetic acid glucosyltransferase GN=UGT709C2 OS=Catharanthus roseus (Madagascar periwinkle) PE=1 SV=1	CG	Energy production and conversion;; Carbohydrate transport and metabolism	UGT4 [Panax ginseng]
CSA003229	brown	8.20596	6.13813	7.01565	4.79722	3.03885	3.51475	1.6033	0.676634	1.81327	64.3881	26.8288	21.9274	17.7948	33.4938	27.7951	24.8991	15.1066	17.9663	--	--	--	--	--	--	--	Wound-induced protein	--	R	General function prediction only	PREDICTED: uncharacterized protein LOC100306608 [Glycine max]
CSA009093	brown	69.975	74.1516	70.1223	72.966	73.1514	68.7131	63.627	56.0477	63.445	83.6625	69.8059	83.2894	82.2647	89.5394	89.4985	82.8423	89.7826	79.1917	--	--	Molecular Function: zinc ion binding (GO:0008270);;	K16280|0|vvi:100247388|E3 ubiquitin-protein ligase RGLG2; K16280 E3 ubiquitin-protein ligase RGLG [EC:6.3.2.19] (A)	--	[T]	Signal transduction mechanisms	Copine;; Zinc finger	C3HC4 type (RING finger)	E3 ubiquitin-protein ligase RGLG2 GN=RGLG2 OS=Arabidopsis thaliana (Mouse-ear cress) PE=1 SV=1	O	Posttranslational modification	protein turnover	chaperones	PREDICTED: E3 ubiquitin-protein ligase RGLG2-like isoform X1 [Sesamum indicum]
CSA001820	brown	57.9251	53.1036	56.1918	42.0301	42.054	38.2559	28.2867	27.7075	29.5556	66.1329	66.5559	64.085	50.9483	59.2879	62.4759	48.9235	50.714	44.6004	--	--	Cellular Component: mitochondrial outer membrane (GO:0005741);; Molecular Function: voltage-gated anion channel activity (GO:0008308);; Molecular Function: porin activity (GO:0015288);; Biological Process: regulation of anion transport (GO:0044070);; Cellular Component: pore complex (GO:0046930);; Biological Process: transmembrane transport (GO:0055085);;	K15040|3.93483e-177|sly:101264394|mitochondrial outer membrane protein porin of 34 kDa; K15040 voltage-dependent anion channel protein 2 (A)	--	[P]	Inorganic ion transport and metabolism	Eukaryotic porin	Mitochondrial outer membrane protein porin of 34 kDa OS=Solanum tuberosum (Potato) PE=1 SV=2	P	Inorganic ion transport and metabolism	PREDICTED: mitochondrial outer membrane protein porin of 34 kDa [Nicotiana sylvestris]
CSA028092	brown	10.7268	6.69563	7.24823	5.48044	5.66659	7.31039	4.74047	4.60835	3.53925	28.0003	18.7711	19.7291	40.8826	31.1312	23.0781	37.1449	21.3031	20.4778	--	--	Molecular Function: acid phosphatase activity (GO:0003993);; Molecular Function: protein serine/threonine phosphatase activity (GO:0004722);; Biological Process: tryptophan catabolic process (GO:0006569);; Biological Process: systemic acquired resistance (GO:0009627);; Biological Process: indoleacetic acid biosynthetic process (GO:0009684);; Biological Process: regulation of defense response (GO:…	--	--	[G]	Carbohydrate transport and metabolism	Calcineurin-like phosphoesterase	Probable inactive purple acid phosphatase 1 (Precursor) GN=PAP1 OS=Arabidopsis thaliana (Mouse-ear cress) PE=2 SV=1	G	Carbohydrate transport and metabolism	PREDICTED: probable inactive purple acid phosphatase 1 [Prunus mume]
CSA003930	brown	48.1017	47.717	43.7381	54.2406	54.5354	56.1546	59.6031	59.2922	59.7447	36.8709	32.0662	31.9623	42.3445	37.4867	32.9821	47.2369	43.1736	40.2506	--	--	--	--	--	--	--	--	--	S	Function unknown	PREDICTED: uncharacterized protein LOC105121500 [Populus euphratica]
CSA015313	brown	19.3502	22.7835	16.0374	17.3533	21.5907	20.6418	11.8488	6.53676	11.8959	50.0489	33.3823	55.8016	34.601	42.4343	48.2866	22.7954	27.7376	24.5571	--	--	--	--	--	--	--	GDP-fucose protein O-fucosyltransferase	Uncharacterized protein At1g04910 GN=At1g04910 OS=Arabidopsis thaliana (Mouse-ear cress) PE=2 SV=1	S	Function unknown	PREDICTED: uncharacterized protein At1g04910 [Vitis vinifera]
CSA019139	brown	74.0195	68.1551	64.1993	49.1824	45.2449	46.9945	37.928	26.8669	33.2825	92.5622	67.301	73.4074	67.7692	68.3713	69.9225	66.4655	61.4688	46.0083	--	--	Molecular Function: actin binding (GO:0003779);; Cellular Component: cytoplasm (GO:0005737);; Cellular Component: cytoskeleton (GO:0005856);; Biological Process: actin cytoskeleton organization (GO:0030036);;	K05759|1.06057e-84|vvi:100254869|profilin-1; K05759 profilin (A)	--	[Z]	Cytoskeleton	Profilin	Profilin OS=Pyrus communis (Pear) PE=1 SV=1	Z	Cytoskeleton	PREDICTED: profilin-1 [Vitis vinifera]
CSA005121	brown	25.9401	23.1944	26.2499	17.2108	16.117	17.9251	13.0892	10.8159	13.582	37.6262	23.0843	34.2098	32.0931	39.3701	36.4561	27.075	34.6109	23.823	--	--	Molecular Function: dolichyl-phosphate-mannose-protein mannosyltransferase activity (GO:0004169);; Cellular Component: endoplasmic reticulum (GO:0005783);; Biological Process: protein folding (GO:0006457);; Biological Process: response to heat (GO:0009408);; Biological Process: systemic acquired resistance (GO:0009627);; Biological Process: response to high light intensity (GO:0009644);; Cellular…	--	--	[R]	General function prediction only	MIR domain	Stromal cell-derived factor 2-like protein (Precursor) GN=SDF2 OS=Arabidopsis thaliana (Mouse-ear cress) PE=1 SV=1	R	General function prediction only	uncharacterized protein LOC100792538 precursor [Glycine max]
CSA018529	brown	39.6076	36.743	34.0577	29.9291	27.67	28.3201	20.8502	21.9381	21.8488	43.4734	45.8046	39.5555	45.9758	44.7408	36.4243	45.6094	45.9516	32.8871	--	--	--	--	--	[R]	General function prediction only	PPR repeat family;; PPR repeat;; Uncharacterised protein family (UPF0172);; Pentatricopeptide repeat domain;; PPR repeat;; DYW family of nucleic acid deaminases	Pentatricopeptide repeat-containing protein At2g29760	chloroplastic (Precursor) GN=PCMP-H33 OS=Arabidopsis thaliana (Mouse-ear cress) PE=2 SV=1	R	General function prediction only	hypothetical protein CICLE_v10010822mg [Citrus clementina]
Camellia_sinensis_newGene_29888	brown	0	0	0	0	0	0	0	0	0	28.1335	21.3162	16.2671	25.6336	23.3482	18.9476	24.192	16.9381	16.6327	--	--	--	--	--	--	--	Protein of unknown function DUF126;; Protein of unknown function (DUF2537)	--	--	--	--
CSA009667	brown	23.0814	23.4026	16.8678	16.1636	16.432	14.8087	8.4081	8.95622	7.54024	60.5699	32.8489	21.3554	34.232	35.0755	26.0889	30.7356	32.0552	22.0861	--	--	Molecular Function: DNA binding (GO:0003677);; Cellular Component: nucleus (GO:0005634);;	--	--	--	--	SBP domain	Squamosa promoter-binding-like protein 5 GN=SPL5 OS=Arabidopsis thaliana (Mouse-ear cress) PE=2 SV=1	R	General function prediction only	squamosa promoter binding-like protein [Betula platyphylla]
CSA010192	brown	46.1017	52.7732	55.0244	48.9503	36.416	43.4557	34.2342	28.4184	33.4927	74.6565	54.9224	59.1062	72.7758	71.9273	60.5326	60.4988	60.8464	45.822	--	--	Cellular Component: cytosol (GO:0005829);; Biological Process: N-terminal protein myristoylation (GO:0006499);; Biological Process: intracellular protein transport (GO:0006886);; Biological Process: retrograde vesicle-mediated transport	Golgi to ER (GO:0006890);; Cellular Component: plasmodesma (GO:0009506);; Cellular Component: COPI vesicle coat (GO:0030126);; Cellular Component: clathrin adaptor complex (GO:0030131);;	--	--	[U]	Intracellular trafficking	secretion	and vesicular transport	Adaptor complexes medium subunit family	Coatomer subunit delta GN=At5g05010 OS=Arabidopsis thaliana (Mouse-ear cress) PE=1 SV=2	U	Intracellular trafficking	secretion	and vesicular transport	PREDICTED: coatomer subunit delta [Vitis vinifera]
CSA030121	brown	36.3668	43.8203	32.9978	37.8132	30.1532	38.2371	39.784	36.1725	37.1088	2.74326	20.2587	29.5152	1.53485	10.6259	30.1346	7.98985	7.83522	28.7462	--	--	--	--	--	--	--	--	--	S	Function unknown	PREDICTED: uncharacterized protein LOC102580609 isoform X1 [Solanum tuberosum]
CSA007124	brown	45.2253	45.7671	48.1208	47.0044	45.6117	44.7834	39.2721	35.3609	35.4211	56.6656	47.894	55.646	61.0366	55.8273	57.4451	60.4112	60.4565	51.7831	--	--	Biological Process: transport (GO:0006810);; Biological Process: cellular process (GO:0009987);; Cellular Component: membrane (GO:0016020);; Cellular Component: cytoplasmic part (GO:0044444);;	--	--	[U]	Intracellular trafficking	secretion	and vesicular transport	Adaptor complexes medium subunit family	Coatomer subunit delta GN=At5g05010 OS=Arabidopsis thaliana (Mouse-ear cress) PE=1 SV=2	U	Intracellular trafficking	secretion	and vesicular transport	hypothetical protein JCGZ_10492 [Jatropha curcas]
CSA032999	brown	26.236	29.4005	32.0689	17.4992	19.6782	19.196	13.5401	10.8555	14.3658	50.5626	27.2186	33.6997	39.7334	37.7602	30.8831	36.9984	27.0299	19.7231	--	--	Cellular Component: plasma membrane (GO:0005886);; Biological Process: organelle organization (GO:0006996);; Cellular Component: endomembrane system (GO:0012505);; Biological Process: vesicle-mediated transport (GO:0016192);; Cellular Component: clathrin coat (GO:0030118);; Biological Process: single-organism transport (GO:0044765);; Biological Process: intracellular transport (GO:0046907);; Biol…	--	--	--	--	Clathrin light chain	Clathrin light chain 2 OS=Oryza sativa subsp. japonica (Rice) PE=2 SV=1	S	Function unknown	PREDICTED: clathrin light chain 1-like [Solanum lycopersicum]
CSA021339	brown	22.9051	24.9655	22.6398	26.0568	32.5541	27.3027	5.5915	3.93731	7.34744	70.0702	18.1761	35.6964	47.5531	37.3071	30.4238	30.672	33.49	16.5153	--	--	Biological Process: metabolic process (GO:0008152);; Molecular Function: glycopeptide alpha-N-acetylgalactosaminidase activity (GO:0033926);;	--	--	--	--	Alkaline and neutral invertase	Alkaline/neutral invertase E	chloroplastic {ECO:0000305} (Precursor) OS=Arabidopsis thaliana (Mouse-ear cress) PE=1 SV=1	S	Function unknown	PREDICTED: alkaline/neutral invertase CINV2-like	partial [Prunus mume]
CSA026276	brown	6.488	4.65699	6.168	1.11595	1.48102	1.29374	3.89247	3.81149	3.69574	14.9823	20.2999	11.2918	27.7784	24.021	21.6871	33.3694	25.9218	16.039	--	--	--	--	--	--	--	--	--	S	Function unknown	PREDICTED: uncharacterized protein LOC105122005 isoform X2 [Populus euphratica]
CSA021338	brown	29.041	26.9328	24.7012	33.8054	37.4031	33.9258	6.241	6.22011	10.5205	61.6409	21.6446	31.6779	69.01	60.2195	35.3755	38.1501	38.9715	20.7553	--	--	Molecular Function: catalytic activity (GO:0003824);;	--	--	--	--	Alkaline and neutral invertase	Neutral/alkaline invertase 3	chloroplastic {ECO:0000305} (Precursor) OS=Oryza sativa subsp. japonica (Rice) PE=2 SV=1	S	Function unknown	hypothetical protein PRUPE_ppa002625mg [Prunus persica]
CSA009081	brown	20.5872	17.1269	19.5328	15.8494	19.9679	29.1546	20.4378	23.8355	18.9308	5.25528	9.0151	5.94075	3.33624	8.33729	9.92925	3.43344	3.93944	9.05856	--	--	--	--	--	--	--	TPR repeat;; Tetratricopeptide repeat;; Tetratricopeptide repeat;; Tetratricopeptide repeat;; Tetratricopeptide repeat;; Tetratricopeptide repeat	--	S	Function unknown	PREDICTED: uncharacterized protein LOC104592449 [Nelumbo nucifera]
CSA018008	brown	28.5123	28.5715	27.5105	22.3914	23.0506	21.812	15.1339	12.5212	12.829	40.282	30.9882	36.1201	42.8519	40.5778	41.6619	35.6345	31.0155	28.691	--	--	Cellular Component: endosome (GO:0005768);; Cellular Component: Golgi apparatus (GO:0005794);; Cellular Component: trans-Golgi network (GO:0005802);; Cellular Component: plasma membrane (GO:0005886);; Biological Process: purine nucleobase transport (GO:0006863);; Molecular Function: organic anion transmembrane transporter activity (GO:0008514);; Biological Process: organic anion transport (GO:001…	--	--	[GE]	Carbohydrate transport and metabolism;; Amino acid transport and metabolism	Triose-phosphate Transporter family;; UAA transporter family;; EamA-like transporter family	Probable sugar phosphate/phosphate translocator At2g25520 GN=At2g25520 OS=Arabidopsis thaliana (Mouse-ear cress) PE=1 SV=1	G	Carbohydrate transport and metabolism	PREDICTED: probable sugar phosphate/phosphate translocator At5g25400-like [Citrus sinensis]
CSA028016	brown	30.8021	40.6174	45.9815	32.3076	39.7684	42.4301	18.4686	27.3891	27.1088	51.8841	34.4142	41.6241	64.725	43.2458	52.1895	38.3558	43.3846	27.855	--	--	Cellular Component: Golgi apparatus (GO:0005794);; Biological Process: protein glycosylation (GO:0006486);; Molecular Function: galactosyltransferase activity (GO:0008378);; Cellular Component: integral component of membrane (GO:0016021);;	--	--	[G]	Carbohydrate transport and metabolism	Galactosyltransferase;; Domain of unknown function (DUF4094)	Probable beta-1	3-galactosyltransferase 2 GN=B3GALT2 OS=Arabidopsis thaliana (Mouse-ear cress) PE=2 SV=1	G	Carbohydrate transport and metabolism	PREDICTED: probable beta-1	3-galactosyltransferase 2 [Vitis vinifera]
CSA025225	brown	17.2601	16.9003	16.2565	12.1028	8.46097	8.88304	6.88523	4.11652	7.09131	29.0394	19.3201	17.1294	23.4561	26.4586	17.157	24.4998	17.3295	9.78894	--	--	Cellular Component: endosome (GO:0005768);; Cellular Component: Golgi apparatus (GO:0005794);; Cellular Component: trans-Golgi network (GO:0005802);; Biological Process: Golgi organization (GO:0007030);; Biological Process: protein secretion (GO:0009306);; Biological Process: unidimensional cell growth (GO:0009826);; Cellular Component: integral component of membrane (GO:0016021);;	--	--	[R]	General function prediction only	Eukaryotic protein of unknown function (DUF846)	Golgi apparatus membrane protein-like protein ECHIDNA GN=ECH OS=Arabidopsis thaliana (Mouse-ear cress) PE=1 SV=1	S	Function unknown	PREDICTED: Golgi apparatus membrane protein-like protein ECHIDNA [Nelumbo nucifera]
CSA012414	brown	26.348	24.3104	27.836	16.1035	15.1463	16.9376	8.07215	6.82058	5.86597	44.4806	21.5939	31.3312	33.3596	29.7511	29.9781	25.6889	20.8442	17.6192	--	--	Molecular Function: calcium ion binding (GO:0005509);; Cellular Component: Golgi apparatus (GO:0005794);; Cellular Component: nuclear outer membrane-endoplasmic reticulum membrane network (GO:0042175);;	--	--	--	--	--	--	S	Function unknown	hypothetical protein JCGZ_01886 [Jatropha curcas]
CSA020237	brown	42.11	39.4086	41.6519	46.2933	47.1419	47.6795	50.891	53.0168	54.9113	26.8692	34.0632	38.618	30.7688	33.1209	43.7055	32.8211	38.516	50.5329	--	--	Cellular Component: plasma membrane (GO:0005886);; Biological Process: fatty acid beta-oxidation (GO:0006635);; Biological Process: autophagy (GO:0006914);; Molecular Function: zinc ion binding (GO:0008270);; Biological Process: megagametogenesis (GO:0009561);; Biological Process: systemic acquired resistance (GO:0009627);; Biological Process: salicylic acid biosynthetic process (GO:0009697);; Bi…	--	--	[O]	Posttranslational modification	protein turnover	chaperones	Ring finger domain;; RING-H2 zinc finger;; Zinc finger	C3HC4 type (RING finger)	E3 ubiquitin-protein ligase RHF2A GN=RHF2A OS=Arabidopsis thaliana (Mouse-ear cress) PE=2 SV=1	O	Posttranslational modification	protein turnover	chaperones	PREDICTED: E3 ubiquitin-protein ligase RHF2A [Vitis vinifera]
CSA028926	brown	79.9422	73.8567	75.1025	66.2827	69.5993	74.257	62.2372	60.175	64.474	89.5911	81.3434	79.2788	73.6448	91.767	80.3541	83.185	93.0295	67.7446	--	--	--	--	--	--	--	--	--	S	Function unknown	PREDICTED: uncharacterized protein LOC105177526 [Sesamum indicum]
CSA010121	brown	7.64074	7.84976	7.94075	4.06529	3.57644	2.87351	2.22832	1.58536	1.6518	34.104	22.3479	17.12	21.4722	26.2194	9.92504	21.8651	23.6518	9.53556	--	--	--	--	--	[A]	RNA processing and modification	Putative methyltransferase	--	A	RNA processing and modification	hypothetical protein CICLE_v10024563mg [Citrus clementina]
Camellia_sinensis_newGene_1053	brown	20.4838	20.6023	21.0961	10.9645	12.4155	11.7446	7.42187	6.59357	6.32865	28.5453	30.4422	32.6066	18.556	25.9382	23.0721	19.8154	17.589	19.2347	--	--	Cellular Component: proteasome complex (GO:0000502);; Cellular Component: vacuolar membrane (GO:0005774);; Biological Process: protein folding (GO:0006457);; Biological Process: response to xenobiotic stimulus (GO:0009410);; Cellular Component: plasmodesma (GO:0009506);; Biological Process: DNA endoreduplication (GO:0042023);; Biological Process: proteasome-mediated ubiquitin-dependent protein ca…	K06692|8.04411e-157|vvi:100260719|uncharacterized LOC100260719; K06692 26S proteasome non-ATPase regulatory subunit 5 (A)	--	--	--	Proteasome non-ATPase 26S subunit;; HEAT repeat;; HEAT repeats;; Proteasome non-ATPase 26S subunit	--	O	Posttranslational modification	protein turnover	chaperones	PREDICTED: uncharacterized protein LOC100260719 isoform X1 [Vitis vinifera]
Camellia_sinensis_newGene_79497	brown	23.716	19.958	19.3595	14.8779	15.3848	14.9239	7.41379	5.4818	5.89647	40.6688	19.9472	39.4514	33.6584	30.4518	41.5875	28.0173	28.3119	22.9306	--	--	--	--	--	--	--	PB1 domain	--	S	Function unknown	PREDICTED: uncharacterized protein LOC102609705 isoform X2 [Citrus sinensis]
CSA033529	brown	19.9085	18.1422	17.7964	16.5358	18.0836	17.3854	9.55762	9.50551	10.8616	38.4255	30.2925	33.187	29.8668	31.9746	30.7855	25.2975	27.099	25.5645	--	--	--	--	--	[S]	Function unknown	Regulator of chromosome condensation (RCC1) repeat;; Regulator of chromosome condensation (RCC1) repeat	Ultraviolet-B receptor UVR8 GN=UVR8 OS=Arabidopsis thaliana (Mouse-ear cress) PE=1 SV=1	S	Function unknown	Regulator of chromosome condensation family protein isoform 1 [Theobroma cacao]
CSA022218	brown	38.1578	29.4134	36.3219	31.2943	29.5185	22.9167	25.3234	21.0602	28.9966	42.2908	43.122	30.8988	50.5122	45.6404	38.6155	51.6753	50.299	34.8481	--	--	Molecular Function: RNA binding (GO:0003723);; Molecular Function: RNA-directed DNA polymerase activity (GO:0003964);; Molecular Function: hydrolase activity	hydrolyzing O-glycosyl compounds (GO:0004553);; Biological Process: carbohydrate metabolic process (GO:0005975);; Biological Process: RNA-dependent DNA replication (GO:0006278);; Molecular Function: carbohydrate binding (GO:0030246);;	--	--	[GMO]	Carbohydrate transport and metabolism;; Cell wall/membrane/envelope biogenesis;; Posttranslational modification	protein turnover	chaperones	--	Probable glucan 1	3-alpha-glucosidase (Precursor) OS=Oryza sativa subsp. japonica (Rice) PE=3 SV=1	G	Carbohydrate transport and metabolism	hypothetical protein CICLE_v100002001mg	partial [Citrus clementina]
CSA033617	brown	8.52897	13.6697	15.6613	8.93297	13.048	14.9664	14.8319	16.3648	18.7069	0	2.11054	8.07499	0	0.203095	4.29731	0	0.394688	3.45611	--	--	--	--	--	[R]	General function prediction only	Kelch motif	Putative F-box/kelch-repeat protein At3g46050 GN=At3g46050 OS=Arabidopsis thaliana (Mouse-ear cress) PE=3 SV=1	R	General function prediction only	Uncharacterized protein isoform 3 [Theobroma cacao]
CSA002672	brown	41.1422	44.0614	38.8505	40.4446	37.9362	38.2524	24.3844	23.525	25.5024	66.6986	55.8666	59.7156	51.2803	54.2727	50.6038	45.9874	46.3617	45.142	--	--	Molecular Function: fatty-acyl-CoA binding (GO:0000062);;	--	--	[R]	General function prediction only	Galactose oxidase	central domain;; Galactose oxidase	central domain;; Kelch motif;; Kelch motif;; Kelch motif;; Kelch motif;; Acyl CoA binding protein	Acyl-CoA-binding domain-containing protein 4 GN=ACBP4 OS=Arabidopsis thaliana (Mouse-ear cress) PE=1 SV=1	I	Lipid transport and metabolism	PREDICTED: acyl-CoA-binding domain-containing protein 4-like [Citrus sinensis]
CSA033379	brown	36.3326	34.3073	36.204	26.8416	28.6616	27.161	20.4878	20.1248	20.6286	46.9242	41.5834	37.8023	40.2594	42.8464	33.2203	39.1159	40.3168	27.7179	--	--	Molecular Function: organic cyclic compound binding (GO:0097159);; Molecular Function: heterocyclic compound binding (GO:1901363);;	--	--	[R]	General function prediction only	Reverse transcriptase (RNA-dependent DNA polymerase)	Uncharacterized mitochondrial protein AtMg00810 GN=AtMg00810 OS=Arabidopsis thaliana (Mouse-ear cress) PE=4 SV=1	R	General function prediction only	hypothetical protein VITISV_006017 [Vitis vinifera]
CSA034912	brown	35.1658	29.6947	32.7385	30.3809	35.5936	33.1825	38.996	35.6835	36.6615	17.4486	15.196	29.8224	17.6052	15.4509	19.9057	20.3379	14.9064	26.7174	--	--	Cellular Component: plasmodesma (GO:0009506);;	--	--	--	--	--	--	R	General function prediction only	PREDICTED: uncharacterized protein LOC104093294 isoform X2 [Nicotiana tomentosiformis]
CSA033113	brown	10.5389	9.71739	7.56166	4.98567	4.71399	6.91126	3.71654	2.10732	3.71566	32.1826	11.4956	17.5684	34.2803	30.7428	19.3438	24.6698	26.3692	8.78133	--	--	Biological Process: intracellular protein transport (GO:0006886);; Molecular Function: protein transmembrane transporter activity (GO:0008320);; Cellular Component: integral component of membrane (GO:0016021);;	--	--	[U]	Intracellular trafficking	secretion	and vesicular transport	emp24/gp25L/p24 family/GOLD	Transmembrane emp24 domain-containing protein p24delta9 (Precursor) GN=At1g26690 OS=Arabidopsis thaliana (Mouse-ear cress) PE=2 SV=1	U	Intracellular trafficking	secretion	and vesicular transport	PREDICTED: transmembrane emp24 domain-containing protein p24delta7-like [Nicotiana sylvestris]
CSA005579	brown	61.9009	52.2315	57.626	49.855	50.3892	53.7726	50.3717	48.3302	54.3311	69.6355	71.0602	55.9514	72.9656	65.6014	62.1374	76.945	67.5686	55.9468	--	--	Biological Process: regulation of transcription	DNA-templated (GO:0006355);; Molecular Function: zinc ion binding (GO:0008270);; Molecular Function: histone binding (GO:0042393);;	--	--	[R]	General function prediction only	Domain of unknown function (DUF3594);; PHD-finger	PHD finger protein ALFIN-LIKE 1 GN=AL1 OS=Arabidopsis thaliana (Mouse-ear cress) PE=1 SV=1	K	Transcription	PREDICTED: PHD finger protein ALFIN-LIKE 1-like [Sesamum indicum]
Camellia_sinensis_newGene_62322	brown	7.09149	4.84443	7.50444	4.8025	3.49903	3.15586	3.26971	5.23416	3.14631	25.2695	20.8904	16.4515	15.0966	17.7772	15.9694	19.3837	17.4974	13.6684	--	--	--	--	--	--	--	F-box-like	F-box protein At4g00755 GN=At4g00755 OS=Arabidopsis thaliana (Mouse-ear cress) PE=2 SV=1	R	General function prediction only	PREDICTED: F-box protein At4g00755-like [Nicotiana tomentosiformis]
CSA017547	brown	48.609	47.7901	53.1546	43.0985	41.4158	40.5562	32.9583	33.7725	30.6932	59.4198	57.1236	59.7816	47.0606	57.0609	72.1794	41.3252	45.112	46.5634	--	--	Cellular Component: mitochondrion (GO:0005739);; Biological Process: response to oxidative stress (GO:0006979);;	--	--	--	--	--	--	S	Function unknown	PREDICTED: uncharacterized protein LOC101246482 [Solanum lycopersicum]
CSA012204	brown	43.5138	54.3531	39.803	51.173	43.2187	47.1178	45.6011	46.4757	53.6102	32.8669	39.8829	36.355	30.5879	34.876	38.4084	30.7888	29.539	39.5369	--	--	--	K17046|5.37501e-33|pvu:PHAVU_006G056900g|hypothetical protein; K17046 protein DEK (A)	--	[B]	Chromatin structure and dynamics	--	--	B	Chromatin structure and dynamics	hypothetical protein L484_018225 [Morus notabilis]
Camellia_sinensis_newGene_59849	brown	18.2733	18.6021	18.1862	18.785	16.8044	17.9099	12.2104	12.3198	12.5451	33.2009	21.1008	25.8155	42.2362	34.0221	26.5599	35.3563	26.3559	24.8431	--	--	Molecular Function: protein tyrosine phosphatase activity (GO:0004725);; Molecular Function: protein tyrosine/serine/threonine phosphatase activity (GO:0008138);; Biological Process: peptidyl-tyrosine dephosphorylation (GO:0035335);; Biological Process: negative regulation of MAP kinase activity (GO:0043407);;	--	--	--	--	Dual specificity phosphatase	catalytic domain	Putative dual specificity protein phosphatase DSP8 GN=DSP8 OS=Arabidopsis thaliana (Mouse-ear cress) PE=2 SV=2	V	Defense mechanisms	PREDICTED: putative dual specificity protein phosphatase DSP8 [Solanum lycopersicum]
CSA009037	brown	29.8652	31.1403	28.8993	31.5163	31.9319	25.9172	20.277	19.3728	19.499	43.0634	28.1051	35.7629	42.9292	38.161	40.3252	41.6555	38.2121	32.7903	--	--	Cellular Component: plasmodesma (GO:0009506);; Cellular Component: Golgi transport complex (GO:0017119);;	--	--	[U]	Intracellular trafficking	secretion	and vesicular transport	Dor1-like family;; Vps51/Vps67	--	U	Intracellular trafficking	secretion	and vesicular transport	PREDICTED: conserved oligomeric Golgi complex subunit 8-like [Solanum tuberosum]
CSA017460	brown	8.22465	6.33622	10.0161	2.27708	2.28406	2.21207	1.85445	1.60353	1.42722	16.1688	9.18404	9.38967	14.6682	17.6302	12.991	12.4726	15.086	8.49594	--	--	--	--	--	--	--	BURP domain	Polygalacturonase-1 non-catalytic subunit beta (Precursor) GN=GP1 OS=Solanum lycopersicum (Tomato) PE=1 SV=1	R	General function prediction only	PREDICTED: probable polygalacturonase non-catalytic subunit JP630 [Vitis vinifera]
CSA026975	brown	19.7531	13.834	21.9911	13.5303	10.6395	9.93535	8.09014	8.81017	11.4772	26.514	25.0341	20.9069	26.1208	24.3356	19.5935	25.4101	26.6584	18.2014	--	--	Biological Process: lipid metabolic process (GO:0006629);; Molecular Function: hydrolase activity	acting on ester bonds (GO:0016788);;	--	--	--	--	--	GDSL esterase/lipase At5g03610 (Precursor) GN=At5g03610 OS=Arabidopsis thaliana (Mouse-ear cress) PE=2 SV=1	I	Lipid transport and metabolism	PREDICTED: GDSL esterase/lipase At5g03610-like [Nicotiana sylvestris]
CSA006129	brown	10.2716	10.425	11.4791	23.0541	22.7393	20.8207	11.6684	19.8065	17.1133	46.4353	19.9937	18.0542	37.5509	31.3222	22.1067	29.9778	29.028	17.1096	--	--	--	--	--	[O]	Posttranslational modification	protein turnover	chaperones	Xylanase inhibitor C-terminal;; Xylanase inhibitor N-terminal	Basic 7S globulin low kDa subunit (Precursor) GN=BG OS=Glycine max (Soybean) PE=1 SV=2	O	Posttranslational modification	protein turnover	chaperones	PREDICTED: basic 7S globulin-like [Nicotiana tomentosiformis]
CSA022410	brown	14.1212	15.5994	16.1773	7.46125	15.3009	20.7333	21.9354	15.5745	7.51356	1.33169	2.05119	9.84366	0.582276	3.68536	10.0996	0	3.09264	13.9656	--	--	Molecular Function: copper ion binding (GO:0005507);; Biological Process: lignin catabolic process (GO:0046274);; Cellular Component: apoplast (GO:0048046);; Molecular Function: hydroquinone:oxygen oxidoreductase activity (GO:0052716);; Biological Process: oxidation-reduction process (GO:0055114);;	--	--	[Q]	Secondary metabolites biosynthesis	transport and catabolism	Multicopper oxidase	Laccase-14 (Precursor) GN=LAC14 OS=Arabidopsis thaliana (Mouse-ear cress) PE=2 SV=1	Q	Secondary metabolites biosynthesis	transport and catabolism	unnamed protein product [Vitis vinifera]
CSA005668	brown	9.13664	8.43825	9.82312	3.31782	3.50725	3.48027	1.45589	1.80056	1.50907	33.454	25.9722	13.8796	15.9485	27.1425	9.63009	13.9542	14.7825	4.26931	--	--	--	--	--	--	--	Auxin canalisation;; Plant pleckstrin homology-like region	--	S	Function unknown	PREDICTED: uncharacterized protein LOC103935859 [Pyrus x bretschneideri]
CSA027215	brown	23.6877	21.6426	24.5866	24.9599	29.3602	26.9753	28.0185	32.6741	26.5577	12.969	17.2394	14.7087	12.1492	17.5365	13.222	14.5746	15.0203	12.2786	--	--	Biological Process: protein homooligomerization (GO:0051260);;	--	--	[R]	General function prediction only	BTB/POZ domain	BTB/POZ domain-containing protein At2g24240 GN=At2g24240 OS=Arabidopsis thaliana (Mouse-ear cress) PE=2 SV=1	R	General function prediction only	PREDICTED: BTB/POZ domain-containing protein At2g24240 [Nicotiana tomentosiformis]
CSA029105	brown	7.94235	11.2055	5.50538	1.38151	1.3379	2.34734	2.41079	1.48291	2.24172	26.321	29.9638	14.0944	25.2678	5.96723	9.61768	16.4795	9.00648	8.32606	--	--	Cellular Component: cell wall (GO:0005618);; Biological Process: auxin-activated signaling pathway (GO:0009734);; Molecular Function: manganese ion binding (GO:0030145);; Molecular Function: nutrient reservoir activity (GO:0045735);; Cellular Component: apoplast (GO:0048046);;	--	--	--	--	Cupin;; Cupin domain	Auxin-binding protein ABP19a (Precursor) GN=ABP19A OS=Prunus persica (Peach) PE=3 SV=1	R	General function prediction only	germin-like protein [Camellia sinensis]
CSA025203	brown	7.81527	11.9283	9.03456	19.1007	15.3372	17.5671	26.3036	18.7064	20.187	4.04176	3.63128	6.79122	5.17864	7.79114	16.835	6.33678	5.65625	17.1169	--	--	--	K08272|0|tcc:TCM_030374|Mo25 family protein; K08272 calcium binding protein 39 (A)	--	[S]	Function unknown	Mo25-like	Putative MO25-like protein At5g47540 GN=At5g47540 OS=Arabidopsis thaliana (Mouse-ear cress) PE=2 SV=1	S	Function unknown	unnamed protein product [Coffea canephora]
Camellia_sinensis_newGene_2558	brown	15.8083	14.5504	23.5165	18.6492	12.8358	19.1869	9.95418	8.77332	8.56062	31.53	22.5368	17.8787	29.5988	24.3657	21.3168	34.985	25.869	11.8708	--	--	--	--	--	--	--	--	--	C	Energy production and conversion	PREDICTED: uncharacterized protein LOC102605162 [Solanum tuberosum]
Camellia_sinensis_newGene_21757	brown	14.179	12.1848	11.0132	10.0201	7.14915	9.68435	6.4603	4.44574	6.46636	22.2253	21.6733	15.5333	22.3026	18.366	21.207	22.0678	16.9753	14.1476	--	--	--	--	--	--	--	Zinc finger	C3HC4 type (RING finger);; Zinc finger	C3HC4 type (RING finger)	--	O	Posttranslational modification	protein turnover	chaperones	hypothetical protein MIMGU_mgv1a010693mg [Erythranthe guttata]
CSA005290	brown	20.8095	17.0177	16.6345	19.0585	24.0635	20.2273	29.2897	28.1868	29.3723	10.5946	14.7617	17.2825	9.82598	11.1773	9.84293	10.9982	9.37969	11.9722	--	--	Cellular Component: intracellular (GO:0005622);; Biological Process: signal transduction (GO:0007165);;	--	--	[T]	Signal transduction mechanisms	RhoGAP domain	Uncharacterized Rho GTPase-activating protein At5g61530 GN=At5g61530 OS=Arabidopsis thaliana (Mouse-ear cress) PE=1 SV=2	T	Signal transduction mechanisms	hypothetical protein POPTR_0004s24160g [Populus trichocarpa]
Camellia_sinensis_newGene_23512	brown	16.9343	12.5643	12.5661	9.21127	13.2784	11.152	8.11554	8.10846	6.21846	31.9749	28.7494	21.4449	21.2746	23.9221	12.2221	24.3411	21.5123	14.199	--	--	--	--	--	--	--	--	--	S	Function unknown	PREDICTED: uncharacterized protein LOC104604963 [Nelumbo nucifera]
CSA021798	brown	24.887	11.8373	14.0811	22.4312	15.1816	22.6476	13.7991	11.6377	13.0223	23.724	15.8645	20.2546	30.6468	29.5374	21.1205	22.1461	26.4293	7.04584	--	--	Molecular Function: nutrient reservoir activity (GO:0045735);;	--	--	--	--	Cupin	13S globulin basic chain OS=Fagopyrum esculentum (Common buckwheat) PE=1 SV=1	S	Function unknown	unnamed protein product [Coffea canephora]
CSA011090	brown	29.4886	27.2724	25.8359	29.1607	28.048	32.5517	31.3305	33.3987	31.2396	18.6845	21.4724	23.3176	16.5564	21.2304	19.4615	14.1928	17.3649	18.2067	--	--	Cellular Component: nucleosome (GO:0000786);; Molecular Function: DNA binding (GO:0003677);; Cellular Component: nucleolus (GO:0005730);; Biological Process: nucleosome assembly (GO:0006334);; Molecular Function: protein heterodimerization activity (GO:0046982);;	K11251|7.51189e-68|pop:POPTR_0013s02990g|POPTRDRAFT_729700; hypothetical protein; K11251 histone H2A (A)	--	[B]	Chromatin structure and dynamics	Core histone H2A/H2B/H3/H4;; Histone-like transcription factor (CBF/NF-Y) and archaeal histone	Histone H2AX GN=HIS2A OS=Cicer arietinum (Chickpea) PE=2 SV=1	B	Chromatin structure and dynamics	hypothetical protein POPTR_0013s02990g [Populus trichocarpa]
CSA017024	brown	26.5201	42.1211	25.9971	36.7302	31.4057	30.8763	33.0325	37.9188	44.4701	22.0434	30.2242	25.9916	19.9391	20.2693	32.0003	17.4932	20.4558	26.9865	--	--	Biological Process: single-organism cellular process (GO:0044763);;	--	--	[D]	Cell cycle control	cell division	chromosome partitioning	--	DNA mismatch repair protein MSH6 GN=T10M13.8 OS=Arabidopsis thaliana (Mouse-ear cress) PE=1 SV=2	D	Cell cycle control	cell division	chromosome partitioning	hypothetical protein CICLE_v10007391mg [Citrus clementina]
Camellia_sinensis_newGene_55723	brown	0	0.066428	0	0	0	0	0	0.236265	0.09827	23.0394	12.4292	11.4782	18.9245	11.7559	12.4695	16.7064	10.524	10.9976	--	--	--	--	--	--	--	--	--	--	--	80 kD MCM3-associated protein	putative [Ricinus communis]
Camellia_sinensis_newGene_58740	brown	8.56223	5.53101	7.07073	4.51729	3.49026	4.2449	2.64807	2.25298	2.64935	24.0439	26.4497	15.6323	15.8385	24.3671	13.8804	17.3405	21.2255	6.97439	--	--	Biological Process: maltose metabolic process (GO:0000023);; Biological Process: starch catabolic process (GO:0005983);; Biological Process: protein dephosphorylation (GO:0006470);; Molecular Function: protein tyrosine/serine/threonine phosphatase activity (GO:0008138);; Cellular Component: chloroplast (GO:0009507);; Biological Process: starch biosynthetic process (GO:0019252);; Biological Proces…	--	--	--	--	--	Phosphoglucan phosphatase LSF2	chloroplastic (Precursor) GN=LSF2 OS=Arabidopsis thaliana (Mouse-ear cress) PE=1 SV=1	V	Defense mechanisms	Dual specificity protein phosphatase (DsPTP1) family protein isoform 1 [Theobroma cacao]
CSA015292	brown	37.6584	38.9188	38.1605	42.0006	48.1974	42.0759	47.5472	45.9426	48.2168	23.2046	26.8688	26.7881	32.2689	25.1337	31.7545	37.0672	34.7461	35.4642	--	--	Molecular Function: 1-phosphatidylinositol binding (GO:0005545);; Cellular Component: clathrin coat (GO:0030118);; Molecular Function: clathrin binding (GO:0030276);; Molecular Function: 2-alkenal reductase [NAD(P)] activity (GO:0032440);; Biological Process: clathrin coat assembly (GO:0048268);; Biological Process: oxidation-reduction process (GO:0055114);;	--	--	[TU]	Signal transduction mechanisms;; Intracellular trafficking	secretion	and vesicular transport	ANTH domain;; ENTH domain	Putative clathrin assembly protein At2g01600 GN=At2g01600 OS=Arabidopsis thaliana (Mouse-ear cress) PE=2 SV=2	F	Nucleotide transport and metabolism	PREDICTED: putative clathrin assembly protein At2g01600 [Sesamum indicum]
CSA010836	brown	31.0345	35.1807	29.326	28.2884	32.3096	29.915	32.9129	43.4153	36.3716	23.9315	23.5962	23.9477	15.6878	21.1516	18.0545	17.7138	20.4587	21.819	--	--	Cellular Component: plasma membrane (GO:0005886);; Cellular Component: endomembrane system (GO:0012505);;	--	--	[R]	General function prediction only	C2 domain	Synaptotagmin-5 GN=T25N20.15 OS=Arabidopsis thaliana (Mouse-ear cress) PE=2 SV=1	R	General function prediction only	PREDICTED: synaptotagmin-5-like [Prunus mume]
CSA001096	brown	13.8853	15.2527	13.5459	17.137	16.1882	16.1902	18.1159	16.7188	17.4184	1.03374	3.79556	5.60356	2.26956	3.32238	9.99756	3.43571	5.07817	10.4066	--	--	--	--	--	--	--	Sulfite exporter TauE/SafE	--	S	Function unknown	conserved hypothetical protein [Ricinus communis]
CSA015798	brown	14.9872	14.6521	16.4441	9.96912	11.0958	11.1813	6.73067	4.32407	5.7243	23.2533	23.0419	22.6755	22.5601	22.1416	20.5335	20.3429	20.4944	13.5867	--	--	Molecular Function: structural constituent of cytoskeleton (GO:0005200);; Molecular Function: ATP binding (GO:0005524);; Cellular Component: Arp2/3 protein complex (GO:0005885);; Biological Process: multidimensional cell growth (GO:0009825);; Biological Process: trichome morphogenesis (GO:0010090);; Biological Process: Arp2/3 complex-mediated actin nucleation (GO:0034314);;	K17260|0|tcc:TCM_017265|Actin related protein 2; K17260 actin-related protein 2 (A)	--	[Z]	Cytoskeleton	Actin	Actin-related protein 2 GN=MOJ10.7 OS=Arabidopsis thaliana (Mouse-ear cress) PE=1 SV=1	Z	Cytoskeleton	actin [Camellia oleifera]
CSA024940	brown	20.0877	23.5811	19.1485	9.70608	10.6291	13.1106	5.87485	6.01769	5.64965	39.9446	17.2391	19.0172	36.3757	20.1675	10.2413	32.808	11.4079	6.78811	--	--	Molecular Function: carboxylic ester hydrolase activity (GO:0004091);;	--	--	[M]	Cell wall/membrane/envelope biogenesis	Pectinacetylesterase	--	M	Cell wall/membrane/envelope biogenesis	PAE [Litchi chinensis]
Camellia_sinensis_newGene_13624	brown	16.7387	24.9225	16.9843	27.8099	27.1269	32.4376	24.2866	24.1422	30.4194	13.9588	19.8775	21.7128	9.93289	8.77316	15.2689	13.7814	16.2506	15.0615	--	--	Molecular Function: calcium ion binding (GO:0005509);;	--	--	--	--	--	--	R	General function prediction only	calcium ion binding protein	putative [Ricinus communis]
CSA034055	brown	19.4089	18.9925	20.8832	14.8873	17.125	14.7747	10.6327	12.2187	11.3459	29.7414	16.9853	37.9216	43.3329	40.8146	13.9701	38.4512	41.4517	13.6064	--	--	Molecular Function: DNA binding (GO:0003677);; Cellular Component: nucleus (GO:0005634);;	--	--	--	--	zinc-binding in reverse transcriptase	Squamosa promoter-binding-like protein 1 GN=F14M4.9/F14M4.10 OS=Arabidopsis thaliana (Mouse-ear cress) PE=1 SV=2	R	General function prediction only	hypothetical protein CICLE_v10004227mg [Citrus clementina]
CSA017061	brown	26.5685	25.9395	26.5767	19.3241	17.4114	17.4473	15.2427	16.3763	14.8867	39.6338	30.5209	28.0458	31.7284	34.5341	31.0184	25.0807	26.5413	21.6366	--	--	Cellular Component: integral component of membrane (GO:0016021);;	--	--	[S]	Function unknown	Uncharacterized protein family UPF0016	GDT1-like protein 4 GN=At1g25520 OS=Arabidopsis thaliana (Mouse-ear cress) PE=2 SV=1	S	Function unknown	GDT1-like protein 4 isoform 1 [Theobroma cacao]
CSA026161	brown	11.3309	14.7077	11.9868	21.857	23.2915	29.2265	32.0268	18.4562	25.3399	4.35914	6.51239	5.80666	16.3562	8.2084	8.82192	14.4656	12.112	12.5543	--	--	--	--	--	[S]	Function unknown	AIG2-like family	Putative gamma-glutamylcyclotransferase At3g02910 GN=At3g02910 OS=Arabidopsis thaliana (Mouse-ear cress) PE=2 SV=2	S	Function unknown	PREDICTED: putative gamma-glutamylcyclotransferase At3g02910 [Nicotiana sylvestris]
CSA019060	brown	21.4325	23.2987	13.5044	9.35108	14.1465	13.9251	5.1058	3.26079	7.08795	28.7358	23.4187	25.1875	25.4996	24.9548	22.7394	18.8476	17.6325	14.2745	--	--	Molecular Function: transporter activity (GO:0005215);; Biological Process: transport (GO:0006810);;	--	--	[I]	Lipid transport and metabolism	CRAL/TRIO domain;; CRAL/TRIO	N-terminal domain	Phosphatidylinositol/phosphatidylcholine transfer protein SFH2 GN=SFH2 OS=Arabidopsis thaliana (Mouse-ear cress) PE=2 SV=1	I	Lipid transport and metabolism	PREDICTED: SEC14 cytosolic factor [Sesamum indicum]
Camellia_sinensis_newGene_40336	brown	15.3105	13.3674	16.9954	18.4373	19.0175	20.6716	22.5002	22.8058	21.3278	6.88701	3.59492	11.41	8.40117	6.68461	12.4078	10.1221	8.786	15.6783	--	--	--	--	--	--	--	--	--	K	Transcription	PREDICTED: uncharacterized protein LOC100252575 isoform X1 [Vitis vinifera]
CSA021719	brown	12.9136	11.9517	12.1275	13.5075	17.9645	0.05343	0.382275	22.3216	19.0991	3.69825	10.1761	10.5136	2.09241	2.58175	2.34017	1.79816	2.77106	3.33165	--	--	Biological Process: response to toxic substance (GO:0009636);; Biological Process: response to salt stress (GO:0009651);; Biological Process: xenobiotic catabolic process (GO:0042178);; Molecular Function: hydroquinone glucosyltransferase activity (GO:0050505);; Molecular Function: quercetin 3-O-glucosyltransferase activity (GO:0080043);;	K08237|0|tcc:TCM_005182|UDP-Glycosyltransferase superfamily protein; K08237 hydroquinone glucosyltransferase [EC:2.4.1.218] (A)	--	[GC]	Carbohydrate transport and metabolism;; Energy production and conversion	UDP-glucoronosyl and UDP-glucosyl transferase	Hydroquinone glucosyltransferase GN=AS OS=Rauvolfia serpentina (Serpentine wood) PE=1 SV=1	CG	Energy production and conversion;; Carbohydrate transport and metabolism	PREDICTED: hydroquinone glucosyltransferase-like [Nicotiana sylvestris]
CSA006677	brown	36.927	36.7231	38.8062	32.6473	34.5145	32.3969	24.9326	22.3297	24.8545	55.3212	46.5394	48.8983	42.6945	41.7423	42.6857	44.3043	37.8695	37.37	--	--	Molecular Function: omega peptidase activity (GO:0008242);; Biological Process: protein metabolic process (GO:0019538);;	K09602|0|pmum:103322141|ubiquitin thioesterase otubain-like; K09602 ubiquitin thioesterase protein OTUB1 [EC:3.4.19.12] (A)	--	[S]	Function unknown	Peptidase C65 Otubain;; OTU-like cysteine protease	Ubiquitin thioesterase otubain-like GN=At1g28120 OS=Arabidopsis thaliana (Mouse-ear cress) PE=2 SV=2	S	Function unknown	PREDICTED: ubiquitin thioesterase otubain-like [Prunus mume]
Camellia_sinensis_newGene_5084	brown	15.5162	21.0894	13.9279	19.2373	19.6988	20.6324	23.7433	21.1632	21.8666	6.15703	6.35116	11.0006	12.8542	13.5072	16.3376	9.1	10.7052	21.0637	--	--	--	--	--	--	--	--	Transcription factor bHLH149 GN=T12M4.4 OS=Arabidopsis thaliana (Mouse-ear cress) PE=1 SV=1	K	Transcription	PREDICTED: transcription factor bHLH149-like [Nicotiana tomentosiformis]
CSA033145	brown	13.6305	9.03115	10.7948	8.84281	7.38851	11.4555	18.3569	21.3527	14.3779	0.632745	3.63826	8.40858	0.03208	3.62272	13.0803	0.135285	1.62287	9.46176	--	--	--	--	--	--	--	Domain of unknown function (DUF3511)	--	S	Function unknown	PREDICTED: uncharacterized protein LOC100854843 [Vitis vinifera]
CSA003597	brown	15.515	16.957	14.6226	15.7743	15.2492	15.7389	11.7867	13.6055	14.233	25.6682	18.2489	25.4049	34.502	26.7702	27.3924	28.6196	24.3348	24.5235	--	--	--	--	--	[S]	Function unknown	PPPDE putative peptidase domain	DeSI-like protein At4g17486 GN=At4g17486 OS=Arabidopsis thaliana (Mouse-ear cress) PE=2 SV=1	S	Function unknown	PREDICTED: deSI-like protein At4g17486 [Populus euphratica]
CSA009486	brown	2.7991	2.0802	1.29858	2.11957	2.32538	2.66534	1.98829	0.837727	0.582893	17.4379	17.8492	16.873	18.5926	16.3995	11.7424	16.1683	15.6562	8.38047	--	--	--	--	--	--	--	PB1 domain	--	S	Function unknown	PREDICTED: RNA polymerase II degradation factor 1 [Vitis vinifera]
CSA019515	brown	12.5349	13.3631	9.45847	9.48171	12.3192	13.3381	8.82146	9.82386	1.60632	28.9074	16.568	23.8135	15.9926	20.0571	15.2985	26.172	27.8638	23.0527	--	--	--	--	--	--	--	--	--	S	Function unknown	PREDICTED: uncharacterized protein LOC105142038 [Populus euphratica]
Camellia_sinensis_newGene_10271	brown	11.9747	14.8364	13.2017	16.6185	15.8799	16.0637	18.3587	20.4837	20.1672	6.16649	9.01704	9.43517	4.89791	6.62632	8.31686	3.8058	5.82558	9.58509	--	--	Molecular Function: calcium ion binding (GO:0005509);;	--	--	--	--	Complement Clr-like EGF-like	Vacuolar-sorting receptor 7 (Precursor) GN=F18F4.210 OS=Arabidopsis thaliana (Mouse-ear cress) PE=2 SV=2	U	Intracellular trafficking	secretion	and vesicular transport	PREDICTED: vacuolar-sorting receptor 6-like [Nicotiana tomentosiformis]
CSA020739	brown	45.8433	40.7205	44.7196	38.3037	30.9941	37.6233	36.344	30.7638	36.1184	52.563	46.1921	46.808	51.4917	48.7512	45.5551	46.7762	39.6718	27.7898	--	--	Biological Process: protein transport (GO:0015031);; Cellular Component: integral component of membrane (GO:0016021);;	--	--	[U]	Intracellular trafficking	secretion	and vesicular transport	SCAMP family	Secretory carrier-associated membrane protein 4 GN=SCAMP4 OS=Arabidopsis thaliana (Mouse-ear cress) PE=2 SV=1	U	Intracellular trafficking	secretion	and vesicular transport	PREDICTED: secretory carrier-associated membrane protein 4-like [Cucumis sativus]
CSA028585	brown	16.3341	19.6034	16.0644	20.1311	22.1782	19.5479	20.5433	21.9858	21.2825	9.1695	9.6718	11.0538	9.72842	8.92292	9.44928	7.09375	8.81982	10.8752	--	--	--	--	--	--	--	F-box domain	Putative F-box protein PP2-B2 GN=PP2B2 OS=Arabidopsis thaliana (Mouse-ear cress) PE=3 SV=2	R	General function prediction only	PREDICTED: F-box protein PP2-B10-like [Nicotiana tomentosiformis]
CSA003916	brown	34.1121	33.8634	34.8361	33.2505	30.7722	35.4586	37.9023	30.5011	37.2352	19.4361	27.2189	24.797	20.4441	23.9021	28.815	24.2502	26.101	25.1535	--	--	Biological Process: cellular process (GO:0009987);; Molecular Function: transferase activity (GO:0016740);; Molecular Function: organic cyclic compound binding (GO:0097159);; Molecular Function: heterocyclic compound binding (GO:1901363);;	--	--	[R]	General function prediction only	Reverse transcriptase (RNA-dependent DNA polymerase);; zinc-binding in reverse transcriptase	Putative ribonuclease H protein At1g65750 GN=At1g65750 OS=Arabidopsis thaliana (Mouse-ear cress) PE=3 SV=1	R	General function prediction only	hypothetical protein VITISV_034007 [Vitis vinifera]
Camellia_sinensis_newGene_29683	brown	17.2878	16.5181	17.6973	13.057	19.6941	18.1472	18.252	19.1038	17.0409	35.2604	31.6594	31.7513	30.5394	30.9998	26.1895	25.3149	32.958	23.9896	--	--	Cellular Component: cytosol (GO:0005829);; Biological Process: response to toxic substance (GO:0009636);; Biological Process: response to high light intensity (GO:0009644);; Biological Process: response to hydrogen peroxide (GO:0042542);; Molecular Function: D-aminoacyl-tRNA deacylase activity (GO:0051499);;	--	--	--	--	D-aminoacyl-tRNA deacylase	D-aminoacyl-tRNA deacylase GN=GEK1 OS=Arabidopsis thaliana (Mouse-ear cress) PE=1 SV=2	R	General function prediction only	PREDICTED: D-aminoacyl-tRNA deacylase-like isoform X2 [Sesamum indicum]
CSA034527	brown	16.2192	14.3956	16.7506	9.47223	10.254	10.5742	6.82389	5.86801	7.85858	19.181	14.4932	15.3496	21.52	21.9286	9.91866	21.1586	20.9319	12.334	--	--	Molecular Function: phosphorelay sensor kinase activity (GO:0000155);; Biological Process: phosphorelay signal transduction system (GO:0000160);; Molecular Function: ATP binding (GO:0005524);; Cellular Component: chloroplast stroma (GO:0009570);; Biological Process: response to blue light (GO:0009637);; Biological Process: leaf morphogenesis (GO:0009965);; Biological Process: regulation of proton…	DNA-templated (GO:0045893);; Biological Process: protein autophosphorylation (GO:0046777);; Biological Process: photosystem stoichiometry adjustment (GO:0080005);;	--	--	--	--	--	--	R	General function prediction only	PREDICTED: uncharacterized protein LOC100249068 [Vitis vinifera]
CSA000208	brown	24.945	26.4258	29.242	28.1974	22.8898	26.7987	24.9065	18.2004	19.6187	41.5997	34.8298	31.936	36.3503	35.968	29.9977	38.8813	34.111	26.9573	--	--	Molecular Function: organic cyclic compound binding (GO:0097159);; Molecular Function: heterocyclic compound binding (GO:1901363);;	--	--	[R]	General function prediction only	Reverse transcriptase (RNA-dependent DNA polymerase);; Cell differentiation family	Rcd1-like	Endonuclease OS=Nicotiana tabacum (Common tobacco) PE=2 SV=1	R	General function prediction only	hypothetical protein VITISV_033646 [Vitis vinifera]
CSA030471	brown	22.8187	29.1511	21.6494	22.8439	27.94	25.5101	27.7689	30.5814	28.7041	19.1808	23.7062	24.1097	14.8055	14.7114	22.8452	13.2277	16.3556	32.5061	--	--	Molecular Function: metal ion binding (GO:0046872);;	--	--	[O]	Posttranslational modification	protein turnover	chaperones	Ring finger domain;; RING-H2 zinc finger;; Zinc finger	C3HC4 type (RING finger)	RING-H2 finger protein ATL65 GN=ATL65 OS=Arabidopsis thaliana (Mouse-ear cress) PE=2 SV=2	O	Posttranslational modification	protein turnover	chaperones	PREDICTED: RING-H2 finger protein ATL65 [Nicotiana tomentosiformis]
CSA015274	brown	35.828	28.5312	31.4406	32.5898	30.7684	34.045	44.23	30.5596	57.6294	16.4272	28.2178	24.5671	22.0777	21.0912	24.4589	26.6845	24.9538	31.3229	--	--	Molecular Function: DNA binding (GO:0003677);; Molecular Function: chromatin binding (GO:0003682);;	--	--	--	--	MYB-CC type transfactor	LHEQLE motif;; Myb-like DNA-binding domain	Protein PHR1-LIKE 1 GN=PHL1 OS=Arabidopsis thaliana (Mouse-ear cress) PE=1 SV=1	K	Transcription	PREDICTED: protein PHR1-LIKE 1-like [Malus domestica]
CSA012998	brown	5.15586	6.28181	6.37115	1.11298	0.072533	2.33344	0.066521	0.816974	0.429658	11.3136	6.30083	5.80028	18.9988	17.6093	2.4642	11.3509	12.842	1.44783	--	--	--	--	--	--	--	--	--	S	Function unknown	PREDICTED: uncharacterized protein LOC104224865 [Nicotiana sylvestris]
CSA032774	brown	13.8537	20.4517	22.196	10.9671	13.2385	11.4367	7.20858	5.03418	4.53298	28.6196	24.4806	17.986	18.7184	22.6397	17.9954	17.6627	15.8495	14.0247	--	--	--	--	--	[S]	Function unknown	CLASP N terminal	--	S	Function unknown	PREDICTED: uncharacterized protein LOC100247524 [Vitis vinifera]
CSA019475	brown	23.2575	22.1815	22.6837	19.9432	24.1858	21.1891	20.4226	18.258	21.0188	34.2268	35.0103	28.76	31.9872	31.4531	28.7594	28.483	30.8684	26.9545	--	--	--	--	--	[S]	Function unknown	Ion channel regulatory protein UNC-93	UNC93-like protein 3 GN=At3g09470 OS=Arabidopsis thaliana (Mouse-ear cress) PE=2 SV=1	S	Function unknown	conserved hypothetical protein [Ricinus communis]
CSA029472	brown	9.42486	13.5306	13.9019	7.26243	9.77501	10.7211	3.64158	2.85546	3.23606	31.9082	18.3568	23.4759	16.5768	24.3893	11.1305	22.8356	12.7093	16.4012	--	--	--	--	--	[I]	Lipid transport and metabolism	Alpha/beta hydrolase family	--	I	Lipid transport and metabolism	PREDICTED: bifunctional epoxide hydrolase 2 isoform X2 [Vitis vinifera]
CSA012643	brown	9.52256	15.0173	9.14614	16.3326	12.9703	13.6883	9.57904	15.9058	17.761	2.6893	3.34929	2.92225	1.30089	3.98765	2.26001	2.01375	0.811317	2.63101	--	--	--	--	--	[T]	Signal transduction mechanisms	EF hand;; EF-hand domain pair;; EF-hand domain pair;; EF-hand domain;; EF hand	Probable calcium-binding protein CML25 GN=CML25 OS=Arabidopsis thaliana (Mouse-ear cress) PE=2 SV=1	T	Signal transduction mechanisms	EF hand calcium-binding family protein [Theobroma cacao]
CSA014955	brown	28.0999	30.1387	25.4134	27.7457	29.6387	24.083	18.9688	16.7624	18.8835	40.4492	38.6429	36.0578	26.763	32.9289	28.9572	33.9726	29.9291	22.9397	--	--	Cellular Component: cytoplasm (GO:0005737);;	K08272|1.56523e-72|vvi:100249442|calcium-binding protein 39; K08272 calcium binding protein 39 (A)	--	[S]	Function unknown	Mo25-like	Putative MO25-like protein At5g47540 GN=At5g47540 OS=Arabidopsis thaliana (Mouse-ear cress) PE=2 SV=1	S	Function unknown	hypothetical protein MIMGU_mgv1a009339mg [Erythranthe guttata]
CSA033144	brown	15.0657	12.0603	16.3979	26.6404	23.9943	30.0349	44.1521	36.8254	41.7914	0.65619	4.89778	11.0087	1.09369	4.61034	18.3849	1.14778	4.47675	16.9015	[E]	Amino acid transport and metabolism	Biological Process: amino acid transmembrane transport (GO:0003333);; Molecular Function: amino acid transmembrane transporter activity (GO:0015171);; Cellular Component: integral component of membrane (GO:0016021);;	--	--	[E]	Amino acid transport and metabolism	Amino acid permease;; Amino acid permease	Probable polyamine transporter At3g13620 GN=At3g13620 OS=Arabidopsis thaliana (Mouse-ear cress) PE=2 SV=1	E	Amino acid transport and metabolism	PREDICTED: probable polyamine transporter At3g13620 [Sesamum indicum]
CSA005690	brown	23.8827	22.8038	24.4537	25.2831	26.82	28.6699	17.5558	15.7163	18.7845	36.2763	30.8907	27.1478	36.5052	34.4114	31.9392	38.2312	43.7565	31.0368	[E]	Amino acid transport and metabolism	Biological Process: amino acid transmembrane transport (GO:0003333);; Molecular Function: amino acid transmembrane transporter activity (GO:0015171);; Cellular Component: integral component of membrane (GO:0016021);;	K14209|0|vvi:100252511|proton-coupled amino acid transporter 3; K14209 solute carrier family 36 (proton-coupled amino acid transporter) (A)	--	[E]	Amino acid transport and metabolism	Transmembrane amino acid transporter protein	Lysine histidine transporter 1 GN=LHT1 OS=Arabidopsis thaliana (Mouse-ear cress) PE=1 SV=1	E	Amino acid transport and metabolism	unnamed protein product [Coffea canephora]
CSA021656	brown	76.5597	73.93	78.9172	50.8173	62.5628	48.9844	18.939	14.7059	16.2009	116.441	62.2743	83.7788	129.208	114.913	92.9498	98.8461	105.497	65.8191	[G]	Carbohydrate transport and metabolism	Molecular Function: beta-galactosidase activity (GO:0004565);; Cellular Component: cell wall (GO:0005618);; Biological Process: carbohydrate metabolic process (GO:0005975);; Molecular Function: carbohydrate binding (GO:0030246);; Molecular Function: cation binding (GO:0043169);;	--	--	[G]	Carbohydrate transport and metabolism	Glycosyl hydrolases family 35;; Galactose binding lectin domain;; Beta-galactosidase;; Glycosyl hydrolases family 2	sugar binding domain;; Beta-galactosidase jelly roll domain	Beta-galactosidase 8 (Precursor) GN=BGAL8 OS=Arabidopsis thaliana (Mouse-ear cress) PE=2 SV=2	G	Carbohydrate transport and metabolism	PREDICTED: beta-galactosidase 8 [Vitis vinifera]
CSA011972	brown	198.803	204.972	190.483	164.195	194.011	199.139	154.255	153.124	153.377	253.973	192.872	206.51	259.158	180.933	175.446	254.947	208.224	195.655	[G]	Carbohydrate transport and metabolism	Biological Process: acetyl-CoA metabolic process (GO:0006084);; Biological Process: iron ion transport (GO:0006826);; Biological Process: water transport (GO:0006833);; Cellular Component: chloroplast (GO:0009507);; Biological Process: cellular response to iron ion starvation (GO:0010106);; Molecular Function: water channel activity (GO:0015250);; Cellular Component: integral component of membran…	K09872|0|tcc:TCM_005318|Plasma membrane intrinsic protein 1B; K09872 aquaporin PIP (A)	--	[G]	Carbohydrate transport and metabolism	Major intrinsic protein	Probable aquaporin PIP1-4 OS=Arabidopsis thaliana (Mouse-ear cress) PE=1 SV=1	R	General function prediction only	aquaporin protein 7 [Camellia sinensis]
CSA017568	brown	21.4824	17.2646	18.3439	10.8346	9.84524	11.1107	4.03923	3.89023	4.13489	38.5656	26.3311	31.3662	23.1096	26.2678	16.4212	20.7449	15.8465	15.1705	[G]	Carbohydrate transport and metabolism	--	--	--	[P]	Inorganic ion transport and metabolism	Haloacid dehalogenase-like hydrolase	Phosphoglycolate phosphatase 2 GN=PGLP2 OS=Arabidopsis thaliana (Mouse-ear cress) PE=1 SV=1	P	Inorganic ion transport and metabolism	unnamed protein product [Coffea canephora]
CSA034944	brown	21.4091	17.5743	18.8525	10.2607	10.1555	10.1065	5.35545	3.91913	5.62938	31.8622	15.914	18.2623	23.3409	24.6617	19.1749	21.8772	24.0373	16.0094	[G]	Carbohydrate transport and metabolism	Cellular Component: vacuolar membrane (GO:0005774);; Cellular Component: plasma membrane (GO:0005886);; Biological Process: carbohydrate metabolic process (GO:0005975);; Molecular Function: xylan 1	4-beta-xylosidase activity (GO:0009044);;	--	--	--	--	Glycosyl hydrolase family 3 N terminal domain;; Glycosyl hydrolase family 3 C-terminal domain	Probable beta-D-xylosidase 6 (Precursor) GN=BXL6 OS=Arabidopsis thaliana (Mouse-ear cress) PE=2 SV=1	R	General function prediction only	hypothetical protein PRUPE_ppa001583mg [Prunus persica]
CSA014054	brown	9.83638	12.699	10.1729	22.4188	19.2192	18.4654	25.0083	25.1344	24.9659	4.66418	3.5761	2.86095	14.5297	3.68426	3.13473	15.3531	13.5147	7.47361	[GEPR]	Carbohydrate transport and metabolism;; Amino acid transport and metabolism;; Inorganic ion transport and metabolism;; General function prediction only	Cellular Component: integral component of membrane (GO:0016021);; Biological Process: transmembrane transport (GO:0055085);;	--	--	[S]	Function unknown	Ion channel regulatory protein UNC-93;; Major Facilitator Superfamily	UNC93-like protein 2 GN=At1g18010 OS=Arabidopsis thaliana (Mouse-ear cress) PE=2 SV=2	S	Function unknown	hypothetical protein Csa_4G097680 [Cucumis sativus]
CSA012617	brown	139.615	148.805	33.3385	225.089	227.545	41.89	208.18	187.284	199.549	27.4234	20.1937	78.9635	44.4098	14.1483	84.7403	65.4671	58.1582	145.791	[GR]	Carbohydrate transport and metabolism;; General function prediction only	Molecular Function: superoxide dismutase activity (GO:0004784);; Cellular Component: extracellular region (GO:0005576);; Molecular Function: manganese ion binding (GO:0030145);; Molecular Function: nutrient reservoir activity (GO:0045735);; Biological Process: oxidation-reduction process (GO:0055114);;	--	--	--	--	Cupin;; Cupin domain	Germin-like protein subfamily 2 member 1 (Precursor) GN=F14J9.22 OS=Arabidopsis thaliana (Mouse-ear cress) PE=2 SV=2	R	General function prediction only	PREDICTED: nectarin-1 [Eucalyptus grandis]
CSA017864	brown	52.0103	45.344	49.6005	30.6037	29.65	34.6449	16.84	13.1735	14.0623	155.76	76.597	113.973	129.21	119.715	95.2027	118.43	120.099	80.6937	[GR]	Carbohydrate transport and metabolism;; General function prediction only	Molecular Function: superoxide dismutase activity (GO:0004784);; Cellular Component: extracellular region (GO:0005576);; Cellular Component: plant-type cell wall (GO:0009505);; Molecular Function: manganese ion binding (GO:0030145);; Molecular Function: nutrient reservoir activity (GO:0045735);; Biological Process: oxidation-reduction process (GO:0055114);;	--	--	--	--	Cupin;; Cupin domain	Germin-like protein 5-1 (Precursor) OS=Oryza sativa subsp. japonica (Rice) PE=2 SV=1	R	General function prediction only	PREDICTED: nectarin-1 [Eucalyptus grandis]
CSA020051	brown	19.4921	21.8783	19.0881	4.97228	5.42827	4.49723	7.41833	9.699	5.66472	77.1144	74.3496	63.1009	35.4	40.3331	31.6606	34.8257	31.838	32.6922	[D]	Cell cycle control	cell division	chromosome partitioning	--	K18810|5.58559e-115|vvi:100251483|cyclin-D2-1; K18810 cyclin D1/2/4	plant (A)	--	[D]	Cell cycle control	cell division	chromosome partitioning	Cyclin	N-terminal domain;; Cyclin	C-terminal domain	Cyclin-D1-1 GN=F20P5.7 OS=Arabidopsis thaliana (Mouse-ear cress) PE=1 SV=3	D	Cell cycle control	cell division	chromosome partitioning	hypothetical protein JCGZ_16352 [Jatropha curcas]
CSA015692	brown	138.012	114.71	135.64	3.07497	3.11437	3.18529	1.58015	2.07396	1.98192	387.301	260.902	135.958	195.669	244.903	62.585	198.758	183.776	20.8387	[M]	Cell wall/membrane/envelope biogenesis	Molecular Function: polygalacturonase activity (GO:0004650);; Cellular Component: extracellular region (GO:0005576);; Biological Process: carbohydrate metabolic process (GO:0005975);; Cellular Component: integral component of membrane (GO:0016021);;	--	--	--	--	Glycosyl hydrolases family 28;; Pectate lyase superfamily protein	Probable polygalacturonase OS=Vitis vinifera (Grape) PE=1 SV=1	R	General function prediction only	hypothetical protein CICLE_v10019597mg [Citrus clementina]
CSA015545	brown	35.0065	30.2905	31.1916	13.894	13.6162	16.3069	13.1943	11.8017	12.0792	56.1038	47.4927	43.1757	35.3311	38.9078	29.7474	40.846	36.7588	16.683	[M]	Cell wall/membrane/envelope biogenesis	Cellular Component: membrane (GO:0016020);; Molecular Function: transferase activity	transferring glycosyl groups (GO:0016757);;	--	--	--	--	Cellulose synthase;; Glycosyltransferase like family 2;; Glycosyl transferase family group 2	Cellulose synthase-like protein G3 OS=Arabidopsis thaliana (Mouse-ear cress) PE=2 SV=2	G	Carbohydrate transport and metabolism	cellulose synthase-like protein CslG [Nicotiana tabacum]
CSA016598	brown	12.7188	11.8114	9.61073	3.7754	3.22831	3.69187	1.24953	0.82158	0.762681	43.2101	8.49647	64.2856	24.6811	36.4252	46.1109	22.7844	26.8929	23.0078	[M]	Cell wall/membrane/envelope biogenesis	Molecular Function: polygalacturonase activity (GO:0004650);; Cellular Component: extracellular region (GO:0005576);; Biological Process: carbohydrate metabolic process (GO:0005975);; Molecular Function: galacturan 1	4-alpha-galacturonidase activity (GO:0047911);;	--	--	--	--	Glycosyl hydrolases family 28;; Pectate lyase superfamily protein	Polygalacturonase At1g48100 (Precursor) GN=At1g48100 OS=Arabidopsis thaliana (Mouse-ear cress) PE=2 SV=1	R	General function prediction only	PREDICTED: polygalacturonase At1g48100 [Vitis vinifera]
CSA002110	brown	67.2435	57.9958	58.9128	51.9135	50.7745	46.7687	48.1759	30.8975	40.0842	68.189	77.4628	73.6872	65.1791	71.6574	76.4787	56.7952	56.2331	49.8913	[M]	Cell wall/membrane/envelope biogenesis	Cellular Component: Golgi apparatus (GO:0005794);; Molecular Function: zinc ion binding (GO:0008270);; Biological Process: plant-type primary cell wall biogenesis (GO:0009833);; Biological Process: seed coat development (GO:0010214);; Cellular Component: integral component of membrane (GO:0016021);; Biological Process: cell growth (GO:0016049);; Molecular Function: cellulose synthase (UDP-forming…	K10999|0|pop:POPTR_0002s06710g|POPTRDRAFT_754440; CesA7A-like family protein; K10999 cellulose synthase A [EC:2.4.1.12] (A)	--	--	--	Cellulose synthase;; Zinc-binding RING-finger;; Glycosyltransferase like family 2;; Glycosyl transferase family group 2	Cellulose synthase A catalytic subunit 2 [UDP-forming] GN=T22F8.250 OS=Arabidopsis thaliana (Mouse-ear cress) PE=1 SV=1	O	Posttranslational modification	protein turnover	chaperones	PREDICTED: cellulose synthase A catalytic subunit 2 [UDP-forming]-like [Sesamum indicum]
CSA032178	brown	57.6309	54.6705	62.7372	62.053	60.2862	53.6342	81.7822	62.6742	75.0985	37.7518	32.0761	37.5669	51.4547	44.4019	52.1223	57.9866	43.4943	46.7133	[M]	Cell wall/membrane/envelope biogenesis	--	--	--	--	--	Glycosyl hydrolases family 28;; Pectate lyase superfamily protein	Probable polygalacturonase OS=Vitis vinifera (Grape) PE=1 SV=1	R	General function prediction only	unnamed protein product [Vitis vinifera]
CSA002197	brown	21.4392	17.5502	21.144	7.66692	7.97063	8.33771	9.46267	6.11684	5.68767	29.0609	25.1581	13.9306	22.4837	24.4076	21.2669	16.9733	15.3694	9.60343	[M]	Cell wall/membrane/envelope biogenesis	Biological Process: carbohydrate metabolic process (GO:0005975);; Molecular Function: arabinose-5-phosphate isomerase activity (GO:0019146);; Molecular Function: carbohydrate binding (GO:0030246);; Molecular Function: adenyl nucleotide binding (GO:0030554);;	K06041|0|sot:102605498|probable arabinose 5-phosphate isomerase-like; K06041 arabinose-5-phosphate isomerase [EC:5.3.1.13] (A)	--	--	--	SIS domain;; CBS domain;; SIS domain	Probable arabinose 5-phosphate isomerase GN=T5N23_50 OS=Arabidopsis thaliana (Mouse-ear cress) PE=2 SV=1	R	General function prediction only	PREDICTED: probable arabinose 5-phosphate isomerase [Nelumbo nucifera]
CSA006908	brown	142.591	130.604	100.447	81.4442	56.1234	78.2982	38.9459	44.9923	57.0136	153.78	119.781	111.011	127.885	146.971	128.953	144.479	93.9631	54.6809	[MG]	Cell wall/membrane/envelope biogenesis;; Carbohydrate transport and metabolism	Cellular Component: Golgi membrane (GO:0000139);; Cellular Component: vacuole (GO:0005773);; Cellular Component: plasma membrane (GO:0005886);; Biological Process: D-xylose metabolic process (GO:0042732);; Biological Process: cellular metabolic process (GO:0044237);; Molecular Function: UDP-glucuronate decarboxylase activity (GO:0048040);; Molecular Function: coenzyme binding (GO:0050662);;	--	--	[GM]	Carbohydrate transport and metabolism;; Cell wall/membrane/envelope biogenesis	NAD dependent epimerase/dehydratase family	UDP-glucuronic acid decarboxylase 4 GN=UXS4 OS=Arabidopsis thaliana (Mouse-ear cress) PE=2 SV=1	G	Carbohydrate transport and metabolism	UDP-glucuronic acid decarboxylase 1 [Gossypium arboreum]
CSA027974	brown	105.174	100.892	98.7449	75.3313	74.7223	76.0584	63.8708	55.7373	61.9993	104.329	118.16	130.871	89.0079	106.799	114.994	94.6635	93.1995	103.382	[H]	Coenzyme transport and metabolism	Molecular Function: methyltransferase activity (GO:0008168);; Molecular Function: ribonuclease inhibitor activity (GO:0008428);; Biological Process: methylation (GO:0032259);; Biological Process: regulation of RNA metabolic process (GO:0051252);;	--	--	--	--	Demethylmenaquinone methyltransferase	Putative 4-hydroxy-4-methyl-2-oxoglutarate aldolase 2 GN=At5g16450 OS=Arabidopsis thaliana (Mouse-ear cress) PE=1 SV=1	R	General function prediction only	dimethylmenaquinone methyltransferase [Camellia sinensis]
CSA018549	brown	25.8575	22.5007	20.7927	10.8945	11.4724	10.299	5.34664	3.70516	5.47242	53.539	28.8817	22.0146	34.707	34.6112	24.8889	22.0332	26.9838	9.36336	[Z]	Cytoskeleton	Molecular Function: microtubule motor activity (GO:0003777);; Molecular Function: ATP binding (GO:0005524);; Cellular Component: kinesin complex (GO:0005871);; Cellular Component: microtubule (GO:0005874);; Biological Process: microtubule-based movement (GO:0007018);; Molecular Function: microtubule binding (GO:0008017);; Biological Process: root development (GO:0048364);;	--	--	[Z]	Cytoskeleton	Kinesin motor domain;; Armadillo/beta-catenin-like repeat;; HEAT repeats;; Armadillo-like	Armadillo repeat-containing kinesin-like protein 2 GN=ARK2 OS=Arabidopsis thaliana (Mouse-ear cress) PE=1 SV=2	Z	Cytoskeleton	PREDICTED: armadillo repeat-containing kinesin-like protein 2 isoform X1 [Sesamum indicum]
CSA008998	brown	20.2125	19.651	18.0539	12.1613	11.5643	10.3331	4.97044	2.5123	4.03497	30.2439	21.3902	23.4062	24.9495	24.8667	20.7713	21.9044	19.4414	12.1812	[Z]	Cytoskeleton	Molecular Function: nucleotide binding (GO:0000166);; Cellular Component: microtubule cytoskeleton (GO:0015630);; Cellular Component: protein complex (GO:0043234);; Cellular Component: cytoskeletal part (GO:0044430);; Molecular Function: metal ion binding (GO:0046872);;	K11498|0|vvi:100253714|kinesin-related protein 11; K11498 centromeric protein E (A)	--	[Z]	Cytoskeleton	Kinesin motor domain	Kinesin-like protein NACK1 GN=NACK1 OS=Nicotiana tabacum (Common tobacco) PE=1 SV=1	Z	Cytoskeleton	PREDICTED: kinesin-related protein 11 isoform X1 [Vitis vinifera]
CSA017643	brown	38.4339	35.7664	39.6168	39.3559	35.4223	33.9836	29.0286	22.8892	30.8172	48.547	36.0643	38.7669	45.0577	46.2564	45.6204	43.2106	38.6794	45.9456	[Z]	Cytoskeleton	Molecular Function: microtubule motor activity (GO:0003777);; Molecular Function: ATP binding (GO:0005524);; Cellular Component: Golgi stack (GO:0005795);; Cellular Component: kinesin complex (GO:0005871);; Cellular Component: microtubule (GO:0005874);; Cellular Component: plasma membrane (GO:0005886);; Biological Process: microtubule-based movement (GO:0007018);; Molecular Function: microtubule …	K10393|0|vvi:100240940|kinesin-13A; K10393 kinesin family member 2/24 (A)	--	[Z]	Cytoskeleton	Kinesin motor domain	Kinesin-13A GN=KINESIN-13A OS=Arabidopsis thaliana (Mouse-ear cress) PE=1 SV=1	Z	Cytoskeleton	PREDICTED: kinesin-13A [Vitis vinifera]
CSA015964	brown	13.6606	12.0269	13.8631	15.4775	15.286	17.4892	15.4152	20.7097	17.3905	4.52278	6.20568	6.96574	3.19003	3.36633	4.40891	2.67385	3.38752	3.78107	[V]	Defense mechanisms	Molecular Function: ATP binding (GO:0005524);; Biological Process: ATP catabolic process (GO:0006200);; Cellular Component: integral component of membrane (GO:0016021);; Molecular Function: ATPase activity	coupled to transmembrane movement of substances (GO:0042626);; Biological Process: transmembrane transport (GO:0055085);;	--	--	[Q]	Secondary metabolites biosynthesis	transport and catabolism	ABC transporter;; ABC transporter transmembrane region;; AAA domain;; RecF/RecN/SMC N terminal domain;; 50S ribosome-binding GTPase;; Miro-like protein;; P-loop containing region of AAA domain;; Dynamin family;; FtsK/SpoIIIE family	ABC transporter C family member 3 GN=MJG19.3 OS=Arabidopsis thaliana (Mouse-ear cress) PE=1 SV=1	Q	Secondary metabolites biosynthesis	transport and catabolism	PREDICTED: ABC transporter C family member 3-like [Vitis vinifera]
CSA006354	brown	71.1684	73.1121	69.9471	71.2459	72.9679	65.9166	54.3192	51.1791	54.2904	88.6668	71.3681	89.4973	99.9796	91.5866	93.5188	90.2438	90.6234	89.3545	[C]	Energy production and conversion	Molecular Function: inorganic diphosphatase activity (GO:0004427);; Molecular Function: hydrogen-translocating pyrophosphatase activity (GO:0009678);; Biological Process: proton transport (GO:0015992);; Cellular Component: membrane (GO:0016020);;	--	--	--	--	Inorganic H+ pyrophosphatase	Pyrophosphate-energized membrane proton pump 3 GN=AVPL2 OS=Arabidopsis thaliana (Mouse-ear cress) PE=3 SV=1	U	Intracellular trafficking	secretion	and vesicular transport	hypothetical protein MIMGU_mgv1a001536mg [Erythranthe guttata]
CSA011220	brown	22.4604	21.4786	25.9103	22.9117	23.0175	22.2726	14.1713	13.616	13.1079	78.2482	80.7987	28.7932	45.4876	45.3928	24.1696	37.813	41.2786	16.2299	[C]	Energy production and conversion	Cellular Component: plasma membrane (GO:0005886);; Cellular Component: chloroplast envelope (GO:0009941);; Molecular Function: oxidoreductase activity (GO:0016491);; Biological Process: response to cadmium ion (GO:0046686);; Biological Process: oxidation-reduction process (GO:0055114);;	--	--	[C]	Energy production and conversion	Aldo/keto reductase family	Probable aldo-keto reductase 2 OS=Oryza sativa subsp. japonica (Rice) PE=2 SV=2	C	Energy production and conversion	PREDICTED: probable aldo-keto reductase 2 [Populus euphratica]
CSA023649	brown	123.612	138.302	101.806	76.6207	99.7256	85.5481	25.3844	27.7545	30.6686	118.831	66.4999	125.367	176.368	182.526	187.484	199.226	228.639	105.61	[S]	Function unknown	Cellular Component: extracellular region (GO:0005576);;	--	--	[S]	Function unknown	Cysteine-rich secretory protein family	Pathogenesis-related protein PR-1 (Precursor) GN=PR-1 OS=Medicago truncatula (Barrel medic) PE=2 SV=1	S	Function unknown	PREDICTED: pathogenesis-related protein PR-1 [Vitis vinifera]
CSA005102	brown	51.4301	53.4308	50.6294	59.665	58.7637	69.3241	68.322	76.1332	75.7305	45.2991	38.3756	42.7929	53.7348	48.7391	48.2158	60.9399	57.5639	53.3029	[S]	Function unknown	Cellular Component: integral component of membrane (GO:0016021);;	--	--	[S]	Function unknown	ORMDL family	--	S	Function unknown	PREDICTED: ORM1-like protein 2 [Malus domestica]
CSA013934	brown	45.1999	49.7884	39.2966	24.4254	24.6106	22.1927	16.8157	17.9782	18.5064	202.31	72.5035	80.9197	173.513	143.877	69.5295	157.485	115.622	34.7836	[R]	General function prediction only	Molecular Function: zinc ion binding (GO:0008270);;	--	--	--	--	Ankyrin repeats (3 copies);; Ankyrin repeat;; Ankyrin repeats (many copies);; Ankyrin repeats (many copies);; Ankyrin repeat;; Zinc finger	C3HC4 type (RING finger)	Putative E3 ubiquitin-protein ligase XBAT31 GN=XBAT31 OS=Arabidopsis thaliana (Mouse-ear cress) PE=2 SV=1	R	General function prediction only	PREDICTED: putative E3 ubiquitin-protein ligase XBAT31 [Malus domestica]
CSA025498	brown	50.4542	44.5622	49.8016	86.6283	77.1495	70.5195	76.1427	111.92	81.4428	33.9651	30.566	30.0812	50.3423	35.6671	29.8966	63.5809	51.2932	53.5941	[R]	General function prediction only	Cellular Component: nucleus (GO:0005634);; Cellular Component: cytosol (GO:0005829);; Cellular Component: plasma membrane (GO:0005886);; Biological Process: response to heat (GO:0009408);; Biological Process: response to high light intensity (GO:0009644);; Biological Process: response to hydrogen peroxide (GO:0042542);; Biological Process: response to cadmium ion (GO:0046686);;	K09553|0|mdm:103433084|hsp70-Hsp90 organizing protein 3; K09553 stress-induced-phosphoprotein 1 (A)	--	[O]	Posttranslational modification	protein turnover	chaperones	TPR repeat;; Tetratricopeptide repeat;; Tetratricopeptide repeat;; Tetratricopeptide repeat;; Tetratricopeptide repeat;; Tetratricopeptide repeat;; Tetratricopeptide repeat;; Tetratricopeptide repeat;; Tetratricopeptide repeat;; Tetratricopeptide repeat;; Tetratricopeptide repeat;; Anaphase-promoting complex	cyclosome	subunit 3;; Tetratricopeptide repeat;; Coatomer epsilon subunit	Hsp70-Hsp90 organizing protein 1 GN=HOP1 OS=Arabidopsis thaliana (Mouse-ear cress) PE=2 SV=1	O	Posttranslational modification	protein turnover	chaperones	hypothetical protein JCGZ_20777 [Jatropha curcas]
Camellia_sinensis_newGene_40705	brown	10.6075	13.0845	12.128	12.2278	14.6799	12.042	5.64215	4.13973	4.28257	51.7123	46.2224	40.2032	25.6309	51.6519	34.2312	22.4146	24.3275	14.5804	[R]	General function prediction only	Molecular Function: acid phosphatase activity (GO:0003993);;	--	--	--	--	Calcineurin-like phosphoesterase	Purple acid phosphatase 8 (Precursor) GN=PAP8 OS=Arabidopsis thaliana (Mouse-ear cress) PE=2 SV=1	O	Posttranslational modification	protein turnover	chaperones	PREDICTED: purple acid phosphatase 3 [Vitis vinifera]
Camellia_sinensis_newGene_42187	brown	16.312	13.51	12.4908	2.88757	2.45242	2.55679	2.17141	1.56932	1.55055	29.446	22.2432	15.1291	20.4828	24.4038	13.0203	15.9319	15.7649	6.05896	[R]	General function prediction only	Molecular Function: hydrolase activity (GO:0016787);;	--	--	--	--	Beta-lactamase superfamily domain;; Metallo-beta-lactamase superfamily	--	R	General function prediction only	unnamed protein product [Vitis vinifera]
CSA022253	brown	22.5324	22.0623	21.4719	16.4724	18.8183	18.7029	13.7556	11.5786	14.2876	46.9249	31.6139	31.6214	39.3221	42.2156	31.3448	35.0586	35.1058	24.6041	[R]	General function prediction only	Molecular Function: nucleic acid binding (GO:0003676);; Molecular Function: exonuclease activity (GO:0004527);; Molecular Function: zinc ion binding (GO:0008270);;	K18417|0|vvi:100853630|uncharacterized LOC100853630; K18417 ERI1 exoribonuclease 2 [EC:3.1.-.-] (A)	--	[L]	Replication	recombination and repair	Exonuclease;; GRF zinc finger	Uncharacterized exonuclease domain-containing protein At3g15140 GN=At3g15140 OS=Arabidopsis thaliana (Mouse-ear cress) PE=2 SV=1	L	Replication	recombination and repair	unnamed protein product [Vitis vinifera]
CSA013717	brown	29.3803	33.9263	31.7519	35.8414	32.6468	33.531	47.1958	29.6062	38.0604	20.8898	39.102	22.3579	31.8857	20.7359	23.1758	17.4605	18.7557	14.7119	[R]	General function prediction only	--	K03809|8.89106e-19|cit:102615554|minor allergen Alt a 7-like; K03809 Trp repressor binding protein (A)	--	[R]	General function prediction only	Flavodoxin	NAD(P)H dehydrogenase (quinone) FQR1 {ECO:0000305} OS=Arabidopsis thaliana (Mouse-ear cress) PE=1 SV=1	R	General function prediction only	PREDICTED: P25 protein-like [Nicotiana sylvestris]
CSA002170	brown	22.7826	22.69	19.6451	17.837	20.0316	17.4347	9.38878	7.80535	7.75507	41.3089	27.7591	29.1496	32.8066	32.3903	32.5687	31.6324	32.9649	26.5346	[R]	General function prediction only	Biological Process: nitrogen compound metabolic process (GO:0006807);; Molecular Function: hydrolase activity	acting on carbon-nitrogen (but not peptide) bonds (GO:0016810);;	--	--	[E]	Amino acid transport and metabolism	Carbon-nitrogen hydrolase	Nitrilase-like protein 2 GN=NLP2 OS=Arabidopsis thaliana (Mouse-ear cress) PE=1 SV=1	E	Amino acid transport and metabolism	PREDICTED: nitrilase-like protein 2 [Vitis vinifera]
CSA028799	brown	12.6559	13.0755	14.7285	7.15456	7.02516	6.7319	4.60492	3.00754	3.12374	26.7751	21.1358	18.0988	22.4798	23.8121	17.9824	20.5673	19.9329	12.9045	[R]	General function prediction only	Molecular Function: acid phosphatase activity (GO:0003993);; Molecular Function: metal ion binding (GO:0046872);;	--	--	[G]	Carbohydrate transport and metabolism	Calcineurin-like phosphoesterase	Purple acid phosphatase 2 (Precursor) GN=PAP2 OS=Ipomoea batatas (Sweet potato) PE=1 SV=1	G	Carbohydrate transport and metabolism	PREDICTED: purple acid phosphatase [Vitis vinifera]
CSA035388	brown	30.0731	29.0425	26.0951	34.5052	29.1503	30.6739	29.9379	15.3098	23.76	49.2885	34.2073	35.9446	57.0017	39.9889	55.2583	50.634	41.2031	37.5502	[R]	General function prediction only	--	--	--	[R]	General function prediction only	TPR repeat;; Tetratricopeptide repeat;; Tetratricopeptide repeat;; Tetratricopeptide repeat;; Tetratricopeptide repeat;; Tetratricopeptide repeat;; Thioredoxin;; Tetratricopeptide repeat;; Tetratricopeptide repeat;; Tetratricopeptide repeat;; Anaphase-promoting complex	cyclosome	subunit 3;; Tetratricopeptide repeat;; Tetratricopeptide repeat	Inactive TPR repeat-containing thioredoxin TTL3 GN=F14N22.15 OS=Arabidopsis thaliana (Mouse-ear cress) PE=1 SV=2	O	Posttranslational modification	protein turnover	chaperones	hypothetical protein PRUPE_ppa002367mg [Prunus persica]
CSA024580	brown	30.1232	30.0874	28.3117	30.3238	28.6347	31.3028	23.7757	19.9399	24.9641	39.8997	41.0994	35.7747	42.4599	40.8653	35.8795	45.3934	40.9857	29.1556	[R]	General function prediction only	--	--	--	[S]	Function unknown	WD domain	G-beta repeat	Dynein assembly factor with WDR repeat domains 1 GN=DAW1 OS=Chlamydomonas reinhardtii (Chlamydomonas smithii) PE=1 SV=1	R	General function prediction only	PREDICTED: angio-associated migratory cell protein [Nelumbo nucifera]
CSA019307	brown	31.7575	33.8083	31.3689	34.7521	33.1913	33.3909	26.5889	23.643	23.9534	39.1604	32.175	39.2768	43.7494	39.9309	40.0198	39.49	42.5767	37.7291	[R]	General function prediction only	Molecular Function: nucleotide binding (GO:0000166);; Cellular Component: cytosol (GO:0005829);; Biological Process: calcium ion transport (GO:0006816);; Biological Process: water transport (GO:0006833);; Biological Process: Golgi organization (GO:0007030);; Biological Process: vacuole organization (GO:0007033);; Biological Process: response to salt stress (GO:0009651);; Biological Process: respo…	--	--	[Z]	Cytoskeleton	WD domain	G-beta repeat;; Eukaryotic translation initiation factor eIF2A	Notchless protein homolog GN=NLE1 OS=Arabidopsis thaliana (Mouse-ear cress) PE=2 SV=1	Z	Cytoskeleton	PREDICTED: 66 kDa stress protein [Nicotiana tomentosiformis]
CSA016605	brown	51.8397	46.6054	55.7089	52.8035	60.0719	57.7165	61.6162	58.8656	55.6226	52.2567	42.5752	42.4755	52.0835	46.8691	44.439	54.524	49.7129	47.9372	[R]	General function prediction only	Molecular Function: GTP binding (GO:0005525);; Biological Process: small GTPase mediated signal transduction (GO:0007264);; Biological Process: protein transport (GO:0015031);;	K07874|1.13274e-114|pxb:103935846|ras-related protein RABD2c-like; K07874 Ras-related protein Rab-1A (A)	--	[TU]	Signal transduction mechanisms;; Intracellular trafficking	secretion	and vesicular transport	Ras family;; Miro-like protein;; ADP-ribosylation factor family;; Gtr1/RagA G protein conserved region;; Elongation factor Tu GTP binding domain;; Signal recognition particle receptor beta subunit;; 50S ribosome-binding GTPase;; ATPase family associated with various cellular activities (AAA)	Ras-related protein RIC1 OS=Oryza sativa subsp. japonica (Rice) PE=2 SV=2	U	Intracellular trafficking	secretion	and vesicular transport	PREDICTED: ras-related protein RABD2a [Nicotiana sylvestris]
CSA001232	brown	22.5472	25.3656	18.735	22.1757	21.2039	23.9392	8.64081	5.77245	6.93097	43.059	25.2729	33.47	26.4949	64.7676	37.2368	14.5194	28.2639	20.6931	[R]	General function prediction only	Molecular Function: hydrolase activity (GO:0016787);;	--	--	--	--	Alpha/beta hydrolase family;; Alpha/beta hydrolase family;; alpha/beta hydrolase fold	--	R	General function prediction only	PREDICTED: uncharacterized protein LOC100263058 [Vitis vinifera]
CSA009147	brown	14.3621	25.7435	26.6694	24.537	23.4095	28.4645	24.8196	17.6333	19.7729	4.74936	19.2781	17.6263	12.5932	14.9563	14.2459	14.3007	14.7641	27.5697	[R]	General function prediction only	--	--	--	[R]	General function prediction only	C2 domain	Probable ADP-ribosylation factor GTPase-activating protein AGD13 GN=AGD13 OS=Arabidopsis thaliana (Mouse-ear cress) PE=2 SV=1	R	General function prediction only	PREDICTED: probable ADP-ribosylation factor GTPase-activating protein AGD11 [Vitis vinifera]
CSA012260	brown	27.0858	29.2784	27.3642	13.5326	15.4366	13.7964	6.29575	6.37935	6.18857	44.947	17.8205	32.9957	32.9827	37.2485	42.4652	22.9168	24.6865	32.0517	[RTKL]	General function prediction only;; Signal transduction mechanisms;; Transcription;; Replication	recombination and repair	Molecular Function: protein serine/threonine kinase activity (GO:0004674);; Molecular Function: ATP binding (GO:0005524);; Biological Process: protein phosphorylation (GO:0006468);; Cellular Component: chloroplast (GO:0009507);;	--	--	[R]	General function prediction only	Protein kinase domain;; Protein tyrosine kinase	Protein kinase G11A GN=OsI_021818 OS=Oryza sativa subsp. indica (Rice) PE=2 SV=1	T	Signal transduction mechanisms	hypothetical protein VITISV_002764 [Vitis vinifera]
Camellia_sinensis_newGene_46096	brown	17.6717	19.7105	18.1879	18.7972	16.6557	14.9266	4.74815	3.60801	3.73012	34.1478	17.2975	30.1985	42.3364	36.5487	19.5101	24.9691	27.9079	6.84654	[RTKL]	General function prediction only;; Signal transduction mechanisms;; Transcription;; Replication	recombination and repair	Molecular Function: protein serine/threonine kinase activity (GO:0004674);; Molecular Function: protein serine/threonine/tyrosine kinase activity (GO:0004712);; Molecular Function: ATP binding (GO:0005524);; Cellular Component: nucleus (GO:0005634);; Cellular Component: cytosol (GO:0005829);; Biological Process: protein phosphorylation (GO:0006468);; Biological Process: protein targeting to membr…	--	--	[T]	Signal transduction mechanisms	Protein kinase domain;; Protein tyrosine kinase	Serine/threonine-protein kinase HT1 GN=HT1 OS=Arabidopsis thaliana (Mouse-ear cress) PE=1 SV=1	T	Signal transduction mechanisms	PREDICTED: dual specificity protein kinase shkB [Vitis vinifera]
CSA031635	brown	48.5432	46.153	41.4569	42.2549	34.8185	38.9485	23.8552	25.123	28.3699	67.361	56.7319	47.5613	51.1315	55.1785	42.0946	40.8077	38.8659	32.7848	[RTKL]	General function prediction only;; Signal transduction mechanisms;; Transcription;; Replication	recombination and repair	--	--	--	[T]	Signal transduction mechanisms	Protein tyrosine kinase;; Protein kinase domain;; Uncharacterised protein family (UPF0197)	Receptor-like serine/threonine-protein kinase ALE2 (Precursor) GN=ALE2 OS=Arabidopsis thaliana (Mouse-ear cress) PE=1 SV=1	T	Signal transduction mechanisms	PREDICTED: receptor-like serine/threonine-protein kinase ALE2 isoform X3 [Vitis vinifera]
CSA004360	brown	14.0765	14.5277	12.6438	8.18311	9.5348	7.57857	2.47752	1.31165	2.43437	38.1998	13.9896	32.4485	23.0118	29.0991	29.2739	13.8884	15.8322	14.8358	[RTKL]	General function prediction only;; Signal transduction mechanisms;; Transcription;; Replication	recombination and repair	Molecular Function: ATP binding (GO:0005524);; Biological Process: protein phosphorylation (GO:0006468);; Cellular Component: integral component of membrane (GO:0016021);; Molecular Function: 2-alkenal reductase [NAD(P)] activity (GO:0032440);; Molecular Function: tau-protein kinase activity (GO:0050321);; Biological Process: oxidation-reduction process (GO:0055114);;	--	--	--	--	Protein kinase domain;; Protein tyrosine kinase;; Leucine Rich repeats (2 copies);; Leucine rich repeat;; Leucine Rich Repeat;; Leucine rich repeat N-terminal domain	Probable inactive receptor kinase At5g58300 (Precursor) GN=At5g58300 OS=Arabidopsis thaliana (Mouse-ear cress) PE=2 SV=1	S	Function unknown	PREDICTED: probable inactive receptor kinase At5g58300-like isoform X1 [Solanum tuberosum]
CSA018147	brown	44.4942	41.9197	49.9848	51.7371	53.5726	61.9287	60.8878	74.0036	70.9672	28.8434	45.7598	50.751	34.5463	42.1043	45.8766	35.8215	37.6138	49.3998	[RTKL]	General function prediction only;; Signal transduction mechanisms;; Transcription;; Replication	recombination and repair	Biological Process: regulation of protein phosphorylation (GO:0001932);; Molecular Function: cGMP-dependent protein kinase activity (GO:0004692);; Molecular Function: protein serine/threonine phosphatase activity (GO:0004722);; Molecular Function: ATP binding (GO:0005524);; Cellular Component: plasma membrane (GO:0005886);; Cellular Component: cAMP-dependent protein kinase complex (GO:0005952);; …	--	--	[T]	Signal transduction mechanisms	Protein phosphatase 2C;; Protein kinase domain;; Cyclic nucleotide-binding domain;; Protein tyrosine kinase	Probable inactive cyclic nucleotide-dependent protein kinase At2g20050 GN=At2g20050/At2g20040 OS=Arabidopsis thaliana (Mouse-ear cress) PE=2 SV=2	T	Signal transduction mechanisms	PREDICTED: protein phosphatase 2C and cyclic nucleotide-binding/kinase domain-containing protein [Vitis vinifera]
CSA008102	brown	46.2626	47.3693	46.8814	37.788	39.5498	39.8271	35.1126	38.6202	39.2535	49.3688	55.4817	49.795	44.5838	50.0642	47.1846	44.5596	44.6539	44.6951	[RTKL]	General function prediction only;; Signal transduction mechanisms;; Transcription;; Replication	recombination and repair	Molecular Function: protein serine/threonine kinase activity (GO:0004674);; Molecular Function: ATP binding (GO:0005524);; Biological Process: protein phosphorylation (GO:0006468);;	--	--	[T]	Signal transduction mechanisms	Protein kinase domain	Casein kinase I isoform delta-like GN=At4g26100 OS=Arabidopsis thaliana (Mouse-ear cress) PE=2 SV=2	T	Signal transduction mechanisms	hypothetical protein CISIN_1g005420mg [Citrus sinensis]
CSA031837	brown	22.1416	23.1544	22.3794	23.2322	24.5307	24.7433	26.091	27.3655	27.1427	16.6827	14.808	17.8336	12.6434	12.6278	17.0019	12.536	14.9535	15.53	[RTKL]	General function prediction only;; Signal transduction mechanisms;; Transcription;; Replication	recombination and repair	Biological Process: activation of MAPKK activity (GO:0000186);; Molecular Function: MAP kinase kinase kinase activity (GO:0004709);; Molecular Function: ATP binding (GO:0005524);; Cellular Component: integral component of membrane (GO:0016021);; Molecular Function: 2-alkenal reductase [NAD(P)] activity (GO:0032440);; Biological Process: oxidation-reduction process (GO:0055114);;	--	--	--	--	Protein tyrosine kinase;; Protein kinase domain	Probable LRR receptor-like serine/threonine-protein kinase At1g06840 (Precursor) GN=At1g06840 OS=Arabidopsis thaliana (Mouse-ear cress) PE=2 SV=2	T	Signal transduction mechanisms	ATP binding protein	putative [Ricinus communis]
CSA028671	brown	32.2011	34.5248	35.6517	37.5496	38.059	35.8395	27.8421	30.4015	26.5741	44.5482	32.7312	42.0515	44.2754	46.5414	40.8455	48.6432	40.4596	41.1925	[P]	Inorganic ion transport and metabolism	--	K01551|7.33859e-86|pxb:103964646|ATPase GET3-like; K01551 arsenite-transporting ATPase [EC:3.6.3.16] (A)	--	[P]	Inorganic ion transport and metabolism	Anion-transporting ATPase	--	P	Inorganic ion transport and metabolism	PREDICTED: ATPase GET3-like [Pyrus x bretschneideri]
CSA019864	brown	49.563	54.8923	41.9166	35.2499	38.6283	41.2576	22.3332	18.626	21.2174	57.8058	56.7038	61.5446	41.0481	52.7254	56.6651	34.1627	45.612	46.9287	[I]	Lipid transport and metabolism	--	--	--	[R]	General function prediction only	NAD binding domain of 6-phosphogluconate dehydrogenase;; NAD-binding of NADP-dependent 3-hydroxyisobutyrate dehydrogenase;; Shikimate / quinate 5-dehydrogenase;; NADP oxidoreductase coenzyme F420-dependent	Probable 3-hydroxyisobutyrate dehydrogenase-like 1	mitochondrial (Precursor) GN=At4g29120 OS=Arabidopsis thaliana (Mouse-ear cress) PE=2 SV=1	R	General function prediction only	PREDICTED: probable 3-hydroxyisobutyrate dehydrogenase-like 1	mitochondrial [Vitis vinifera]
CSA033501	brown	28.6517	20.4418	27.0508	34.1154	27.3059	24.9754	10.9235	10.4684	11.5817	54.8893	17.4815	40.1986	46.2458	43.7714	31.267	35.5802	47.2432	54.3754	[F]	Nucleotide transport and metabolism	Molecular Function: catalytic activity (GO:0003824);; Biological Process: nucleoside metabolic process (GO:0009116);;	--	--	--	--	Phosphorylase superfamily	Bark storage protein A (Precursor) GN=BSPA OS=Populus deltoides (Eastern poplar) PE=2 SV=1	R	General function prediction only	PREDICTED: bark storage protein A [Vitis vinifera]
CSA016739	brown	47.7324	56.5249	47.3041	95.0752	92.1646	97.6794	100.307	100.482	100.905	26.4429	35.1893	21.5382	75.4627	59.9435	35.0867	83.1358	71.1025	50.0544	[O]	Posttranslational modification	protein turnover	chaperones	--	K10581|0|vvi:100266813|probable ubiquitin-conjugating enzyme E2 24; K10581 ubiquitin-conjugating enzyme E2 O [EC:6.3.2.19] (A)	Ubiquitin mediated proteolysis (ko04120)	[O]	Posttranslational modification	protein turnover	chaperones	Ubiquitin-conjugating enzyme	Probable ubiquitin-conjugating enzyme E2 24 GN=T1B8.8 OS=Arabidopsis thaliana (Mouse-ear cress) PE=2 SV=1	O	Posttranslational modification	protein turnover	chaperones	PREDICTED: probable ubiquitin-conjugating enzyme E2 24 [Vitis vinifera]
CSA016069	brown	24.9283	25.3471	29.217	24.1337	26.9959	25.4533	20.9291	19.5085	21.4581	45.7121	47.6766	34.3011	49.8949	42.3479	34.9028	49.7579	43.9451	29.7989	[O]	Posttranslational modification	protein turnover	chaperones	--	--	--	[O]	Posttranslational modification	protein turnover	chaperones	Ring finger domain;; RING-H2 zinc finger;; Zinc finger	C3HC4 type (RING finger);; Zinc finger	C3HC4 type (RING finger);; Zinc finger	C3HC4 type (RING finger);; Anaphase-promoting complex subunit 11 RING-H2 finger	RING-H2 finger protein ATL54 GN=ATL54 OS=Arabidopsis thaliana (Mouse-ear cress) PE=2 SV=2	O	Posttranslational modification	protein turnover	chaperones	unnamed protein product [Coffea canephora]
CSA020637	brown	22.3173	23.3347	22.6309	20.1367	27.7328	21.6622	16.1703	13.4089	14.987	28.5218	31.5066	22.0749	31.3719	31.8145	23.9244	33.7282	28.6468	22.4664	[O]	Posttranslational modification	protein turnover	chaperones	--	--	--	--	--	ACT domain	ACT domain-containing protein ACR12 {ECO:0000305} (Precursor) OS=Arabidopsis thaliana (Mouse-ear cress) PE=2 SV=1	S	Function unknown	PREDICTED: unknown protein DS12 from 2D-PAGE of leaf	chloroplastic-like [Nelumbo nucifera]
CSA013187	brown	68.0492	66.2275	61.9386	72.693	88.8263	94.2635	107.066	137.038	134.472	9.02005	13.757	5.0608	53.9372	40.6489	22.1	80.1646	77.5358	21.2634	[QR]	Secondary metabolites biosynthesis	transport and catabolism;; General function prediction only	Cellular Component: mitochondrion (GO:0005739);; Molecular Function: methyltransferase activity (GO:0008168);; Biological Process: methylation (GO:0032259);; Biological Process: response to cadmium ion (GO:0046686);;	--	--	[R]	General function prediction only	Methyltransferase domain	--	R	General function prediction only	embryo-abundant family protein [Populus trichocarpa]
CSA024903	brown	24.661	19.1965	30.1523	24.0666	24.1316	26.9062	34.9381	32.9653	32.8106	3.93616	13.4285	9.08753	3.56697	2.28789	10.6714	5.30528	6.11045	29.3873	[Q]	Secondary metabolites biosynthesis	transport and catabolism	Molecular Function: iron ion binding (GO:0005506);; Molecular Function: electron carrier activity (GO:0009055);; Molecular Function: heme binding (GO:0020037);; Molecular Function: hydroxyphenylacetonitrile 2-monooxygenase activity (GO:0047085);; Molecular Function: 4-hydroxyphenylacetaldehyde oxime monooxygenase activity (GO:0050592);; Biological Process: oxidation-reduction process (GO:0055114)…	--	--	[Q]	Secondary metabolites biosynthesis	transport and catabolism	Cytochrome P450	Cytochrome P450 71A1 GN=CYP71A1 OS=Persea americana (Avocado) PE=1 SV=2	Q	Secondary metabolites biosynthesis	transport and catabolism	unnamed protein product [Vitis vinifera]
CSA002318	brown	20.5828	21.3546	19.0724	9.86129	18.1709	28.4718	31.2909	16.708	10.7979	2.92912	3.36229	14.3647	0.196077	3.82156	13.5783	0	3.87732	14.7404	[Q]	Secondary metabolites biosynthesis	transport and catabolism	Molecular Function: copper ion binding (GO:0005507);; Biological Process: lignin catabolic process (GO:0046274);; Cellular Component: apoplast (GO:0048046);; Molecular Function: hydroquinone:oxygen oxidoreductase activity (GO:0052716);; Biological Process: oxidation-reduction process (GO:0055114);;	--	--	[Q]	Secondary metabolites biosynthesis	transport and catabolism	Multicopper oxidase;; Multicopper oxidase	Laccase-15 (Precursor) GN=MDN11.18 OS=Arabidopsis thaliana (Mouse-ear cress) PE=1 SV=1	Q	Secondary metabolites biosynthesis	transport and catabolism	PREDICTED: laccase-14-like [Vitis vinifera]
CSA013725	brown	55.3802	52.1367	57.4341	51.1098	48.7383	49.4255	49.4425	49.5192	46.9239	70.0071	54.8247	65.0693	64.9169	68.8498	63.6757	64.1002	61.1702	58.8828	[T]	Signal transduction mechanisms	Cellular Component: protein phosphatase type 2A complex (GO:0000159);; Molecular Function: protein serine/threonine kinase activity (GO:0004674);; Molecular Function: protein serine/threonine phosphatase activity (GO:0004722);; Cellular Component: nucleus (GO:0005634);; Cellular Component: cytoplasm (GO:0005737);; Biological Process: toxin catabolic process (GO:0009407);; Biological Process: embr…	K15498|0|pda:103722183|phytochrome-associated serine/threonine-protein phosphatase; K15498 serine/threonine-protein phosphatase 6 catalytic subunit [EC:3.1.3.16] (A)	--	[DT]	Cell cycle control	cell division	chromosome partitioning;; Signal transduction mechanisms	Calcineurin-like phosphoesterase	Phytochrome-associated serine/threonine-protein phosphatase 3 GN=MZE19.3 OS=Arabidopsis thaliana (Mouse-ear cress) PE=1 SV=1	DT	Cell cycle control	cell division	chromosome partitioning;; Signal transduction mechanisms	unnamed protein product [Coffea canephora]
CSA003561	brown	10.5511	10.1538	9.69943	3.73558	3.88303	3.61694	1.94496	1.95447	1.98454	20.1204	18.342	15.7225	15.3405	16.0656	8.92045	12.113	7.8466	8.34841	[T]	Signal transduction mechanisms	Molecular Function: protein serine/threonine phosphatase activity (GO:0004722);; Cellular Component: plasma membrane (GO:0005886);; Biological Process: metabolic process (GO:0008152);;	--	--	[T]	Signal transduction mechanisms	Protein phosphatase 2C;; Protein phosphatase 2C;; Stage II sporulation protein E (SpoIIE)	Probable protein phosphatase 2C 5 GN=At1g09160 OS=Arabidopsis thaliana (Mouse-ear cress) PE=2 SV=1	T	Signal transduction mechanisms	PREDICTED: probable protein phosphatase 2C 5 [Vitis vinifera]
CSA024389	brown	31.2321	32.3483	34.3308	25.484	26.0288	26.7639	20.3922	19.0819	19.8785	40.8475	34.456	41.454	29.9688	35.1002	38.4844	27.1513	29.9337	30.0777	[T]	Signal transduction mechanisms	Molecular Function: protein serine/threonine phosphatase activity (GO:0004722);; Molecular Function: sphingomyelin phosphodiesterase activity (GO:0004767);; Molecular Function: GTP binding (GO:0005525);; Biological Process: protein dephosphorylation (GO:0006470);; Biological Process: small GTPase mediated signal transduction (GO:0007264);; Cellular Component: protein serine/threonine phosphatase …	K17506|3.24745e-173|sly:101256968|probable protein phosphatase 2C 11; K17506 protein phosphatase 1L [EC:3.1.3.16] (A)	--	[T]	Signal transduction mechanisms	Protein phosphatase 2C;; Protein phosphatase 2C	Probable protein phosphatase 2C 11 GN=At1g43900 OS=Arabidopsis thaliana (Mouse-ear cress) PE=2 SV=1	T	Signal transduction mechanisms	PREDICTED: probable protein phosphatase 2C 11 [Nicotiana sylvestris]
CSA009795	brown	38.8078	40.9345	39.6308	36.2328	35.4447	34.1887	27.3951	28.0682	28.001	42.678	34.4611	36.9962	46.3233	49.3498	45.8246	45.0475	43.8993	39.2477	[J]	Translation	ribosomal structure and biogenesis	Molecular Function: translation initiation factor activity (GO:0003743);; Biological Process: translational initiation (GO:0006413);;	--	--	[R]	General function prediction only	Translation initiation factor SUI1	--	J	Translation	ribosomal structure and biogenesis	PREDICTED: translation machinery-associated protein 22 [Populus euphratica]
CSA033803	brown	27.0742	26.5124	32.1368	34.163	34.1636	34.0839	38.0796	45.425	33.9746	79.3923	53.5387	26.7115	64.4116	67.5676	34.8569	61.9245	67.7475	38.5875	[Q]	Secondary metabolites biosynthesis	transport and catabolism	Molecular Function: oxidoreductase activity	acting on paired donors	with incorporation or reduction of molecular oxygen	NAD(P)H as one donor	and incorporation of one atom of oxygen (GO:0016709);; Molecular Function: metal ion binding (GO:0046872);;	--	--	[Q]	Secondary metabolites biosynthesis	transport and catabolism	Cytochrome P450	2-methylbutanal oxime monooxygenase GN=CYP71E7 OS=Manihot esculenta (Cassava) PE=1 SV=1	Q	Secondary metabolites biosynthesis	transport and catabolism	4-hydroxyphenylacetaldehyde oxime monooxygenase	putative [Theobroma cacao]
Camellia_sinensis_newGene_75066	brown	21.2764	19.9259	21.2756	12.707	11.2237	11.188	5.47296	3.89346	5.27794	28.5336	25.3383	26.4683	23.1535	22.8934	26.5635	19.6937	16.6522	15.6081	[HE]	Coenzyme transport and metabolism;; Amino acid transport and metabolism	Molecular Function: phosphoglycerate dehydrogenase activity (GO:0004617);; Molecular Function: ATP binding (GO:0005524);; Cellular Component: mitochondrion (GO:0005739);; Biological Process: L-serine biosynthetic process (GO:0006564);; Cellular Component: chloroplast (GO:0009507);; Biological Process: megagametogenesis (GO:0009561);; Cellular Component: membrane (GO:0016020);; Molecular Function:…	K00058|1.06785e-158|cmo:103496183|D-3-phosphoglycerate dehydrogenase	chloroplastic; K00058 D-3-phosphoglycerate dehydrogenase [EC:1.1.1.95] (A)	Glycine	serine and threonine metabolism (ko00260);; Carbon metabolism (ko01200);; Biosynthesis of amino acids (ko01230)	--	--	D-isomer specific 2-hydroxyacid dehydrogenase	NAD binding domain;; D-isomer specific 2-hydroxyacid dehydrogenase	catalytic domain;; Acetohydroxy acid isomeroreductase	catalytic domain;; S-adenosyl-L-homocysteine hydrolase	NAD binding domain	D-3-phosphoglycerate dehydrogenase 1	chloroplastic (Precursor) GN=F10M10.7 OS=Arabidopsis thaliana (Mouse-ear cress) PE=1 SV=1	E	Amino acid transport and metabolism	PREDICTED: D-3-phosphoglycerate dehydrogenase	chloroplastic [Cucumis melo]
CSA005641	brown	15.1726	16.0461	13.7759	11.5323	10.8527	10.7198	8.06532	7.08503	7.94541	24.8614	22.5127	22.647	22.9985	19.3323	16.7098	20.9075	18.4082	15.8867	[E]	Amino acid transport and metabolism	--	K00928|0|vvi:100267777|aspartokinase 1	chloroplastic; K00928 aspartate kinase [EC:2.7.2.4] (A)	Glycine	serine and threonine metabolism (ko00260);; Cysteine and methionine metabolism (ko00270);; Lysine biosynthesis (ko00300);; 2-Oxocarboxylic acid metabolism (ko01210);; Biosynthesis of amino acids (ko01230)	[E]	Amino acid transport and metabolism	Amino acid kinase family;; ACT domain	Aspartokinase 1	chloroplastic (Precursor) GN=T31B5.100 OS=Arabidopsis thaliana (Mouse-ear cress) PE=1 SV=1	E	Amino acid transport and metabolism	PREDICTED: aspartokinase 2	chloroplastic-like isoform X2 [Nelumbo nucifera]
CSA010688	brown	11.5204	8.92283	9.11789	5.07728	3.91423	4.48492	3.27171	2.87806	3.10521	20.9873	21.0425	23.863	13.5979	21.6741	15.5981	13.0934	13.6403	11.6245	[E]	Amino acid transport and metabolism	Molecular Function: acetolactate synthase activity (GO:0003984);; Cellular Component: cytosol (GO:0005829);; Biological Process: gluconeogenesis (GO:0006094);; Biological Process: leucine metabolic process (GO:0006551);; Biological Process: valine metabolic process (GO:0006573);; Biological Process: cytoskeleton organization (GO:0007010);; Biological Process: branched-chain amino acid biosyntheti…	K01653|0|vvi:100256605|acetolactate synthase small subunit 2	chloroplastic; K01653 acetolactate synthase I/III small subunit [EC:2.2.1.6] (A)	Valine	leucine and isoleucine biosynthesis (ko00290);; Butanoate metabolism (ko00650);; C5-Branched dibasic acid metabolism (ko00660);; Pantothenate and CoA biosynthesis (ko00770);; 2-Oxocarboxylic acid metabolism (ko01210);; Biosynthesis of amino acids (ko01230)	[E]	Amino acid transport and metabolism	Small subunit of acetolactate synthase;; ACT domain;; ACT domain;; ACT domain	Acetolactate synthase small subunit 1	chloroplastic (Precursor) GN=VAT1 OS=Arabidopsis thaliana (Mouse-ear cress) PE=1 SV=1	E	Amino acid transport and metabolism	PREDICTED: acetolactate synthase small subunit 2	chloroplastic [Vitis vinifera]
CSA020530	brown	35.5186	28.9629	32.311	29.6724	28.4103	27.1064	36.5813	40.8742	35.3903	13.6108	27.241	21.7598	19.7872	25.1087	18.3894	15.2472	23.1328	20.2208	[G]	Carbohydrate transport and metabolism	Molecular Function: ribulose-phosphate 3-epimerase activity (GO:0004750);; Biological Process: pentose-phosphate shunt (GO:0006098);; Cellular Component: chloroplast thylakoid membrane (GO:0009535);; Cellular Component: chloroplast stroma (GO:0009570);; Biological Process: response to nematode (GO:0009624);; Biological Process: embryo development ending in seed dormancy (GO:0009793);; Cellular Co…	K01783|6.54829e-170|vvi:100267206|ribulose-phosphate 3-epimerase	chloroplastic; K01783 ribulose-phosphate 3-epimerase [EC:5.1.3.1] (A)	Pentose phosphate pathway (ko00030);; Pentose and glucuronate interconversions (ko00040);; Carbon fixation in photosynthetic organisms (ko00710);; Carbon metabolism (ko01200);; Biosynthesis of amino acids (ko01230)	[G]	Carbohydrate transport and metabolism	Ribulose-phosphate 3 epimerase family	Ribulose-phosphate 3-epimerase	chloroplastic (Precursor; Fragment) OS=Solanum tuberosum (Potato) PE=1 SV=1	G	Carbohydrate transport and metabolism	PREDICTED: ribulose-phosphate 3-epimerase	chloroplastic [Vitis vinifera]
CSA013852	brown	51.5233	57.8271	52.4622	54.1798	51.6451	49.583	34.6675	29.9495	34.5546	79.5391	67.5338	69.1137	56.7679	77.3009	40.0159	80.5497	74.0276	58.589	[MG]	Cell wall/membrane/envelope biogenesis;; Carbohydrate transport and metabolism	Molecular Function: nucleotide binding (GO:0000166);; Molecular Function: sulfotransferase activity (GO:0008146);; Molecular Function: zinc ion binding (GO:0008270);; Cellular Component: chloroplast (GO:0009507);; Biological Process: galactolipid biosynthetic process (GO:0019375);; Biological Process: sulfolipid biosynthetic process (GO:0046506);; Molecular Function: UDPsulfoquinovose synthase ac…	K06118|0|vvi:100242408|UDP-sulfoquinovose synthase	chloroplastic; K06118 UDP-sulfoquinovose synthase [EC:3.13.1.1] (A)	Amino sugar and nucleotide sugar metabolism (ko00520);; Glycerolipid metabolism (ko00561)	[M]	Cell wall/membrane/envelope biogenesis	NAD dependent epimerase/dehydratase family;; Polysaccharide biosynthesis protein;; Urease beta subunit	UDP-sulfoquinovose synthase	chloroplastic (Precursor) GN=SQD1 OS=Spinacia oleracea (Spinach) PE=1 SV=1	M	Cell wall/membrane/envelope biogenesis	PREDICTED: UDP-sulfoquinovose synthase	chloroplastic [Vitis vinifera]
CSA023854	brown	18.0685	14.6513	16.962	6.04793	6.56064	6.3025	4.36672	4.33652	4.10414	30.8374	53.0164	40.6544	19.4906	24.9646	25.7542	19.2487	23.8287	22.9503	[H]	Coenzyme transport and metabolism	Biological Process: metabolic process (GO:0008152);; Molecular Function: transaminase activity (GO:0008483);; Molecular Function: pyridoxal phosphate binding (GO:0030170);;	K16871|0|zma:103631946|gamma aminobutyrate transaminase 3	chloroplastic; K16871 4-aminobutyrate---pyruvate transaminase [EC:2.6.1.96] (A)	Alanine	aspartate and glutamate metabolism (ko00250);; Butanoate metabolism (ko00650)	[E]	Amino acid transport and metabolism	Aminotransferase class-III	Gamma aminobutyrate transaminase 1	mitochondrial (Precursor) GN=GABA-TP1 OS=Solanum lycopersicum (Tomato) PE=1 SV=1	E	Amino acid transport and metabolism	PREDICTED: probable gamma-aminobutyrate transaminase 3	mitochondrial [Nelumbo nucifera]
CSA012136	brown	154.809	145.346	156.876	123.17	130.407	122.621	88.5033	78.169	90.2229	190.207	161.857	144.964	219.091	211.828	177.206	213.246	233.796	144.369	[C]	Energy production and conversion	Biological Process: malate metabolic process (GO:0006108);; Cellular Component: chloroplast (GO:0009507);; Molecular Function: L-malate dehydrogenase activity (GO:0030060);; Biological Process: cellular carbohydrate metabolic process (GO:0044262);; Biological Process: oxidation-reduction process (GO:0055114);;	K00026|0|sot:102598930|malate dehydrogenase	chloroplastic-like; K00026 malate dehydrogenase [EC:1.1.1.37] (A)	Citrate cycle (TCA cycle) (ko00020);; Cysteine and methionine metabolism (ko00270);; Pyruvate metabolism (ko00620);; Glyoxylate and dicarboxylate metabolism (ko00630);; Carbon fixation in photosynthetic organisms (ko00710);; Carbon metabolism (ko01200)	[C]	Energy production and conversion	lactate/malate dehydrogenase	NAD binding domain;; lactate/malate dehydrogenase	alpha/beta C-terminal domain;; 3-beta hydroxysteroid dehydrogenase/isomerase family	Malate dehydrogenase	chloroplastic (Precursor) GN=At3g47520 OS=Arabidopsis thaliana (Mouse-ear cress) PE=1 SV=1	C	Energy production and conversion	PREDICTED: malate dehydrogenase	chloroplastic-like [Solanum tuberosum]
Camellia_sinensis_newGene_13072	brown	22.9844	21.1673	21.4033	11.6983	11.5732	10.7355	6.47555	3.70409	5.61366	26.2475	28.7631	27.7898	21.2396	25.8092	24.5809	17.0196	21.7844	20.1647	--	--	Molecular Function: phosphoglycerate dehydrogenase activity (GO:0004617);; Biological Process: L-serine biosynthetic process (GO:0006564);; Molecular Function: amino acid binding (GO:0016597);; Molecular Function: NAD binding (GO:0051287);; Biological Process: oxidation-reduction process (GO:0055114);;	K00058|9.72459e-48|pda:103711944|D-3-phosphoglycerate dehydrogenase	chloroplastic-like; K00058 D-3-phosphoglycerate dehydrogenase [EC:1.1.1.95] (A)	Glycine	serine and threonine metabolism (ko00260);; Carbon metabolism (ko01200);; Biosynthesis of amino acids (ko01230)	--	--	--	D-3-phosphoglycerate dehydrogenase 1	chloroplastic (Precursor) GN=F10M10.7 OS=Arabidopsis thaliana (Mouse-ear cress) PE=1 SV=1	E	Amino acid transport and metabolism	hypothetical protein	partial [Scutellaria baicalensis]
CSA029151	brown	160.635	131.6	143.13	81.3482	75.4628	82.4913	66.7261	55.9057	53.4802	241.623	153.704	151.576	219.369	191.224	115.269	208.762	151.432	90.2406	[HE]	Coenzyme transport and metabolism;; Amino acid transport and metabolism	Molecular Function: phosphoglycerate dehydrogenase activity (GO:0004617);; Cellular Component: nucleus (GO:0005634);; Cellular Component: cytosol (GO:0005829);; Biological Process: L-serine biosynthetic process (GO:0006564);; Biological Process: tryptophan catabolic process (GO:0006569);; Biological Process: protein targeting to membrane (GO:0006612);; Cellular Component: chloroplast stroma (GO:0…	K00058|0|sot:102580248|d-3-phosphoglycerate dehydrogenase	chloroplastic-like; K00058 D-3-phosphoglycerate dehydrogenase [EC:1.1.1.95] (A)	Glycine	serine and threonine metabolism (ko00260);; Carbon metabolism (ko01200);; Biosynthesis of amino acids (ko01230)	[E]	Amino acid transport and metabolism	D-isomer specific 2-hydroxyacid dehydrogenase	NAD binding domain;; ACT domain	D-3-phosphoglycerate dehydrogenase 2	chloroplastic (Precursor) GN=F11A6.8 OS=Arabidopsis thaliana (Mouse-ear cress) PE=1 SV=2	E	Amino acid transport and metabolism	unnamed protein product [Coffea canephora]
CSA029855	brown	55.0212	56.4673	56.5359	50.8818	52.2777	50.0244	34.6737	28.0474	31.0702	89.1894	58.3522	88.3386	58.2485	87.3232	80.5231	39.0929	59.1294	44.4051	[I]	Lipid transport and metabolism	Molecular Function: copper ion binding (GO:0005507);; Biological Process: fatty acid biosynthetic process (GO:0006633);; Cellular Component: chloroplast stroma (GO:0009570);; Cellular Component: thylakoid (GO:0009579);; Cellular Component: chloroplast envelope (GO:0009941);; Molecular Function: enoyl-[acyl-carrier-protein] reductase activity (GO:0016631);;	K00208|0|vvi:100250344|enoyl-[acyl-carrier-protein] reductase [NADH] 1	chloroplastic-like; K00208 enoyl-[acyl-carrier protein] reductase I [EC:1.3.1.9 1.3.1.10] (A)	Fatty acid biosynthesis (ko00061);; Biotin metabolism (ko00780);; Fatty acid metabolism (ko01212)	[R]	General function prediction only	Enoyl-(Acyl carrier protein) reductase	Enoyl-[acyl-carrier-protein] reductase [NADH]	chloroplastic (Precursor) GN=T6P5.19 OS=Arabidopsis thaliana (Mouse-ear cress) PE=1 SV=1	R	General function prediction only	enoyl-[acyl-carrier-protein] reductase [Camellia chekiangoleosa]
CSA006641	brown	51.4982	49.8542	46.9102	35.3552	35.7912	34.7162	25.1339	20.3731	25.0156	82.0421	68.6073	67.9474	75.1924	67.7993	56.8188	75.0764	60.6778	50.1029	--	--	--	K01057|2.75352e-59|sot:102586717|probable 6-phosphogluconolactonase 4	chloroplastic-like; K01057 6-phosphogluconolactonase [EC:3.1.1.31] (A)	Pentose phosphate pathway (ko00030);; Carbon metabolism (ko01200)	[G]	Carbohydrate transport and metabolism	Glucosamine-6-phosphate isomerases/6-phosphogluconolactonase	Probable 6-phosphogluconolactonase 5	chloroplastic (Precursor) GN=EMB2024 OS=Arabidopsis thaliana (Mouse-ear cress) PE=2 SV=1	G	Carbohydrate transport and metabolism	PREDICTED: probable 6-phosphogluconolactonase 4	chloroplastic [Nicotiana sylvestris]
CSA017117	brown	50.2627	42.378	44.833	32.8579	33.4102	33.7578	27.3686	25.5174	27.2632	66.1401	55.818	48.0261	75.3462	65.0273	46.2599	66.2248	55.7764	41.3596	[M]	Cell wall/membrane/envelope biogenesis	--	K03715|0|sot:102600922|monogalactosyldiacylglycerol synthase 2	chloroplastic-like; K03715 1	2-diacylglycerol 3-beta-galactosyltransferase [EC:2.4.1.46] (A)	Glycerolipid metabolism (ko00561)	--	--	Monogalactosyldiacylglycerol (MGDG) synthase;; Glycosyltransferase family 28 C-terminal domain;; Glycosyl transferase family 1	Monogalactosyldiacylglycerol synthase 2	chloroplastic (Precursor) OS=Arabidopsis thaliana (Mouse-ear cress) PE=1 SV=1	R	General function prediction only	PREDICTED: monogalactosyldiacylglycerol synthase 2	chloroplastic-like [Nicotiana sylvestris]
CSA033664	brown	27.8505	30.9035	26.9581	22.4466	18.4038	19.5909	12.9652	10.4932	11.2675	47.0868	41.3125	44.4498	31.6057	37.1884	30.5063	32.4509	34.234	29.5319	[P]	Inorganic ion transport and metabolism	Biological Process: response to stimulus (GO:0050896);;	K03926|2.24059e-80|cit:102630423|protein CutA	chloroplastic-like; K03926 periplasmic divalent cation tolerance protein (A)	--	[P]	Inorganic ion transport and metabolism	CutA1 divalent ion tolerance protein	Protein CutA	chloroplastic (Precursor) GN=CUTA OS=Arabidopsis thaliana (Mouse-ear cress) PE=1 SV=1	P	Inorganic ion transport and metabolism	PREDICTED: protein CutA	chloroplastic-like [Citrus sinensis]
CSA023480	brown	39.606	37.5652	38.339	38.5118	38.2794	31.1198	26.6057	21.7546	26.129	94.6479	49.4165	65.2172	75.5745	84.0524	83.9706	52.5701	59.0881	53.215	[G]	Carbohydrate transport and metabolism	Molecular Function: magnesium ion binding (GO:0000287);; Molecular Function: phosphoglucomutase activity (GO:0004614);; Cellular Component: cytoplasm (GO:0005737);; Biological Process: glucose metabolic process (GO:0006006);;	K01835|0|vvi:100266376|phosphoglucomutase	cytoplasmic; K01835 phosphoglucomutase [EC:5.4.2.2] (A)	Glycolysis / Gluconeogenesis (ko00010);; Pentose phosphate pathway (ko00030);; Galactose metabolism (ko00052);; Purine metabolism (ko00230);; Starch and sucrose metabolism (ko00500);; Amino sugar and nucleotide sugar metabolism (ko00520)	[G]	Carbohydrate transport and metabolism	Phosphoglucomutase/phosphomannomutase	alpha/beta/alpha domain I;; Phosphoglucomutase/phosphomannomutase	alpha/beta/alpha domain III;; Phosphoglucomutase/phosphomannomutase	alpha/beta/alpha domain II;; Phosphoglucomutase/phosphomannomutase	C-terminal domain	Phosphoglucomutase	cytoplasmic GN=PGM1 OS=Populus tremula (European aspen) PE=2 SV=1	G	Carbohydrate transport and metabolism	PREDICTED: phosphoglucomutase	cytoplasmic [Sesamum indicum]
CSA022412	brown	62.0405	63.3351	65.5814	62.5791	65.5203	54.1647	44.8704	40.4598	39.6934	99.8091	59.9653	65.6208	109.945	103.652	65.262	109.011	91.0352	50.967	[G]	Carbohydrate transport and metabolism	Molecular Function: magnesium ion binding (GO:0000287);; Molecular Function: phosphoglucomutase activity (GO:0004614);; Cellular Component: cytoplasm (GO:0005737);; Biological Process: glucose metabolic process (GO:0006006);;	K01835|0|cmo:103504550|phosphoglucomutase	cytoplasmic; K01835 phosphoglucomutase [EC:5.4.2.2] (A)	Glycolysis / Gluconeogenesis (ko00010);; Pentose phosphate pathway (ko00030);; Galactose metabolism (ko00052);; Purine metabolism (ko00230);; Starch and sucrose metabolism (ko00500);; Amino sugar and nucleotide sugar metabolism (ko00520)	[G]	Carbohydrate transport and metabolism	Phosphoglucomutase/phosphomannomutase	alpha/beta/alpha domain III;; Phosphoglucomutase/phosphomannomutase	alpha/beta/alpha domain I;; Phosphoglucomutase/phosphomannomutase	alpha/beta/alpha domain II;; Phosphoglucomutase/phosphomannomutase	C-terminal domain	Phosphoglucomutase	cytoplasmic GN=PGM1 OS=Populus tremula (European aspen) PE=2 SV=1	G	Carbohydrate transport and metabolism	hypothetical protein EUGRSUZ_B02942 [Eucalyptus grandis]
CSA028060	brown	38.8629	56.271	60.302	35.1296	34.6066	32.5257	22.8366	10.2031	20.7594	52.2047	66.7885	58.3179	74.3351	75.0943	53.6175	78.1502	79.6846	25.1117	[C]	Energy production and conversion	Molecular Function: nucleotide binding (GO:0000166);; Cellular Component: nucleus (GO:0005634);; Cellular Component: vacuole (GO:0005773);; Cellular Component: cytosol (GO:0005829);; Cellular Component: plasma membrane (GO:0005886);; Biological Process: tricarboxylic acid cycle (GO:0006099);; Biological Process: malate metabolic process (GO:0006108);; Cellular Component: plasmodesma (GO:0009506);…	K00025|7.9525e-105|fve:101301095|malate dehydrogenase	cytoplasmic-like; K00025 malate dehydrogenase [EC:1.1.1.37] (A)	Citrate cycle (TCA cycle) (ko00020);; Cysteine and methionine metabolism (ko00270);; Pyruvate metabolism (ko00620);; Glyoxylate and dicarboxylate metabolism (ko00630);; Carbon fixation in photosynthetic organisms (ko00710);; Carbon metabolism (ko01200)	[C]	Energy production and conversion	lactate/malate dehydrogenase	alpha/beta C-terminal domain;; Integrase core domain	Malate dehydrogenase	cytoplasmic 2 GN=MDH2 OS=Arabidopsis thaliana (Mouse-ear cress) PE=1 SV=1	C	Energy production and conversion	cytosolic malate dehydrogenase [Camellia sinensis]
CSA031519	brown	128.436	135.856	122.491	121.904	119.127	114.337	70.6827	61.6649	70.7961	299.764	218.796	201.71	289.666	275.04	198.786	269.862	260.321	152.376	[G]	Carbohydrate transport and metabolism	Molecular Function: phosphoglycerate kinase activity (GO:0004618);; Cellular Component: nucleus (GO:0005634);; Cellular Component: vacuolar membrane (GO:0005774);; Cellular Component: cytosol (GO:0005829);; Cellular Component: plasma membrane (GO:0005886);; Biological Process: glycolytic process (GO:0006096);; Cellular Component: plasmodesma (GO:0009506);; Cellular Component: chloroplast stroma (…	K00927|0|vvi:100244419|phosphoglycerate kinase	cytosolic-like; K00927 phosphoglycerate kinase [EC:2.7.2.3] (A)	Glycolysis / Gluconeogenesis (ko00010);; Carbon fixation in photosynthetic organisms (ko00710);; Carbon metabolism (ko01200);; Biosynthesis of amino acids (ko01230)	[G]	Carbohydrate transport and metabolism	Phosphoglycerate kinase	Phosphoglycerate kinase	cytosolic OS=Nicotiana tabacum (Common tobacco) PE=1 SV=1	G	Carbohydrate transport and metabolism	PREDICTED: phosphoglycerate kinase	cytosolic [Vitis vinifera]
CSA025689	brown	21.6491	22.0297	21.2526	29.2239	26.7524	24.7256	28.4546	31.0916	28.8985	13.6698	18.3833	22.4929	13.0737	17.3483	22.5601	16.4525	18.8096	28.6039	[RTKL]	General function prediction only;; Signal transduction mechanisms;; Transcription;; Replication	recombination and repair	Molecular Function: protein serine/threonine kinase activity (GO:0004674);; Molecular Function: protein tyrosine kinase activity (GO:0004713);; Molecular Function: ATP binding (GO:0005524);; Biological Process: regulation of transcription	DNA-templated (GO:0006355);; Biological Process: protein phosphorylation (GO:0006468);; Biological Process: positive regulation of translation (GO:0045727);;	K08287|0|vvi:100251648|serine/threonine-protein kinase AFC1; K08287 dual-specificity kinase [EC:2.7.12.1] (A)	--	[T]	Signal transduction mechanisms	Protein kinase domain;; Protein tyrosine kinase	Serine/threonine-protein kinase AFC1 GN=F4P12_270 OS=Arabidopsis thaliana (Mouse-ear cress) PE=2 SV=2	T	Signal transduction mechanisms	PREDICTED: serine/threonine-protein kinase AFC1 isoform X1 [Vitis vinifera]
CSA022751	brown	27.8284	18.5209	27.4938	14.1309	22.9879	24.9413	12.8055	23.6598	14.3556	25.9612	34.1445	36.4273	34.3769	31.7119	19.3454	33.3429	36.2894	34.7436	[K]	Transcription	Biological Process: RNA splicing	via endonucleolytic cleavage and ligation (GO:0000394);; Molecular Function: translation initiation factor activity (GO:0003743);; Cellular Component: transcription factor TFIIA complex (GO:0005672);; Biological Process: regulation of transcription	DNA-templated (GO:0006355);; Biological Process: transcription initiation from RNA polymerase II promoter (GO:0006367);; Biological Process: translational initiation (GO:0006413);; Biological Process: defense response to bacterium (GO:0042742);;	K03123|2.03288e-33|sita:101754167|transcription initiation factor IIA subunit 2-like; K03123 transcription initiation factor TFIIA small subunit (A)	Basal transcription factors (ko03022)	[K]	Transcription	Transcription initiation factor IIA	gamma subunit	helical domain	Transcription initiation factor IIA subunit 2 GN=OSJNBa0068N01.8 OS=Oryza sativa subsp. japonica (Rice) PE=3 SV=1	K	Transcription	unnamed protein product [Coffea canephora]
CSA017461	brown	34.1916	32.8755	29.9398	29.9179	27.6894	32.3637	28.6653	29.623	32.2747	43.6264	42.2043	39.0681	44.6516	44.3939	36.9042	41.4553	43.2358	40.9449	[K]	Transcription	Molecular Function: DNA binding (GO:0003677);; Cellular Component: nucleus (GO:0005634);; Biological Process: DNA-templated transcription	initiation (GO:0006352);; Biological Process: negative regulation of flower development (GO:0009910);; Biological Process: histone modification (GO:0016570);; Biological Process: positive regulation of transcription	DNA-templated (GO:0045893);;	K15178|0|tcc:TCM_029914|PAF1 complex component isoform 1; K15178 RNA polymerase-associated protein RTF1 (A)	--	[K]	Transcription	Plus-3 domain	--	K	Transcription	PAF1 complex component isoform 1 [Theobroma cacao]
CSA028965	brown	30.819	33.9767	32.5033	40.0158	34.1718	37.7592	30.7526	26.4806	28.3199	43.0488	39.3421	33.8572	41.992	42.1506	39.0899	43.1232	34.3601	26.7728	[C]	Energy production and conversion	Biological Process: glyoxylate cycle (GO:0006097);; Biological Process: tricarboxylic acid cycle (GO:0006099);; Biological Process: malate metabolic process (GO:0006108);; Cellular Component: glyoxysome (GO:0009514);; Molecular Function: L-malate dehydrogenase activity (GO:0030060);;	K00026|0|vvi:100232924|MDHG; malate dehydrogenase	glyoxysomal; K00026 malate dehydrogenase [EC:1.1.1.37] (A)	Citrate cycle (TCA cycle) (ko00020);; Cysteine and methionine metabolism (ko00270);; Pyruvate metabolism (ko00620);; Glyoxylate and dicarboxylate metabolism (ko00630);; Carbon fixation in photosynthetic organisms (ko00710);; Carbon metabolism (ko01200)	[C]	Energy production and conversion	lactate/malate dehydrogenase	alpha/beta C-terminal domain;; lactate/malate dehydrogenase	NAD binding domain	Malate dehydrogenase	glyoxysomal (Precursor) OS=Citrullus lanatus (Watermelon) PE=1 SV=1	C	Energy production and conversion	hypothetical protein CISIN_1g016424mg [Citrus sinensis]
CSA016601	brown	7.71667	2.72145	2.14645	3.15587	1.54813	5.00358	1.44251	0.76383	2.37918	50.3665	17.7087	14.5891	13.8547	13.4314	9.48086	11.5937	7.52444	4.34777	[J]	Translation	ribosomal structure and biogenesis	Molecular Function: hydrolase activity	hydrolyzing O-glycosyl compounds (GO:0004553);; Biological Process: carbohydrate metabolic process (GO:0005975);;	K02930|3.34575e-30|sly:101253641|60S ribosomal protein L4-1-like; K02930 large subunit ribosomal protein L4e (A)	Ribosome (ko03010)	[A]	RNA processing and modification	--	60S ribosomal protein L4-2 GN=F9G14_180 OS=Arabidopsis thaliana (Mouse-ear cress) PE=2 SV=2	J	Translation	ribosomal structure and biogenesis	beta-galactosidase 3 [Camellia sinensis]
CSA021587	brown	185.16	180.883	171.259	356.664	330.127	306.857	378.763	328.261	359.14	35.3692	124.336	162.279	41.3789	142.049	224.217	108.942	218.203	165.321	--	--	Biological Process: fatty acid biosynthetic process (GO:0006633);; Molecular Function: oxidoreductase activity	acting on single donors with incorporation of molecular oxygen	incorporation of two atoms of oxygen (GO:0016702);; Molecular Function: metal ion binding (GO:0046872);;	K00454|1.76089e-47|mdm:103427900|linoleate 13S-lipoxygenase 3-1	chloroplastic-like; K00454 lipoxygenase [EC:1.13.11.12] (A)	Linoleic acid metabolism (ko00591);; alpha-Linolenic acid metabolism (ko00592)	--	--	Lipoxygenase	Probable lipoxygenase 6 OS=Oryza sativa subsp. japonica (Rice) PE=2 SV=2	E	Amino acid transport and metabolism	PREDICTED: linoleate 13S-lipoxygenase 3-1	chloroplastic-like [Malus domestica]
CSA035616	brown	31.475	27.1866	24.6328	15.6268	16.9998	12.9652	5.05142	2.76543	4.81718	86.3365	37.7923	50.5484	45.142	58.2828	34.1338	24.328	35.4266	21.4324	[V]	Defense mechanisms	--	K03327|3.04745e-136|sot:102583997|protein TRANSPARENT TESTA 12-like; K03327 multidrug resistance protein	MATE family (A)	--	[R]	General function prediction only	MatE	Protein TRANSPARENT TESTA 12 GN=F17J16_80 OS=Arabidopsis thaliana (Mouse-ear cress) PE=2 SV=1	S	Function unknown	PREDICTED: protein TRANSPARENT TESTA 12-like [Nicotiana tomentosiformis]
Camellia_sinensis_newGene_18327	brown	17.2572	17.4285	16.1245	10.0593	10.8889	9.40513	3.13265	1.21705	2.05649	71.7502	31.5349	38.5282	33.8354	41.482	24.9074	21.5589	27.3931	17.8719	[V]	Defense mechanisms	Molecular Function: transmembrane transporter activity (GO:0022857);; Biological Process: transmembrane transport (GO:0055085);;	K03327|4.38925e-74|gmx:100783627|protein TRANSPARENT TESTA 12-like; K03327 multidrug resistance protein	MATE family (A)	--	[R]	General function prediction only	MatE	Protein TRANSPARENT TESTA 12 GN=F17J16_80 OS=Arabidopsis thaliana (Mouse-ear cress) PE=2 SV=1	S	Function unknown	unnamed protein product [Coffea canephora]
CSA036583	brown	82.1377	83.3607	82.7019	71.7187	64.4552	60.5245	57.6718	36.8035	38.6941	131.753	74.1073	93.5155	93.3866	113.101	108.483	88.1147	95.0496	62.0984	--	--	Cellular Component: cell wall (GO:0005618);; Cellular Component: mitochondrion (GO:0005739);; Cellular Component: plasma membrane (GO:0005886);; Biological Process: transport (GO:0006810);; Cellular Component: chloroplast envelope (GO:0009941);; Cellular Component: integral component of membrane (GO:0016021);;	K15104|0|pmum:103323303|mitochondrial dicarboxylate/tricarboxylate transporter DTC; K15104 solute carrier family 25 (mitochondrial oxoglutarate transporter)	member 11 (A)	--	[C]	Energy production and conversion	Mitochondrial carrier protein	Mitochondrial dicarboxylate/tricarboxylate transporter DTC GN=DTC OS=Arabidopsis thaliana (Mouse-ear cress) PE=1 SV=1	C	Energy production and conversion	PREDICTED: mitochondrial dicarboxylate/tricarboxylate transporter DTC-like [Sesamum indicum]
CSA025232	brown	35.1241	26.3256	29.2006	22.5584	17.2645	24.0269	11.7599	10.389	10.9032	54.6081	41.1784	39.5587	28.6238	39.4121	37.2795	31.6965	35.9195	30.0251	--	--	Cellular Component: cell wall (GO:0005618);; Cellular Component: mitochondrion (GO:0005739);; Cellular Component: plasma membrane (GO:0005886);; Cellular Component: chloroplast envelope (GO:0009941);; Cellular Component: integral component of membrane (GO:0016021);; Biological Process: transmembrane transport (GO:0055085);;	K15104|3.68339e-48|vvi:100248729|mitochondrial dicarboxylate/tricarboxylate transporter DTC; K15104 solute carrier family 25 (mitochondrial oxoglutarate transporter)	member 11 (A)	--	[C]	Energy production and conversion	Mitochondrial carrier protein	Mitochondrial dicarboxylate/tricarboxylate transporter DTC GN=DTC OS=Arabidopsis thaliana (Mouse-ear cress) PE=1 SV=1	C	Energy production and conversion	hypothetical protein MIMGU_mgv1a010886mg [Erythranthe guttata]
CSA028731	brown	7.9031	7.1108	8.60274	7.29241	7.16362	6.57676	5.98202	4.79468	5.32812	25.8164	18.0636	18.8273	19.0066	27.4096	21.3996	21.3687	25.1288	12.7766	--	--	Molecular Function: dicarboxylic acid transmembrane transporter activity (GO:0005310);; Cellular Component: cell wall (GO:0005618);; Cellular Component: mitochondrial inner membrane (GO:0005743);; Cellular Component: vacuolar membrane (GO:0005774);; Biological Process: glycolytic process (GO:0006096);; Biological Process: dicarboxylic acid transport (GO:0006835);; Biological Process: mitochondria…	K15104|2.63261e-161|pmum:103323303|mitochondrial dicarboxylate/tricarboxylate transporter DTC; K15104 solute carrier family 25 (mitochondrial oxoglutarate transporter)	member 11 (A)	--	[C]	Energy production and conversion	Mitochondrial carrier protein	Mitochondrial dicarboxylate/tricarboxylate transporter DTC GN=DTC OS=Arabidopsis thaliana (Mouse-ear cress) PE=1 SV=1	C	Energy production and conversion	PREDICTED: mitochondrial dicarboxylate/tricarboxylate transporter DTC [Sesamum indicum]
CSA014528	brown	28.1843	24.0748	26.6055	15.2342	17.7654	18.33	11.0311	8.8558	9.69008	21.2218	27.0454	40.8391	20.8735	30.9604	31.0761	17.5776	21.5007	35.6069	[E]	Amino acid transport and metabolism	Molecular Function: transporter activity (GO:0005215);; Biological Process: oligopeptide transport (GO:0006857);; Cellular Component: integral component of membrane (GO:0016021);;	K14638|0|cit:102609697|peptide transporter PTR1-like; K14638 solute carrier family 15 (peptide/histidine transporter)	member 3/4 (A)	--	[E]	Amino acid transport and metabolism	POT family;; Major Facilitator Superfamily	Protein NRT1/ PTR FAMILY 8.1 GN=F24B22.100 OS=Arabidopsis thaliana (Mouse-ear cress) PE=1 SV=1	E	Amino acid transport and metabolism	unnamed protein product [Coffea canephora]
Camellia_sinensis_newGene_9596	brown	14.0907	12.4523	14.1963	4.95677	4.27294	5.66303	0.783454	1.25663	1.25486	18.6445	17.0566	21.5624	12.9686	18.8556	15.6541	8.26131	11.1792	9.6565	--	--	Cellular Component: endoplasmic reticulum (GO:0005783);; Cellular Component: membrane (GO:0016020);; Biological Process: metal ion transport (GO:0030001);; Molecular Function: metal ion transmembrane transporter activity (GO:0046873);; Biological Process: transmembrane transport (GO:0055085);;	K14713|1.37738e-22|sly:101258645|IAA-alanine resistance protein 1; K14713 solute carrier family 39 (zinc transporter)	member 7 (A)	--	--	--	ZIP Zinc transporter	IAA-alanine resistance protein 1 (Precursor) GN=IAR1 OS=Arabidopsis thaliana (Mouse-ear cress) PE=1 SV=3	P	Inorganic ion transport and metabolism	PREDICTED: IAA-alanine resistance protein 1-like [Cucumis sativus]
CSA014360	brown	16.2949	33.2622	18.7045	30.3521	38.6831	36.2588	39.4565	40.0611	41.8348	14.9507	7.22178	7.523	18.8062	6.29788	22.2027	19.8442	18.8621	31.4305	[GER]	Carbohydrate transport and metabolism;; Amino acid transport and metabolism;; General function prediction only	Cellular Component: integral component of membrane (GO:0016021);; Biological Process: transmembrane transport (GO:0055085);;	K15275|4.42562e-75|fve:101311469|UDP-galactose/UDP-glucose transporter 3-like; K15275 solute carrier family 35 (UDP-galactose transporter)	member B1 (A)	--	[G]	Carbohydrate transport and metabolism	UAA transporter family;; EamA-like transporter family	UDP-galactose/UDP-glucose transporter 3 GN=F14L17.13 OS=Arabidopsis thaliana (Mouse-ear cress) PE=1 SV=1	G	Carbohydrate transport and metabolism	PREDICTED: UDP-galactose/UDP-glucose transporter 3-like [Fragaria vesca subsp. vesca]
CSA024900	brown	113.986	125.776	118.129	129.785	130.874	120.15	86.6558	89.3455	82.9292	211.527	133.531	167.873	210.811	203.061	193.255	188.301	186.033	138.379	--	--	Molecular Function: transporter activity (GO:0005215);; Biological Process: transport (GO:0006810);; Cellular Component: integral component of membrane (GO:0016021);;	K15283|0|pop:POPTR_0001s44610g|glucose-6-phosphate/phosphate-translocator precursor family protein; K15283 solute carrier family 35	member E1 (A)	--	[GE]	Carbohydrate transport and metabolism;; Amino acid transport and metabolism	Triose-phosphate Transporter family;; EamA-like transporter family;; UAA transporter family	Glucose-6-phosphate/phosphate translocator 2	chloroplastic (Precursor) GN=GPT2 OS=Arabidopsis thaliana (Mouse-ear cress) PE=2 SV=2	G	Carbohydrate transport and metabolism	unnamed protein product [Coffea canephora]
CSA000119	brown	16.9041	24.2422	18.8848	12.2355	12.6753	13.0742	11.6987	9.79528	12.0397	30.1175	24.4102	17.478	23.7229	23.7683	20.4119	19.0269	18.7853	11.4344	--	--	Cellular Component: endosome (GO:0005768);; Cellular Component: Golgi apparatus (GO:0005794);; Cellular Component: trans-Golgi network (GO:0005802);; Cellular Component: plasma membrane (GO:0005886);; Biological Process: protein glycosylation (GO:0006486);; Biological Process: membrane fusion (GO:0006944);; Cellular Component: integral component of membrane (GO:0016021);; Biological Process: Golg…	K15285|5.49417e-163|atr:s00077p00047910|AMTR_s00077p00047910; hypothetical protein; K15285 solute carrier family 35	member E3 (A)	--	[GE]	Carbohydrate transport and metabolism;; Amino acid transport and metabolism	Triose-phosphate Transporter family;; EamA-like transporter family	Uncharacterized membrane protein At1g06890 GN=At1g06890 OS=Arabidopsis thaliana (Mouse-ear cress) PE=1 SV=1	R	General function prediction only	unnamed protein product [Coffea canephora]
CSA020687	brown	44.4466	44.2745	45.8674	42.7097	44.9933	40.7057	40.465	36.8578	38.8857	58.7851	49.3468	48.9962	56.2931	51.9098	52.6805	54.6582	52.7469	51.1733	--	--	Cellular Component: integral component of membrane (GO:0016021);;	K15285|1.73588e-165|atr:s00077p00047910|AMTR_s00077p00047910; hypothetical protein; K15285 solute carrier family 35	member E3 (A)	--	[GE]	Carbohydrate transport and metabolism;; Amino acid transport and metabolism	Triose-phosphate Transporter family;; EamA-like transporter family	Uncharacterized membrane protein At1g06890 GN=At1g06890 OS=Arabidopsis thaliana (Mouse-ear cress) PE=1 SV=1	G	Carbohydrate transport and metabolism	unnamed protein product [Coffea canephora]
CSA026298	brown	56.3687	49.2665	53.8334	29.4661	30.5098	29.0466	17.9917	18.4759	19.2742	76.6108	50.457	52.1525	60.9368	68.0539	48.2702	59.0851	54.2822	34.7035	[E]	Amino acid transport and metabolism	Molecular Function: glycine hydroxymethyltransferase activity (GO:0004372);; Cellular Component: mitochondrial respiratory chain complex I (GO:0005747);; Cellular Component: cytosol (GO:0005829);; Biological Process: glycine metabolic process (GO:0006544);; Biological Process: L-serine metabolic process (GO:0006563);; Molecular Function: methyltransferase activity (GO:0008168);; Molecular Functio…	K00600|0|vvi:100245411|serine hydroxymethyltransferase	mitochondrial; K00600 glycine hydroxymethyltransferase [EC:2.1.2.1] (A)	Glycine	serine and threonine metabolism (ko00260);; Cyanoamino acid metabolism (ko00460);; Glyoxylate and dicarboxylate metabolism (ko00630);; One carbon pool by folate (ko00670);; Carbon metabolism (ko01200);; Biosynthesis of amino acids (ko01230)	[E]	Amino acid transport and metabolism	Serine hydroxymethyltransferase;; Beta-eliminating lyase	Serine hydroxymethyltransferase	mitochondrial (Precursor) OS=Solanum tuberosum (Potato) PE=2 SV=1	E	Amino acid transport and metabolism	PREDICTED: serine hydroxymethyltransferase	mitochondrial [Vitis vinifera]
Camellia_sinensis_newGene_20114	brown	10.6673	11.7892	11.0404	11.8759	9.2388	12.7536	7.46682	8.84568	8.5861	99.0894	89.6274	60.1158	116.902	128.425	100.374	49.3768	117.635	53.3844	--	--	Molecular Function: arginase activity (GO:0004053);; Biological Process: putrescine biosynthetic process from arginine (GO:0033388);; Molecular Function: metal ion binding (GO:0046872);;	K01476|8.11474e-43|vvi:100245397|arginase 1	mitochondrial; K01476 arginase [EC:3.5.3.1] (A)	Arginine and proline metabolism (ko00330);; Biosynthesis of amino acids (ko01230)	--	--	--	Arginase 1	mitochondrial (Precursor) GN=ARGAH1 OS=Arabidopsis thaliana (Mouse-ear cress) PE=2 SV=1	E	Amino acid transport and metabolism	arginase [Gentiana triflora]
CSA034848	brown	95.4158	101.45	88.9784	97.999	96.9677	86.8505	70.3695	65.8961	67.5563	143.082	104.68	114.297	120.588	130.118	130.099	126.219	119.676	106.737	[C]	Energy production and conversion	Molecular Function: succinate-CoA ligase (GDP-forming) activity (GO:0004776);; Molecular Function: copper ion binding (GO:0005507);; Molecular Function: ATP binding (GO:0005524);; Biological Process: gluconeogenesis (GO:0006094);; Biological Process: glycolytic process (GO:0006096);; Biological Process: ubiquitin-dependent protein catabolic process (GO:0006511);; Biological Process: response to s…	K01900|0|vvi:100248061|succinyl-CoA ligase [ADP-forming] subunit beta	mitochondrial; K01900 succinyl-CoA synthetase beta subunit [EC:6.2.1.4 6.2.1.5] (A)	Citrate cycle (TCA cycle) (ko00020);; Propanoate metabolism (ko00640);; Carbon metabolism (ko01200)	[C]	Energy production and conversion	ATP-grasp domain;; CoA-ligase	Succinyl-CoA ligase [ADP-forming] subunit beta	mitochondrial (Precursor) OS=Solanum lycopersicum (Tomato) PE=1 SV=1	C	Energy production and conversion	Succinyl-CoA ligase [ADP-forming] subunit beta [Morus notabilis]
CSA022127	brown	33.624	30.6519	50.6294	53.1653	48.2347	50.6158	20.2682	20.6033	21.8673	119.692	92.2964	61.8417	101.962	118.553	67.521	98.0798	95.7433	53.3146	--	--	Biological Process: phosphatidylinositol biosynthetic process (GO:0006661);;	K03939|1.19332e-46|pxb:103943292|NADH dehydrogenase [ubiquinone] iron-sulfur protein 6	mitochondrial; K03939 NADH dehydrogenase (ubiquinone) Fe-S protein 6 (A)	Oxidative phosphorylation (ko00190)	[C]	Energy production and conversion	Zinc-finger domain	NADH dehydrogenase [ubiquinone] iron-sulfur protein 6	mitochondrial (Precursor) GN=At3g03070 OS=Arabidopsis thaliana (Mouse-ear cress) PE=3 SV=1	C	Energy production and conversion	PREDICTED: NADH dehydrogenase [ubiquinone] iron-sulfur protein 6	mitochondrial [Nicotiana tomentosiformis]
CSA007137	brown	80.9449	90.8058	76.1693	73.0317	72.0166	65.1444	61.2987	57.1908	57.085	119.1	94.6927	92.0691	116.858	107.567	104.478	109.655	106.182	79.089	--	--	Biological Process: transport (GO:0006810);; Cellular Component: integral component of membrane (GO:0016021);;	K15102|0|pmum:103330273|mitochondrial phosphate carrier protein 3	mitochondrial; K15102 solute carrier family 25 (mitochondrial phosphate transporter)	member 3 (A)	--	[C]	Energy production and conversion	Mitochondrial carrier protein	Mitochondrial phosphate carrier protein 3	mitochondrial (Precursor) GN=MUA22_4 OS=Arabidopsis thaliana (Mouse-ear cress) PE=1 SV=1	C	Energy production and conversion	hypothetical protein JCGZ_26858 [Jatropha curcas]
CSA001420	brown	10.4864	9.89048	7.75693	7.68815	4.1606	8.66631	4.54192	3.66249	4.77514	29.8835	23.8737	15.6994	26.0876	22.0421	8.24899	11.0943	16.1541	5.77705	[C]	Energy production and conversion	Molecular Function: electron-transferring-flavoprotein dehydrogenase activity (GO:0004174);; Cellular Component: mitochondrial envelope (GO:0005740);; Biological Process: leucine catabolic process (GO:0006552);; Molecular Function: electron carrier activity (GO:0009055);; Biological Process: thiamine biosynthetic process (GO:0009228);; Biological Process: methylglyoxal catabolic process to D-lact…	K00311|3.03428e-48|gmx:100807623|electron transfer flavoprotein-ubiquinone oxidoreductase	mitochondrial-like; K00311 electron-transferring-flavoprotein dehydrogenase [EC:1.5.5.1] (A)	--	[C]	Energy production and conversion	--	Electron transfer flavoprotein-ubiquinone oxidoreductase	mitochondrial (Precursor) GN=ETFQO OS=Arabidopsis thaliana (Mouse-ear cress) PE=2 SV=1	C	Energy production and conversion	hypothetical protein CISIN_1g0064661mg	partial [Citrus sinensis]
CSA018159	brown	51.3253	53.6666	47.3278	45.6894	47.2813	49.7632	39.5979	30.9044	38.6277	55.8528	69.4262	66.7404	57.6013	52.9485	55.6683	51.3615	54.5593	44.7948	[M]	Cell wall/membrane/envelope biogenesis	Molecular Function: 3-deoxy-manno-octulosonate cytidylyltransferase activity (GO:0008690);; Biological Process: lipopolysaccharide biosynthetic process (GO:0009103);; Biological Process: pollen development (GO:0009555);; Biological Process: pollen tube growth (GO:0009860);; Biological Process: methylglyoxal catabolic process to D-lactate (GO:0019243);; Cellular Component: integral component of mi…	K00979|2.35282e-155|sot:102596291|3-deoxy-manno-octulosonate cytidylyltransferase	mitochondrial-like; K00979 3-deoxy-manno-octulosonate cytidylyltransferase (CMP-KDO synthetase) [EC:2.7.7.38] (A)	--	--	--	Cytidylyltransferase;; MobA-like NTP transferase domain;; 2-C-methyl-D-erythritol 4-phosphate cytidylyltransferase	3-deoxy-manno-octulosonate cytidylyltransferase	mitochondrial (Precursor) GN=F14G24.28 OS=Arabidopsis thaliana (Mouse-ear cress) PE=1 SV=1	G	Carbohydrate transport and metabolism	PREDICTED: 3-deoxy-manno-octulosonate cytidylyltransferase	mitochondrial [Eucalyptus grandis]
CSA025924	brown	92.4308	92.1155	86.5875	72.6549	68.3632	72.3871	53.347	48.8978	50.3355	170.48	99.9099	119.383	166.355	161.25	144.139	134.073	124.458	96.4014	--	--	Biological Process: transport (GO:0006810);; Cellular Component: integral component of membrane (GO:0016021);;	K15102|0|cmo:103503205|mitochondrial phosphate carrier protein 3	mitochondrial-like; K15102 solute carrier family 25 (mitochondrial phosphate transporter)	member 3 (A)	--	[C]	Energy production and conversion	Mitochondrial carrier protein	Mitochondrial phosphate carrier protein 3	mitochondrial (Precursor) GN=MUA22_4 OS=Arabidopsis thaliana (Mouse-ear cress) PE=1 SV=1	C	Energy production and conversion	hypothetical protein JCGZ_26858 [Jatropha curcas]
CSA036893	brown	22.2927	14.4879	17.8529	9.99682	10.6876	12.6089	6.16816	6.20684	4.73629	26.1158	22.4755	20.1436	17.6858	22.5971	18.9752	13.7011	15.7919	16.3995	--	--	--	K17422|2.59623e-40|mdm:103418478|39S ribosomal protein L41	mitochondrial-like; K17422 large subunit ribosomal protein L41 (A)	--	[J]	Translation	ribosomal structure and biogenesis	Mitochondrial ribosomal protein L27	--	J	Translation	ribosomal structure and biogenesis	PREDICTED: 39S ribosomal protein L41-A	mitochondrial-like [Beta vulgaris subsp. vulgaris]
Camellia_sinensis_newGene_11554	brown	20.228	15.7964	15.9617	18.1532	19.1617	23.1219	13.2346	12.7975	11.2043	22.967	33.4961	25.9918	30.7204	20.4583	26.2403	26.1047	33.0389	21.1709	[C]	Energy production and conversion	Molecular Function: FMN binding (GO:0010181);; Molecular Function: very-long-chain-(S)-2-hydroxy-acid oxidase activity (GO:0052852);; Molecular Function: long-chain-(S)-2-hydroxy-long-chain-acid oxidase activity (GO:0052853);; Molecular Function: medium-chain-(S)-2-hydroxy-acid oxidase activity (GO:0052854);; Biological Process: oxidation-reduction process (GO:0055114);;	K11517|0|rcu:RCOM_0684810|(S)-2-hydroxy-acid oxidase	putative (EC:1.1.3.15); K11517 (S)-2-hydroxy-acid oxidase [EC:1.1.3.15] (A)	Glyoxylate and dicarboxylate metabolism (ko00630);; Peroxisome (ko04146)	--	--	FMN-dependent dehydrogenase;; IMP dehydrogenase / GMP reductase domain;; Nitronate monooxygenase;; Conserved region in glutamate synthase;; Dihydrouridine synthase (Dus);; Thiazole biosynthesis protein ThiG	Peroxisomal (S)-2-hydroxy-acid oxidase GLO4 GN=GLO4 OS=Arabidopsis thaliana (Mouse-ear cress) PE=2 SV=1	C	Energy production and conversion	(S)-2-hydroxy-acid oxidase	putative [Ricinus communis]
CSA010280	brown	22.1526	12.7867	19.9575	8.87619	9.7039	9.89195	9.08679	9.53332	7.03167	25.909	19.2108	23.0642	28.3079	28.9218	26.5045	31.9355	30.6193	22.9324	--	--	Molecular Function: inorganic diphosphatase activity (GO:0004427);; Molecular Function: hydrogen-translocating pyrophosphatase activity (GO:0009678);; Biological Process: proton transport (GO:0015992);; Cellular Component: membrane (GO:0016020);; Cellular Component: cytoplasmic membrane-bounded vesicle (GO:0016023);; Molecular Function: 2-alkenal reductase [NAD(P)] activity (GO:0032440);; Biologi…	K01507|6.16269e-153|rcu:RCOM_1434780|Pyrophosphate-energized vacuolar membrane proton pump	putative (EC:1.3.1.74); K01507 inorganic pyrophosphatase [EC:3.6.1.1] (A)	Oxidative phosphorylation (ko00190)	--	--	Inorganic H+ pyrophosphatase	Pyrophosphate-energized vacuolar membrane proton pump OS=Hordeum vulgare (Barley) PE=2 SV=2	S	Function unknown	hypothetical protein VITISV_010537 [Vitis vinifera]
CSA012532	brown	168.162	146.093	159.955	95.7759	106.056	95.479	59.4049	51.6772	54.2802	234.282	155.033	138.964	219.585	193.562	123.796	183.598	169.091	80.5771	[G]	Carbohydrate transport and metabolism	Molecular Function: transketolase activity (GO:0004802);; Biological Process: metabolic process (GO:0008152);;	K00615|0|rcu:RCOM_1611360|transketolase	putative (EC:2.2.1.1); K00615 transketolase [EC:2.2.1.1] (A)	Pentose phosphate pathway (ko00030);; Carbon fixation in photosynthetic organisms (ko00710);; Carbon metabolism (ko01200);; Biosynthesis of amino acids (ko01230)	[G]	Carbohydrate transport and metabolism	Transketolase	thiamine diphosphate binding domain;; Transketolase	pyrimidine binding domain;; Transketolase	C-terminal domain	Transketolase	chloroplastic (Precursor) OS=Solanum tuberosum (Potato) PE=2 SV=1	G	Carbohydrate transport and metabolism	transketolase [Camellia sinensis]
CSA013278	brown	50.9894	45.3049	45.7048	43.2863	45.6919	50.2088	39.3998	35.8044	32.3689	73.0863	36.3367	42.1514	67.8878	63.4066	49.8972	64.5571	65.0376	51.9201	[H]	Coenzyme transport and metabolism	Molecular Function: methionine adenosyltransferase activity (GO:0004478);; Molecular Function: ATP binding (GO:0005524);; Cellular Component: cytoplasm (GO:0005737);; Biological Process: S-adenosylmethionine biosynthetic process (GO:0006556);; Biological Process: one-carbon metabolic process (GO:0006730);; Molecular Function: metal ion binding (GO:0046872);;	K00789|0|rcu:RCOM_1354270|s-adenosylmethionine synthetase	putative (EC:2.5.1.6); K00789 S-adenosylmethionine synthetase [EC:2.5.1.6] (A)	Cysteine and methionine metabolism (ko00270);; Biosynthesis of amino acids (ko01230)	[H]	Coenzyme transport and metabolism	S-adenosylmethionine synthetase	C-terminal domain;; S-adenosylmethionine synthetase	central domain;; S-adenosylmethionine synthetase	N-terminal domain	S-adenosylmethionine synthase 2 GN=SAM2 OS=Actinidia chinensis (Kiwi) PE=2 SV=1	H	Coenzyme transport and metabolism	RecName: Full=S-adenosylmethionine synthase 2; Short=AdoMet synthase 2; AltName: Full=Methionine adenosyltransferase 2; Short=MAT 2 [Actinidia chinensis]
CSA008343	brown	73.559	55.7064	67.7296	32.6262	29.4798	29.2441	13.4981	8.7483	12.2888	102.472	62.6751	49.6455	84.4032	81.9445	56.1047	62.1211	53.1238	22.6769	[G]	Carbohydrate transport and metabolism	Molecular Function: glucokinase activity (GO:0004340);; Molecular Function: ATP binding (GO:0005524);; Biological Process: glycolytic process (GO:0006096);; Molecular Function: fructokinase activity (GO:0008865);; Cellular Component: chloroplast stroma (GO:0009570);; Biological Process: phosphorylation (GO:0016310);; Biological Process: glucose 6-phosphate metabolic process (GO:0051156);;	K00844|0|rcu:RCOM_1597800|hexokinase	putative (EC:2.7.1.1); K00844 hexokinase [EC:2.7.1.1] (A)	Glycolysis / Gluconeogenesis (ko00010);; Fructose and mannose metabolism (ko00051);; Galactose metabolism (ko00052);; Starch and sucrose metabolism (ko00500);; Amino sugar and nucleotide sugar metabolism (ko00520);; Carbon metabolism (ko01200)	[G]	Carbohydrate transport and metabolism	Hexokinase;; Hexokinase	Hexokinase-2	chloroplastic (Precursor) GN=HXK2 OS=Nicotiana tabacum (Common tobacco) PE=2 SV=1	G	Carbohydrate transport and metabolism	hexokinase 2 (chloroplast) [Camellia sinensis]
CSA035466	brown	41.444	40.3403	19.3569	31.3092	50.1273	28.2431	23.9665	21.0301	24.9705	91.2558	69.2761	38.7327	91.5703	72.83	38.8485	46.4611	85.9184	34.2957	[E]	Amino acid transport and metabolism	Molecular Function: argininosuccinate synthase activity (GO:0004055);; Molecular Function: ATP binding (GO:0005524);; Biological Process: arginine biosynthetic process (GO:0006526);;	K01940|0|rcu:RCOM_0887890|argininosuccinate synthase	putative (EC:6.3.4.5); K01940 argininosuccinate synthase [EC:6.3.4.5] (A)	Alanine	aspartate and glutamate metabolism (ko00250);; Arginine and proline metabolism (ko00330);; Biosynthesis of amino acids (ko01230)	[E]	Amino acid transport and metabolism	Arginosuccinate synthase	Argininosuccinate synthase	chloroplastic (Precursor) GN=At4g24830 OS=Arabidopsis thaliana (Mouse-ear cress) PE=2 SV=3	E	Amino acid transport and metabolism	argininosuccinate synthase	putative [Ricinus communis]
CSA018340	brown	65.4643	61.1438	63.631	54.5327	54.9261	57.5334	52.0902	50.9412	53.759	64.6924	54.5804	57.4023	69.0429	64.8764	60.3257	65.9935	67.2972	58.0418	--	--	Molecular Function: GTPase activity (GO:0003924);; Molecular Function: GTP binding (GO:0005525);; Molecular Function: phospholipid binding (GO:0005543);; Biological Process: GTP catabolic process (GO:0006184);;	K01528|0|tcc:TCM_026898|Dynamin-2A	putative isoform 2; K01528 dynamin GTPase [EC:3.6.5.5] (A)	Endocytosis (ko04144)	[UR]	Intracellular trafficking	secretion	and vesicular transport;; General function prediction only	Dynamin GTPase effector domain;; PH domain;; Dynamin central region	Dynamin-2A GN=F14N23.17 OS=Arabidopsis thaliana (Mouse-ear cress) PE=1 SV=2	U	Intracellular trafficking	secretion	and vesicular transport	Dynamin-like 3 isoform 1 [Theobroma cacao]
CSA010278	brown	80.724	73.6823	78.6095	45.9123	41.768	39.6255	19.5592	17.8066	20.8069	137.714	87.7911	77.9566	87.2087	99.4798	69.1372	68.7314	66.3115	35.4916	--	--	Molecular Function: calcium ion binding (GO:0005509);; Cellular Component: endoplasmic reticulum lumen (GO:0005788);; Biological Process: protein folding (GO:0006457);; Molecular Function: unfolded protein binding (GO:0051082);;	K08057|0|rcu:RCOM_1434770|calreticulin	putative; K08057 calreticulin (A)	Protein processing in endoplasmic reticulum (ko04141);; Phagosome (ko04145)	[O]	Posttranslational modification	protein turnover	chaperones	Calreticulin family	Calreticulin (Precursor) OS=Ricinus communis (Castor bean) PE=2 SV=1	O	Posttranslational modification	protein turnover	chaperones	calreticulin	putative [Ricinus communis]
CSA023001	brown	16.7685	19.5513	20.9228	23.6833	24.1232	24.1834	23.1757	21.6677	27.1184	9.58013	9.05786	16.2946	10.6494	6.36955	12.3485	8.10096	9.42065	16.4046	--	--	Molecular Function: transporter activity (GO:0005215);; Biological Process: transport (GO:0006810);; Cellular Component: integral component of membrane (GO:0016021);;	K09875|3.77898e-125|tcc:TCM_024145|Aquaporin sip2.1	putative; K09875 aquaporin SIP (A)	--	[G]	Carbohydrate transport and metabolism	Major intrinsic protein	Probable aquaporin SIP2-1 GN=SIP2-1 OS=Arabidopsis thaliana (Mouse-ear cress) PE=2 SV=1	G	Carbohydrate transport and metabolism	aquaporin protein AQU22 [Camellia sinensis]
CSA015066	brown	152.934	240.032	137.017	236.723	221.824	281.83	181.498	208.915	233.261	143.113	270.619	188.207	139.711	125.996	105.753	157.576	151.013	119.153	--	--	Cellular Component: nucleosome (GO:0000786);; Molecular Function: DNA binding (GO:0003677);; Cellular Component: nucleus (GO:0005634);; Biological Process: nucleosome assembly (GO:0006334);;	K11275|1.15559e-45|rcu:RCOM_0292320|histone h1/h5	putative; K11275 histone H1/5 (A)	--	--	--	linker histone H1 and H5 family	Histone H1 OS=Solanum pennellii (Tomato) PE=2 SV=1	B	Chromatin structure and dynamics	histone H1-like protein [Camellia sinensis]
CSA006499	brown	23.0369	21.0594	23.4901	27.2924	28.0365	26.5966	27.8058	33.2509	31.2265	12.6866	15.6717	17.8661	16.015	17.9618	18.0131	15.2152	18.2628	22.1132	[R]	General function prediction only	Molecular Function: zinc ion binding (GO:0008270);;	K13127|0|rcu:RCOM_0693420|RING finger protein 113A	putative; K13127 RING finger protein 113A (A)	--	[O]	Posttranslational modification	protein turnover	chaperones	Zinc finger C-x8-C-x5-C-x3-H type (and similar);; Zinc finger	C3HC4 type (RING finger);; Zinc finger	C3HC4 type (RING finger);; Zinc finger	C3HC4 type (RING finger)	Zinc finger CCCH domain-containing protein 1 GN=At1g01350 OS=Arabidopsis thaliana (Mouse-ear cress) PE=2 SV=2	O	Posttranslational modification	protein turnover	chaperones	unnamed protein product [Coffea canephora]
CSA010674	brown	11.4624	15.3267	14.7108	20.8165	19.2042	14.7478	13.1553	14.7995	15.5063	0	0	0	0	0	10.0501	5.2694	0	10.1243	--	--	--	K13989|2.07903e-38|rcu:RCOM_0905230|Derlin-2	putative; K13989 Derlin-2/3 (A)	Protein processing in endoplasmic reticulum (ko04141)	[S]	Function unknown	Der1-like family	Derlin-2.2 GN=DER2.2 OS=Arabidopsis thaliana (Mouse-ear cress) PE=2 SV=1	S	Function unknown	hypothetical protein JCGZ_21239 [Jatropha curcas]
CSA012926	brown	30.3675	29.4625	28.7399	33.5203	32.7778	35.0347	37.4686	32.2841	37.6711	16.871	22.7219	29.8379	18.282	16.3434	28.2127	17.1963	18.2441	23.6922	[R]	General function prediction only	Biological Process: microtubule cytoskeleton organization (GO:0000226);; Molecular Function: sphingomyelin phosphodiesterase activity (GO:0004767);; Molecular Function: GTP binding (GO:0005525);; Cellular Component: nucleolus (GO:0005730);; Cellular Component: spindle (GO:0005819);; Cellular Component: plasma membrane (GO:0005886);; Biological Process: small GTPase mediated signal transduction (G…	K04392|4.50963e-121|dosa:Os02t0834000-01|Os02g0834000	RAC5	RAC/ROP-TYPE_GTPASE_5; Rac-like GTP-binding protein 5.; K04392 Ras-related C3 botulinum toxin substrate 1 (A)	Phagosome (ko04145)	[R]	General function prediction only	Ras family;; Miro-like protein	Rac-like GTP-binding protein 5 (Precursor) OS=Oryza sativa subsp. japonica (Rice) PE=2 SV=2	R	General function prediction only	Rop2 [Hevea brasiliensis]
CSA033994	brown	234.536	235.883	211.851	185.35	190.772	192.311	123.515	112.281	118.604	333.522	252.723	281.541	284.587	284.426	297.066	273.84	301.607	228.291	[C]	Energy production and conversion	Cellular Component: mitochondrial proton-transporting ATP synthase complex	catalytic core F(1) (GO:0000275);; Molecular Function: copper ion binding (GO:0005507);; Molecular Function: ATP binding (GO:0005524);; Cellular Component: nucleolus (GO:0005730);; Cellular Component: mitochondrial respiratory chain complex I (GO:0005747);; Cellular Component: plasma membrane (GO:0005886);; Biological Process: ATP catabolic process (GO:0006200);; Biological Process: response to o…	rotational mechanism (GO:0046933);; Molecular Function: cobalt ion binding (GO:0050897);;	K02133|0|sita:101763014|uncharacterized LOC101763014; K02133 F-type H+-transporting ATPase subunit beta [EC:3.6.3.14] (A)	Oxidative phosphorylation (ko00190)	[C]	Energy production and conversion	ATP synthase alpha/beta family	nucleotide-binding domain;; ATP synthase alpha/beta chain	C terminal domain;; ATP synthase alpha/beta family	beta-barrel domain;; ATP synthase F1 beta subunit	ATP synthase subunit beta	mitochondrial (Precursor) OS=Oryza sativa subsp. japonica (Rice) PE=1 SV=2	C	Energy production and conversion	PREDICTED: ATP synthase subunit beta	mitochondrial [Nelumbo nucifera]
CSA035215	brown	78.5774	86.8108	84.4336	95.7303	81.1121	88.5523	109.592	107.325	76.8236	80.7734	84.1327	52.9378	74.358	69.9514	67.0085	70.7531	59.989	91.0948	--	--	Cellular Component: mitochondrial proton-transporting ATP synthase complex	catalytic core F(1) (GO:0000275);; Biological Process: ATP synthesis coupled proton transport (GO:0015986);; Molecular Function: proton-transporting ATP synthase activity	rotational mechanism (GO:0046933);; Molecular Function: proton-transporting ATPase activity	rotational mechanism (GO:0046961);;	K02135|6.59902e-37|tcc:TCM_046972|ATP synthase epsilon chain	mitochondrial isoform 1; K02135 F-type H+-transporting ATPase subunit epsilon (A)	Oxidative phosphorylation (ko00190)	[C]	Energy production and conversion	Mitochondrial ATP synthase epsilon chain	ATP synthase subunit epsilon	mitochondrial OS=Ipomoea batatas (Sweet potato) PE=1 SV=2	C	Energy production and conversion	ATP synthase epsilon chain	mitochondrial isoform 2 [Theobroma cacao]
CSA026060	brown	66.6534	65.3854	64.6963	69.5046	64.271	63.2639	48.7367	44.8219	45.8758	118.207	99.8916	97.8059	121.024	113.793	115.57	131.01	135.327	105.61	[C]	Energy production and conversion	Cellular Component: mitochondrial proton-transporting ATP synthase complex	catalytic core F(1) (GO:0000275);; Biological Process: glycolytic process (GO:0006096);; Biological Process: pentose-phosphate shunt (GO:0006098);; Biological Process: ubiquitin-dependent protein catabolic process (GO:0006511);; Biological Process: water transport (GO:0006833);; Biological Process: hyperosmotic response (GO:0006972);; Biological Process: Golgi organization (GO:0007030);; Molecula…	rotational mechanism (GO:0046933);; Molecular Function: proton-transporting ATPase activity	rotational mechanism (GO:0046961);; Biological Process: response to misfolded protein (GO:0051788);; Biological Process: proteasome core complex assembly (GO:0080129);;	K02134|9.65792e-104|tcc:TCM_005791|ATPase	F1 complex	delta/epsilon subunit; K02134 F-type H+-transporting ATPase subunit delta (A)	Oxidative phosphorylation (ko00190)	[C]	Energy production and conversion	ATP synthase	Delta/Epsilon chain	beta-sandwich domain	ATP synthase subunit delta&apos;	mitochondrial (Precursor) OS=Ipomoea batatas (Sweet potato) PE=1 SV=1	C	Energy production and conversion	PREDICTED: ATP synthase subunit delta&apos;	mitochondrial-like [Nelumbo nucifera]
CSA013091	brown	40.8035	43.2595	43.4928	39.6536	37.5994	42.7985	36.108	38.5874	39.2905	57.3209	54.965	51.555	49.0279	52.0883	52.2965	52.13	55.8924	45.7289	[C]	Energy production and conversion	Cellular Component: mitochondrial inner membrane (GO:0005743);; Biological Process: ATP synthesis coupled proton transport (GO:0015986);; Cellular Component: proton-transporting ATP synthase complex	catalytic core F(1) (GO:0045261);; Molecular Function: proton-transporting ATP synthase activity	rotational mechanism (GO:0046933);; Molecular Function: proton-transporting ATPase activity	rotational mechanism (GO:0046961);;	K02134|3.90735e-111|sly:101248556|ATP synthase subunit delta'	mitochondrial-like; K02134 F-type H+-transporting ATPase subunit delta (A)	Oxidative phosphorylation (ko00190)	[C]	Energy production and conversion	ATP synthase	Delta/Epsilon chain	beta-sandwich domain	ATP synthase subunit delta&apos;	mitochondrial (Precursor) OS=Ipomoea batatas (Sweet potato) PE=1 SV=1	C	Energy production and conversion	RecName: Full=ATP synthase subunit delta&apos;	mitochondrial; AltName: Full=F-ATPase delta&apos; subunit; Flags: Precursor [Ipomoea batatas]
CSA017717	brown	20.0921	26.3228	22.7399	21.7171	23.6005	21.8072	29.9755	34.1922	33.3777	10.1183	21.0441	16.2928	9.35242	13.8725	12.308	9.19703	12.4134	15.1291	[C]	Energy production and conversion	Molecular Function: ATP binding (GO:0005524);; Cellular Component: vacuolar membrane (GO:0005774);; Cellular Component: Golgi apparatus (GO:0005794);; Biological Process: gluconeogenesis (GO:0006094);; Biological Process: pentose-phosphate shunt (GO:0006098);; Biological Process: response to salt stress (GO:0009651);; Cellular Component: chloroplast envelope (GO:0009941);; Biological Process: pro…	V1 domain (GO:0033180);; Biological Process: ATP metabolic process (GO:0046034);; Molecular Function: proton-transporting ATP synthase activity	rotational mechanism (GO:0046933);; Molecular Function: proton-transporting ATPase activity	rotational mechanism (GO:0046961);; Molecular Function: actin filament binding (GO:0051015);; Biological Process: actin filament bundle assembly (GO:0051017);; Biological Process: actin filament capping (GO:0051693);;	K02147|0|pda:103720190|V-type proton ATPase subunit B 2-like; K02147 V-type H+-transporting ATPase subunit B (A)	Oxidative phosphorylation (ko00190);; Phagosome (ko04145)	[C]	Energy production and conversion	ATP synthase alpha/beta family	nucleotide-binding domain;; ATP synthase alpha/beta chain	C terminal domain;; ATP synthase alpha/beta family	beta-barrel domain	V-type proton ATPase subunit B 1 OS=Gossypium hirsutum (Upland cotton) PE=2 SV=1	C	Energy production and conversion	PREDICTED: V-type proton ATPase subunit B 2 [Elaeis guineensis]
CSA026814	brown	9.77248	9.61074	9.19392	6.8959	8.08853	5.41559	2.90315	2.9868	2.81552	25.5106	19.8686	20.9182	15.0937	27.7848	18.5409	14.5424	20.5186	14.6159	[C]	Energy production and conversion	Cellular Component: vacuolar proton-transporting V-type ATPase	V1 domain (GO:0000221);; Cellular Component: plant-type vacuole (GO:0000325);; Biological Process: cell morphogenesis (GO:0000902);; Cellular Component: Golgi apparatus (GO:0005794);; Cellular Component: plasma membrane (GO:0005886);; Biological Process: protein glycosylation (GO:0006486);; Biological Process: protein targeting to vacuole (GO:0006623);; Biological Process: calcium ion transport (…	rotational mechanism (GO:0046961);; Biological Process: Golgi vesicle transport (GO:0048193);;	K02144|0|pper:PRUPE_ppa005592mg|hypothetical protein; K02144 V-type H+-transporting ATPase subunit H (A)	Oxidative phosphorylation (ko00190);; Phagosome (ko04145)	[C]	Energy production and conversion	V-ATPase subunit H;; V-ATPase subunit H;; Armadillo/beta-catenin-like repeat	V-type proton ATPase subunit H GN=VHA-H OS=Arabidopsis thaliana (Mouse-ear cress) PE=1 SV=1	C	Energy production and conversion	hypothetical protein PRUPE_ppa005592mg [Prunus persica]
CSA009523	brown	37.0306	33.6213	34.6799	14.4543	13.5924	16.4077	6.95973	6.41397	7.0705	36.5131	40.7225	49.391	18.5332	34.8266	48.6829	19.2548	20.3745	39.0361	[E]	Amino acid transport and metabolism	Biological Process: response to hypoxia (GO:0001666);; Molecular Function: iron ion binding (GO:0005506);; Cellular Component: cell wall (GO:0005618);; Cellular Component: cytosol (GO:0005829);; Cellular Component: plasma membrane (GO:0005886);; Biological Process: regulation of transcription	DNA-templated (GO:0006355);; Biological Process: regulation of nitrogen utilization (GO:0006808);; Cellular Component: plasmodesma (GO:0009506);; Biological Process: systemic acquired resistance	salicylic acid mediated signaling pathway (GO:0009862);; Biological Process: regulation of hydrogen peroxide metabolic process (GO:0010310);; Biological Process: oxygen transport (GO:0015671);; Molecular Function: oxygen binding (GO:0019825);; Molecular Function: heme binding (GO:0020037);; Molecular Function: enzyme regulator activity (GO:0030234);; Biological Process: regulation of catalytic ac…	--	--	--	--	Nitrogen regulatory protein P-II	Nitrogen regulatory protein P-II homolog (Precursor) OS=Oryza sativa subsp. japonica (Rice) PE=2 SV=1	K	Transcription	Nitrogen regulatory protein P-II [Theobroma cacao]
CSA009426	brown	38.1615	31.4147	25.7062	11.3431	9.80451	10.409	1.78718	1.01638	1.69841	124.518	31.3376	30.2089	65.8809	71.9774	26.8476	58.6868	63.4884	3.1475	[G]	Carbohydrate transport and metabolism	Molecular Function: sucrose alpha-glucosidase activity (GO:0004575);; Cellular Component: vacuole (GO:0005773);; Biological Process: sucrose metabolic process (GO:0005985);;	K01193|0|vvi:100256970|beta-fructofuranosidase	soluble isoenzyme I-like; K01193 beta-fructofuranosidase [EC:3.2.1.26] (A)	Galactose metabolism (ko00052);; Starch and sucrose metabolism (ko00500)	[G]	Carbohydrate transport and metabolism	Glycosyl hydrolases family 32 N-terminal domain;; Domain of unknown function (DUF3357);; Glycosyl hydrolases family 32 C terminal	Beta-fructofuranosidase	soluble isoenzyme I (Precursor) GN=INV*DC4 OS=Daucus carota (Wild carrot) PE=1 SV=2	G	Carbohydrate transport and metabolism	soluble acid invertase 2 [Rhododendron hybrid cultivar]
CSA020072	brown	16.4607	11.3372	16.218	12.3932	10.4678	12.051	5.61408	5.619	6.14856	27.5347	26.5404	16.6357	21.1196	22.676	20.0606	19.4901	20.6252	10.2989	[GEPR]	Carbohydrate transport and metabolism;; Amino acid transport and metabolism;; Inorganic ion transport and metabolism;; General function prediction only	Cellular Component: vacuole (GO:0005773);; Biological Process: carbohydrate transport (GO:0008643);; Molecular Function: carbohydrate transmembrane transporter activity (GO:0015144);; Cellular Component: membrane (GO:0016020);; Molecular Function: oxidoreductase activity (GO:0016491);; Biological Process: transmembrane transport (GO:0055085);;	K08145|0|tcc:TCM_004484|Major facilitator superfamily protein isoform 1; K08145 MFS transporter	SP family	solute carrier family 2 (facilitated glucose transporter)	member 8 (A)	--	[R]	General function prediction only	Sugar (and other) transporter;; Major Facilitator Superfamily	Sugar transporter ERD6-like 7 GN=At2g48020 OS=Arabidopsis thaliana (Mouse-ear cress) PE=2 SV=2	R	General function prediction only	Major facilitator superfamily protein isoform 1 [Theobroma cacao]
CSA006356	brown	39.8527	33.3542	40.4365	49.4164	50.6806	46.8515	62.7742	57.2029	58.72	24.2917	26.8228	25.6792	32.3347	32.3434	32.6342	37.932	36.1193	38.8699	[S]	Function unknown	Biological Process: polysaccharide biosynthetic process (GO:0000271);; Biological Process: response to molecule of bacterial origin (GO:0002237);; Molecular Function: protein serine/threonine kinase activity (GO:0004674);; Molecular Function: steroid binding (GO:0005496);; Molecular Function: ATP binding (GO:0005524);; Cellular Component: endosome (GO:0005768);; Cellular Component: plasma membran…	K13415|0|sly:101261320|CURL3	tBRI1; brassinosteroid LRR receptor kinase-like; K13415 protein brassinosteroid insensitive 1 [EC:2.7.10.1 2.7.11.1] (A)	Plant hormone signal transduction (ko04075)	--	--	Leucine Rich repeats (2 copies);; Protein kinase domain;; Leucine rich repeat;; Protein tyrosine kinase;; Leucine Rich Repeat;; Leucine Rich repeat;; Leucine rich repeat;; Leucine rich repeat N-terminal domain	Systemin receptor SR160 (Precursor) OS=Solanum peruvianum (Peruvian tomato) PE=1 SV=1	T	Signal transduction mechanisms	RecName: Full=Systemin receptor SR160; AltName: Full=Brassinosteroid LRR receptor kinase; Flags: Precursor [Solanum peruvianum]
CSA007589	brown	31.0482	33.6772	29.6716	24.0137	26.8543	22.8716	15.3348	15.2617	17.2703	48.0626	55.0978	42.7394	37.4664	49.3459	39.5254	33.175	40.3749	34.1036	[J]	Translation	ribosomal structure and biogenesis	Biological Process: maltose metabolic process (GO:0000023);; Biological Process: RNA splicing	via endonucleolytic cleavage and ligation (GO:0000394);; Molecular Function: translation initiation factor activity (GO:0003743);; Molecular Function: GTP binding (GO:0005525);; Cellular Component: nucleus (GO:0005634);; Cellular Component: eukaryotic translation initiation factor 2B complex (GO:0005851);; Biological Process: translational initiation (GO:0006413);; Cellular Component: plasmodesma…	K08963|0|tcc:TCM_037508|NagB/RpiA/CoA transferase-like superfamily protein isoform 1; K08963 methylthioribose-1-phosphate isomerase [EC:5.3.1.23] (A)	Cysteine and methionine metabolism (ko00270)	[J]	Translation	ribosomal structure and biogenesis	Initiation factor 2 subunit family	Methylthioribose-1-phosphate isomerase {ECO:0000255|HAMAP-Rule:MF_03119} GN=POPTRDRAFT_832064 OS=Populus trichocarpa (Western balsam poplar) PE=3 SV=2	J	Translation	ribosomal structure and biogenesis	PREDICTED: methylthioribose-1-phosphate isomerase [Populus euphratica]
CSA010969	brown	73.1877	58.3002	72.5201	62.4702	61.7007	59.8966	51.4762	46.1185	46.2475	69.665	61.5132	66.8182	81.6579	77.4914	79.5928	86.9196	81.2699	62.1504	--	--	Molecular Function: iron ion binding (GO:0005506);; Molecular Function: oxidoreductase activity	acting on paired donors	with incorporation or reduction of molecular oxygen	2-oxoglutarate as one donor	and incorporation of one atom each of oxygen into both donors (GO:0016706);; Biological Process: peptidyl-proline hydroxylation to 4-hydroxy-L-proline (GO:0018401);; Molecular Function: L-ascorbic acid binding (GO:0031418);; Biological Process: oxidation-reduction process (GO:0055114);;	K00472|6.44366e-167|mtr:MTR_5g022960|Prolyl 4-hydroxylase alpha-2 subunit; K00472 prolyl 4-hydroxylase [EC:1.14.11.2] (A)	Arginine and proline metabolism (ko00330)	[E]	Amino acid transport and metabolism	2OG-Fe(II) oxygenase superfamily;; 2OG-Fe(II) oxygenase superfamily	Probable prolyl 4-hydroxylase 10 (Precursor) GN=P4H10 OS=Arabidopsis thaliana (Mouse-ear cress) PE=2 SV=1	E	Amino acid transport and metabolism	Prolyl 4-hydroxylase alpha-2 subunit [Medicago truncatula]
CSA020057	brown	6.288	20.8196	23.8038	0.966386	16.7452	17.518	16.2521	20.1221	19.9242	3.01053	8.02344	8.05295	2.25298	2.11636	8.31761	3.73091	2.84361	8.37091	[R]	General function prediction only	Molecular Function: oxidoreductase activity	acting on paired donors	with incorporation or reduction of molecular oxygen	2-oxoglutarate as one donor	and incorporation of one atom each of oxygen into both donors (GO:0016706);; Biological Process: oxidation-reduction process (GO:0055114);;	K06892|0|vvi:100252777|	--	[QR]	Secondary metabolites biosynthesis	transport and catabolism;; General function prediction only	non-haem dioxygenase in morphine synthesis N-terminal;; 2OG-Fe(II) oxygenase superfamily	1-aminocyclopropane-1-carboxylate oxidase homolog 1 GN=At1g06620 OS=Arabidopsis thaliana (Mouse-ear cress) PE=2 SV=1	Q	Secondary metabolites biosynthesis	transport and catabolism	hypothetical protein VITISV_027452 [Vitis vinifera]
CSA031579	brown	63.2507	70.3376	58.1824	89.7578	94.3451	79.4301	90.8515	102.776	90.3794	15.5245	29.0281	29.0196	12.0352	11.221	14.7204	17.096	15.3877	22.259	--	--	Molecular Function: monooxygenase activity (GO:0004497);; Molecular Function: iron ion binding (GO:0005506);; Molecular Function: electron carrier activity (GO:0009055);; Molecular Function: oxidoreductase activity	acting on paired donors	with incorporation or reduction of molecular oxygen (GO:0016705);; Molecular Function: heme binding (GO:0020037);; Biological Process: oxidation-reduction process (GO:0055114);;	--	--	[QI]	Secondary metabolites biosynthesis	transport and catabolism;; Lipid transport and metabolism	Cytochrome P450	Alkane hydroxylase MAH1 {ECO:0000303|PubMed:17905869} OS=Arabidopsis thaliana (Mouse-ear cress) PE=2 SV=1	Q	Secondary metabolites biosynthesis	transport and catabolism	PREDICTED: cytochrome P450 86B1-like [Sesamum indicum]
CSA033036	brown	29.9089	26.3163	31.9151	38.7728	39.3807	35.933	32.7196	32.1616	33.1899	9.62623	16.1774	25.7743	9.6743	16.0432	29.8231	10.7093	18.0481	29.9935	--	--	Cellular Component: 1	3-beta-D-glucan synthase complex (GO:0000148);; Molecular Function: 1	3-beta-D-glucan synthase activity (GO:0003843);; Biological Process: (1->3)-beta-D-glucan biosynthetic process (GO:0006075);;	K11000|8.5481e-177|fve:101308209|callose synthase 2-like; K11000 callose synthase [EC:2.4.1.-] (A)	--	[M]	Cell wall/membrane/envelope biogenesis	--	Callose synthase 2 GN=F22D22.29 OS=Arabidopsis thaliana (Mouse-ear cress) PE=2 SV=3	M	Cell wall/membrane/envelope biogenesis	PREDICTED: callose synthase 2-like [Fragaria vesca subsp. vesca]
CSA022187	brown	24.2723	24.6182	25.3198	12.8105	12.8933	13.8571	13.1058	8.72963	11.6163	40.216	29.8891	29.2176	32.7895	36.1048	20.9713	24.123	18.5123	16.3599	[G]	Carbohydrate transport and metabolism	Molecular Function: phosphoglycerate mutase activity (GO:0004619);; Biological Process: glycolytic process (GO:0006096);;	K01834|4.09799e-141|pper:PRUPE_ppa008103mg|hypothetical protein; K01834 2	3-bisphosphoglycerate-dependent phosphoglycerate mutase [EC:5.4.2.11] (A)	Glycolysis / Gluconeogenesis (ko00010);; Glycine	serine and threonine metabolism (ko00260);; Carbon metabolism (ko01200);; Biosynthesis of amino acids (ko01230)	[G]	Carbohydrate transport and metabolism	Histidine phosphatase superfamily (branch 1)	--	G	Carbohydrate transport and metabolism	PREDICTED: phosphoglycerate mutase [Sesamum indicum]
CSA032190	brown	58.777	57.1246	53.3591	74.4963	51.8131	78.5422	70.5888	79.7276	67.6122	41.5429	48.0789	41.5729	46.4786	49.4319	46.9851	53.1434	61.1486	49.282	[R]	General function prediction only	Cellular Component: vacuole (GO:0005773);; Cellular Component: plasma membrane (GO:0005886);; Cellular Component: plasmodesma (GO:0009506);; Biological Process: response to auxin (GO:0009733);; Molecular Function: FMN binding (GO:0010181);; Biological Process: negative regulation of transcription	DNA-templated (GO:0045892);; Molecular Function: 2-hydroxy-1	4-benzoquinone reductase activity (GO:0050625);; Biological Process: oxidation-reduction process (GO:0055114);;	K03809|1.87676e-123|cam:101494103|flavoprotein WrbA-like; K03809 Trp repressor binding protein (A)	--	[R]	General function prediction only	NADPH-dependent FMN reductase;; Flavodoxin;; Flavodoxin-like fold	NAD(P)H dehydrogenase (quinone) FQR1 {ECO:0000305} OS=Arabidopsis thaliana (Mouse-ear cress) PE=1 SV=1	R	General function prediction only	PREDICTED: flavoprotein WrbA-like [Cicer arietinum]
CSA030475	brown	18.308	19.8663	12.6531	7.74437	6.78699	10.2712	4.15399	3.32987	5.31251	25.372	27.0896	27.2989	23.4594	20.9806	22.1633	18.0755	19.4445	13.1149	--	--	Cellular Component: mitochondrion (GO:0005739);;	K07441|7.13621e-117|vvi:100262464|UDP-N-acetylglucosamine transferase subunit ALG14; K07441 beta-1	4-N-acetylglucosaminyltransferase [EC:2.4.1.141] (A)	N-Glycan biosynthesis (ko00510)	[R]	General function prediction only	Oligosaccharide biosynthesis protein Alg14 like	--	R	General function prediction only	PREDICTED: UDP-N-acetylglucosamine transferase subunit ALG14 [Vitis vinifera]
CSA033890	brown	116.404	122.183	97.1138	85.4601	86.9977	82.5638	45.2448	31.6538	40.3126	165.581	113.757	124.798	150.252	141.785	137.886	142.363	131.304	80.6584	--	--	Molecular Function: nucleotide binding (GO:0000166);; Cellular Component: cytosol (GO:0005829);; Cellular Component: plasma membrane (GO:0005886);; Molecular Function: dTDP-4-dehydrorhamnose 3	5-epimerase activity (GO:0008830);; Molecular Function: dTDP-4-dehydrorhamnose reductase activity (GO:0008831);; Cellular Component: plasmodesma (GO:0009506);; Biological Process: UDP-rhamnose biosynthetic process (GO:0010253);; Molecular Function: UDP-4-keto-6-deoxy-glucose-3	5-epimerase activity (GO:0010489);; Molecular Function: UDP-4-keto-rhamnose-4-keto-reductase activity (GO:0010490);; Biological Process: dTDP-rhamnose biosynthetic process (GO:0019305);; Biological Process: extracellular polysaccharide biosynthetic process (GO:0045226);; Cellular Component: apoplast (GO:0048046);;	K12451|0|pxb:103966464|probable rhamnose biosynthetic enzyme 1; K12451 3	5-epimerase/4-reductase [EC:5.1.3.- 1.1.1.-] (A)	Amino sugar and nucleotide sugar metabolism (ko00520)	[G]	Carbohydrate transport and metabolism	RmlD substrate binding domain;; NAD dependent epimerase/dehydratase family	Bifunctional dTDP-4-dehydrorhamnose 3	5-epimerase/dTDP-4-dehydrorhamnose reductase {ECO:0000305} OS=Arabidopsis thaliana (Mouse-ear cress) PE=1 SV=1	G	Carbohydrate transport and metabolism	PREDICTED: probable rhamnose biosynthetic enzyme 1 [Malus domestica]
CSA030162	brown	35.1267	52.8887	36.944	48.2935	39.1629	52.1252	36.0208	47.9727	49.7532	28.4741	26.8409	46.8734	35.336	30.743	39.2676	25.3986	31.6147	38.4122	[S]	Function unknown	Cellular Component: chromoplast (GO:0009509);; Cellular Component: chloroplast envelope (GO:0009941);; Biological Process: carotenoid biosynthetic process (GO:0016117);; Biological Process: carotene biosynthetic process (GO:0016120);; Molecular Function: carotene 7	8-desaturase activity (GO:0016719);; Molecular Function: 9	9'-dicis-carotene:quinone oxidoreductase activity (GO:0052886);; Molecular Function: 7	9	9'-tricis-neurosporene:quinone oxidoreductase activity (GO:0052887);; Biological Process: 9	9'-di-cis-zeta-carotene desaturation to 7	9	7'	9'-tetra-cis-lycopene (GO:0052889);; Biological Process: oxidation-reduction process (GO:0055114);;	K00514|0|vvi:100245154|zeta-carotene desaturase	chloroplastic/chromoplastic; K00514 zeta-carotene desaturase [EC:1.3.5.6] (A)	Carotenoid biosynthesis (ko00906)	[Q]	Secondary metabolites biosynthesis	transport and catabolism	Flavin containing amine oxidoreductase;; NAD(P)-binding Rossmann-like domain;; FAD dependent oxidoreductase	Zeta-carotene desaturase	chloroplastic/chromoplastic (Precursor) OS=Tagetes erecta (African marigold) PE=2 SV=1	H	Coenzyme transport and metabolism	zeta-carotene desaturase [Camellia sinensis]
CSA001325	brown	27.0333	49.2437	48.3585	39.0527	36.8461	36.1607	30.5952	29.566	30.7775	60.8666	49.6841	55.3855	50.6874	58.47	51.1033	57.7077	55.3875	42.0547	[E]	Amino acid transport and metabolism	Molecular Function: argininosuccinate synthase activity (GO:0004055);; Molecular Function: ATP binding (GO:0005524);; Biological Process: arginine biosynthetic process (GO:0006526);;	K01940|0|tcc:TCM_014608|Arginosuccinate synthase family isoform 1; K01940 argininosuccinate synthase [EC:6.3.4.5] (A)	Alanine	aspartate and glutamate metabolism (ko00250);; Arginine and proline metabolism (ko00330);; Biosynthesis of amino acids (ko01230)	[E]	Amino acid transport and metabolism	Arginosuccinate synthase	Argininosuccinate synthase	chloroplastic (Precursor) GN=At4g24830 OS=Arabidopsis thaliana (Mouse-ear cress) PE=2 SV=3	E	Amino acid transport and metabolism	Arginosuccinate synthase family isoform 1 [Theobroma cacao]
Camellia_sinensis_newGene_82387	brown	85.7311	0.208388	22.191	43.3685	56.282	56.1539	76.169	31.4136	47.5326	3.01195	9.60928	43.8862	12.3726	12.7118	26.1333	11.7852	11.8417	14.4439	--	--	Molecular Function: methyltransferase activity (GO:0008168);; Biological Process: alkaloid metabolic process (GO:0009820);; Biological Process: methylation (GO:0032259);;	K08241|2.29966e-117|tcc:TCM_042576|S-adenosyl-L-methionine-dependent methyltransferases superfamily protein; K08241 jasmonate O-methyltransferase [EC:2.1.1.141] (A)	alpha-Linolenic acid metabolism (ko00592)	--	--	SAM dependent carboxyl methyltransferase	Probable caffeine synthase 2 GN=TCS2 OS=Camellia sinensis (Tea) PE=2 SV=1	R	General function prediction only	caffeine synthase 4 [Camellia sinensis]
CSA005976	brown	77.7161	62.2142	73.0615	39.382	38.5919	37.8941	57.5505	56.6978	58.9897	99.9446	68.1428	74.4329	97.0465	99.6745	97.5203	103.684	86.0018	70.8625	[MG]	Cell wall/membrane/envelope biogenesis;; Carbohydrate transport and metabolism	Molecular Function: catalytic activity (GO:0003824);; Biological Process: cellular metabolic process (GO:0044237);; Molecular Function: coenzyme binding (GO:0050662);;	K12449|0|gmx:100792879|UDP-D-apiose/UDP-D-xylose synthase 2-like; K12449 UDP-apiose/xylose synthase (A)	Amino sugar and nucleotide sugar metabolism (ko00520)	[GM]	Carbohydrate transport and metabolism;; Cell wall/membrane/envelope biogenesis	NAD dependent epimerase/dehydratase family;; Polysaccharide biosynthesis protein;; Male sterility protein;; Saccharopine dehydrogenase;; 3-beta hydroxysteroid dehydrogenase/isomerase family	UDP-D-apiose/UDP-D-xylose synthase 2 GN=AXS2 OS=Arabidopsis thaliana (Mouse-ear cress) PE=2 SV=1	G	Carbohydrate transport and metabolism	PREDICTED: UDP-D-apiose/UDP-D-xylose synthase 2 [Beta vulgaris subsp. vulgaris]
CSA012225	brown	8.07304	16.6205	10.2009	34.821	36.4315	31.6348	42.7654	49.9407	43.817	4.71801	3.77418	3.52016	17.6484	3.17774	4.70112	28.1684	19.7554	5.61592	[R]	General function prediction only	Molecular Function: chitinase activity (GO:0004568);; Biological Process: carbohydrate metabolic process (GO:0005975);; Biological Process: chitin catabolic process (GO:0006032);; Molecular Function: chitin binding (GO:0008061);; Biological Process: cell wall macromolecule catabolic process (GO:0016998);;	K01183|3.89496e-114|sot:102590097|endochitinase 3-like; K01183 chitinase [EC:3.2.1.14] (A)	Amino sugar and nucleotide sugar metabolism (ko00520)	[R]	General function prediction only	Chitinase class I;; Chitin recognition protein	Endochitinase B (Precursor) GN=CHN50 OS=Nicotiana tabacum (Common tobacco) PE=1 SV=1	G	Carbohydrate transport and metabolism	hypothetical protein EUGRSUZ_I01495 [Eucalyptus grandis]
CSA012539	brown	140.305	94.8531	139.224	1.76567	2.83524	2.17815	0.487622	0.538102	0.636399	2501.08	1499.82	1510.19	2384.25	2877.78	2176.39	1122.82	2265.38	1030.25	[E]	Amino acid transport and metabolism	Molecular Function: arginase activity (GO:0004053);; Cellular Component: mitochondrion (GO:0005739);; Biological Process: arginine catabolic process (GO:0006527);; Molecular Function: agmatinase activity (GO:0008783);; Cellular Component: chloroplast (GO:0009507);; Biological Process: putrescine biosynthetic process from arginine (GO:0033388);; Biological Process: defense response to bacterium (G…	K01476|1.23738e-147|ath:AT4G08900|arginase 1; K01476 arginase [EC:3.5.3.1] (A)	Arginine and proline metabolism (ko00330);; Biosynthesis of amino acids (ko01230)	[E]	Amino acid transport and metabolism	Arginase family	Arginase 1	mitochondrial (Precursor) GN=ARGAH1 OS=Arabidopsis thaliana (Mouse-ear cress) PE=2 SV=1	E	Amino acid transport and metabolism	arginase 1 [Arabidopsis thaliana]
CSA015050	brown	16.4841	14.939	14.8251	10.8403	11.7482	11.4067	8.89643	9.14995	8.41241	28.292	25.0385	17.6326	23.0653	22.526	14.8348	20.8721	20.3946	15.5059	--	--	--	K03126|5.65858e-33|fve:101296405|uncharacterized protein LOC101296405; K03126 transcription initiation factor TFIID subunit 12 (A)	Basal transcription factors (ko03022)	[K]	Transcription	Transcription initiation factor TFIID subunit A	Transcription initiation factor TFIID subunit 12b GN=TAF12B OS=Arabidopsis thaliana (Mouse-ear cress) PE=1 SV=1	K	Transcription	PREDICTED: uncharacterized protein LOC101296405 [Fragaria vesca subsp. vesca]
CSA014763	brown	33.5043	28.422	30.2394	14.6695	23.5966	24.7822	17.2113	13.6257	17.9276	43.5999	40.9157	27.1557	40.1132	43.5125	31.4184	33.1178	32.96	19.9941	[OC]	Posttranslational modification	protein turnover	chaperones;; Energy production and conversion	Biological Process: cell redox homeostasis (GO:0045454);;	--	--	[OC]	Posttranslational modification	protein turnover	chaperones;; Energy production and conversion	Thioredoxin;; Phosducin	Thioredoxin domain-containing protein 9 homolog GN=At2g18990 OS=Arabidopsis thaliana (Mouse-ear cress) PE=2 SV=1	CO	Energy production and conversion;; Posttranslational modification	protein turnover	chaperones	PREDICTED: thioredoxin domain-containing protein 9 homolog [Cucumis melo]
CSA006556	brown	12.2622	22.1905	15.2886	20.0434	17.5815	16.7267	23.5684	22.3924	34.9149	8.31597	21.1187	15.5678	9.1925	9.34042	19.0768	7.2228	11.6128	28.4418	[OC]	Posttranslational modification	protein turnover	chaperones;; Energy production and conversion	Biological Process: glycerol ether metabolic process (GO:0006662);; Molecular Function: electron carrier activity (GO:0009055);; Molecular Function: protein disulfide oxidoreductase activity (GO:0015035);; Biological Process: cell redox homeostasis (GO:0045454);;	--	--	[O]	Posttranslational modification	protein turnover	chaperones	Thioredoxin	Thioredoxin-like 1-1	chloroplastic OS=Oryza sativa subsp. japonica (Rice) PE=2 SV=1	O	Posttranslational modification	protein turnover	chaperones	Thioredoxin II	putative [Ricinus communis]
CSA003156	brown	4.30551	5.15086	5.35749	4.42572	2.04895	3.23719	2.2172	1.66857	2.52026	13.629	16.6203	14.9473	13.5145	14.8481	11.7451	14.5856	12.7487	9.4549	[O]	Posttranslational modification	protein turnover	chaperones	Biological Process: postreplication repair (GO:0006301);; Molecular Function: acid-amino acid ligase activity (GO:0016881);; Cellular Component: UBC13-MMS2 complex (GO:0031372);;	K10704|5.99827e-84|sbi:SORBI_04g011270|SORBIDRAFT_04g011270	Sb04g011270; hypothetical protein; K10704 ubiquitin-conjugating enzyme E2 variant (A)	--	[O]	Posttranslational modification	protein turnover	chaperones	Ubiquitin-conjugating enzyme	Ubiquitin-conjugating enzyme E2 variant 1C GN=F11F19.3 OS=Arabidopsis thaliana (Mouse-ear cress) PE=1 SV=1	O	Posttranslational modification	protein turnover	chaperones	PREDICTED: ubiquitin-conjugating enzyme E2 variant 1C [Nelumbo nucifera]
CSA002602	brown	626.454	551.046	661.148	340.882	373.76	429.055	243.864	206.248	219.926	748.453	889.476	810.841	431.935	675.788	806.535	389.952	545.786	625.675	[O]	Posttranslational modification	protein turnover	chaperones	Biological Process: protein peptidyl-prolyl isomerization (GO:0000413);; Molecular Function: peptidyl-prolyl cis-trans isomerase activity (GO:0003755);; Biological Process: protein folding (GO:0006457);;	K01802|5.81023e-101|rcu:RCOM_1598170|cyclophilin	putative (EC:5.2.1.8); K01802 peptidylprolyl isomerase [EC:5.2.1.8] (A)	--	[O]	Posttranslational modification	protein turnover	chaperones	Cyclophilin type peptidyl-prolyl cis-trans isomerase/CLD	Peptidyl-prolyl cis-trans isomerase GN=PCKR1 OS=Catharanthus roseus (Madagascar periwinkle) PE=1 SV=1	O	Posttranslational modification	protein turnover	chaperones	putative cyclophilin [Aralia elata]
CSA002729	brown	25.0234	33.4381	21.6061	28.4642	36.4331	33.4813	23.5034	17.403	24.867	42.8397	31.4884	33.718	33.7951	45.6078	41.1277	39.7678	40.0188	25.0729	[U]	Intracellular trafficking	secretion	and vesicular transport	Biological Process: response to other organism (GO:0051707);;	--	--	--	--	Thaumatin family;; Vacuolar import and degradation protein	Thaumatin-like protein (Precursor) OS=Oryza sativa subsp. japonica (Rice) PE=2 SV=1	R	General function prediction only	PREDICTED: thaumatin-like protein [Vitis vinifera]
CSA025136	brown	1.93164	1.79311	2.06103	0.822917	1.87289	1.0836	0.251894	2.05122	1.56894	39.3249	22.481	16.1474	27.6162	19.777	8.87703	38.3697	30.9654	14.0288	[O]	Posttranslational modification	protein turnover	chaperones	Biological Process: response to stress (GO:0006950);;	K13993|4.63301e-64|gmx:100527912|uncharacterized LOC100527912; K13993 HSP20 family protein (A)	Protein processing in endoplasmic reticulum (ko04141)	[O]	Posttranslational modification	protein turnover	chaperones	Hsp20/alpha crystallin family	18.2 kDa class I heat shock protein GN=HSP18.2 OS=Medicago sativa (Alfalfa) PE=2 SV=1	O	Posttranslational modification	protein turnover	chaperones	low molecular weight heat shock protein [Camellia sinensis]
CSA021955	brown	6.1066	8.37866	6.6705	3.07156	4.52731	3.22909	2.0512	1.19201	2.42309	18.3728	16.6625	15.9979	10.2649	14.8097	9.56106	9.21866	9.2056	8.16292	[O]	Posttranslational modification	protein turnover	chaperones	Biological Process: ubiquitin-dependent protein catabolic process (GO:0006511);;	K14016|1.50391e-130|pop:POPTR_0004s17010g|POPTRDRAFT_648701; hypothetical protein; K14016 ubiquitin fusion degradation protein 1 (A)	Protein processing in endoplasmic reticulum (ko04141)	[O]	Posttranslational modification	protein turnover	chaperones	Ubiquitin fusion degradation protein UFD1	--	O	Posttranslational modification	protein turnover	chaperones	hypothetical protein POPTR_0004s17010g [Populus trichocarpa]
CSA027429	brown	32.1641	30.5325	31.554	23.2658	29.0927	27.2586	27.6983	24.9886	24.4873	48.0234	51.6553	36.8777	45.5297	42.1284	36.0215	41.6716	27.4267	34.5149	[O]	Posttranslational modification	protein turnover	chaperones	Biological Process: ubiquitin-dependent protein catabolic process (GO:0006511);; Cellular Component: cullin-RING ubiquitin ligase complex (GO:0031461);; Molecular Function: ubiquitin protein ligase binding (GO:0031625);;	K03347|0|vvi:100233054|CUL1; cullin-1; K03347 cullin 1 (A)	Ubiquitin mediated proteolysis (ko04120);; Protein processing in endoplasmic reticulum (ko04141)	[D]	Cell cycle control	cell division	chromosome partitioning	Cullin family;; Cullin protein neddylation domain;; Splicing factor SF3a60 binding domain	Cullin-1 GN=CUL1 OS=Arabidopsis thaliana (Mouse-ear cress) PE=1 SV=1	D	Cell cycle control	cell division	chromosome partitioning	cullin-like protein1 [Populus trichocarpa]
Camellia_sinensis_newGene_4920	brown	21.1301	23.9517	21.2076	27.2707	26.0611	24.8845	32.5292	39.4332	36.5275	1.00422	17.5292	8.58937	0.939114	5.28715	9.50462	1.67319	4.16532	4.57252	--	--	Molecular Function: oxidoreductase activity (GO:0016491);; Molecular Function: metal ion binding (GO:0046872);;	K15639|3.07067e-98|pop:POPTR_0010s14900g|POPTRDRAFT_769775; hypothetical protein; K15639 PHYB activation tagged suppressor 1 [EC:1.14.-.-] (A)	Brassinosteroid biosynthesis (ko00905)	--	--	Cytochrome P450	Cytochrome P450 CYP749A22 OS=Panax ginseng (Korean ginseng) PE=2 SV=1	Q	Secondary metabolites biosynthesis	transport and catabolism	hypothetical protein POPTR_0010s14900g [Populus trichocarpa]
CSA010143	brown	128.575	118.844	92.8773	152.785	119.698	162.637	99.3075	123.893	122.308	17.4381	58.0318	97.0962	52.6725	71.3177	121.695	22.8854	67.3586	101.448	[O]	Posttranslational modification	protein turnover	chaperones	Cellular Component: cytoplasm (GO:0005737);;	K13113|9.53843e-46|mus:103984953|ubiquitin-like protein 5; K13113 ubiquitin-like protein 5 (A)	--	[O]	Posttranslational modification	protein turnover	chaperones	Ubiquitin family;; Ubiquitin-like domain	Ubiquitin-like protein 5 GN=UBL5 OS=Arabidopsis thaliana (Mouse-ear cress) PE=3 SV=1	O	Posttranslational modification	protein turnover	chaperones	hypothetical protein EUGRSUZ_J00924	partial [Eucalyptus grandis]
CSA023637	brown	25.734	25.8041	24.2641	20.0437	19.6213	20.6971	19.3169	14.1133	16.9083	42.4411	36.1322	31.6544	31.13	32.5375	25.4579	26.9112	28.0749	20.2275	[U]	Intracellular trafficking	secretion	and vesicular transport	Cellular Component: endoplasmic reticulum (GO:0005783);; Cellular Component: plasma membrane (GO:0005886);; Biological Process: signal peptide processing (GO:0006465);; Biological Process: proteolysis (GO:0006508);; Molecular Function: peptidase activity (GO:0008233);; Cellular Component: integral component of membrane (GO:0016021);;	K13280|2.86102e-77|pop:POPTR_0003s06160g|POPTRDRAFT_817068; signal peptidase family protein; K13280 signal peptidase	endoplasmic reticulum-type [EC:3.4.-.-] (A)	Protein export (ko03060)	[U]	Intracellular trafficking	secretion	and vesicular transport	Peptidase S24-like	--	U	Intracellular trafficking	secretion	and vesicular transport	hypothetical protein MIMGU_mgv11b012296mg [Erythranthe guttata]
CSA002525	brown	133.871	134.249	106.095	143.252	128.289	141.931	133.24	128.888	140.776	92.7358	90.4845	120.368	97.7684	99.7003	109.96	80.993	88.8788	124.067	[O]	Posttranslational modification	protein turnover	chaperones	Cellular Component: nucleus (GO:0005634);; Cellular Component: cytosol (GO:0005829);; Biological Process: gluconeogenesis (GO:0006094);; Biological Process: cytoskeleton organization (GO:0007010);; Biological Process: heat acclimation (GO:0010286);; Biological Process: proteasomal protein catabolic process (GO:0010498);; Biological Process: protein sumoylation (GO:0016925);; Molecular Function: p…	K12160|5.6399e-38|sot:102578468|small ubiquitin-related modifier 1-like; K12160 small ubiquitin-related modifier (A)	RNA transport (ko03013)	[O]	Posttranslational modification	protein turnover	chaperones	Ubiquitin-2 like Rad60 SUMO-like;; Ubiquitin family	Small ubiquitin-related modifier 1 OS=Oryza sativa subsp. japonica (Rice) PE=1 SV=1	O	Posttranslational modification	protein turnover	chaperones	PREDICTED: small ubiquitin-related modifier 2-like [Nicotiana tomentosiformis]
CSA034409	brown	160.04	144.739	156.244	142.376	123.363	149.907	129.848	140.355	145.162	150.464	150.726	146.946	158.086	157.263	160.782	173.766	183.794	167.739	[O]	Posttranslational modification	protein turnover	chaperones	Cellular Component: proteasome complex (GO:0000502);; Molecular Function: ATP binding (GO:0005524);; Cellular Component: cytoplasm (GO:0005737);; Molecular Function: nucleoside-triphosphatase activity (GO:0017111);; Biological Process: protein catabolic process (GO:0030163);;	K03062|4.12703e-155|vvi:100244194|26S proteasome regulatory subunit 4 homolog A-like; K03062 26S proteasome regulatory subunit T2 (A)	Proteasome (ko03050)	[O]	Posttranslational modification	protein turnover	chaperones	ATPase family associated with various cellular activities (AAA)	26S proteasome regulatory subunit 4 homolog A OS=Arabidopsis thaliana (Mouse-ear cress) PE=1 SV=1	O	Posttranslational modification	protein turnover	chaperones	hypothetical protein CISIN_1g0115531mg	partial [Citrus sinensis]
CSA029711	brown	155.478	130.695	142.274	105.195	111.106	103.253	76.4881	63.8507	68.2981	191.654	192.672	162.209	189.006	179.281	176.198	193.367	166.971	131.498	[C]	Energy production and conversion	Molecular Function: ATP citrate synthase activity (GO:0003878);; Molecular Function: succinate-CoA ligase (ADP-forming) activity (GO:0004775);; Molecular Function: ATP binding (GO:0005524);; Cellular Component: cytosol (GO:0005829);; Biological Process: fatty acid biosynthetic process (GO:0006633);; Biological Process: aging (GO:0007568);; Cellular Component: citrate lyase complex (GO:0009346);; …	K01648|0|sot:102595393|ATP-citrate synthase alpha chain protein 2-like; K01648 ATP citrate (pro-S)-lyase [EC:2.3.3.8] (A)	Citrate cycle (TCA cycle) (ko00020)	[C]	Energy production and conversion	ATP-grasp domain	ATP-citrate synthase alpha chain protein 1 GN=ACLA-1 OS=Arabidopsis thaliana (Mouse-ear cress) PE=1 SV=1	C	Energy production and conversion	PREDICTED: ATP-citrate synthase alpha chain protein 2-like [Nicotiana sylvestris]
CSA020419	brown	12.7841	10.5914	10.1223	5.92529	5.05863	5.1437	18.6377	37.301	32.4201	50.481	82.6827	11.3391	35.877	41.7084	15.4281	40.9694	28.327	20.2733	[C]	Energy production and conversion	Molecular Function: ATP citrate synthase activity (GO:0003878);; Molecular Function: succinate-CoA ligase (ADP-forming) activity (GO:0004775);; Molecular Function: ATP binding (GO:0005524);; Cellular Component: cytosol (GO:0005829);; Biological Process: fatty acid biosynthetic process (GO:0006633);; Biological Process: aging (GO:0007568);; Cellular Component: citrate lyase complex (GO:0009346);; …	K01648|0|sot:102595393|ATP-citrate synthase alpha chain protein 2-like; K01648 ATP citrate (pro-S)-lyase [EC:2.3.3.8] (A)	Citrate cycle (TCA cycle) (ko00020)	[C]	Energy production and conversion	ATP-grasp domain	ATP-citrate synthase alpha chain protein 1 GN=ACLA-1 OS=Arabidopsis thaliana (Mouse-ear cress) PE=1 SV=1	C	Energy production and conversion	PREDICTED: ATP-citrate synthase alpha chain protein 1-like [Sesamum indicum]
CSA027464	brown	14.0845	13.9151	12.9854	16.7034	15.0409	16.0968	10.4241	8.77718	8.41507	33.6715	24.7636	17.425	32.711	32.4736	22.994	27.2142	30.702	17.1811	[C]	Energy production and conversion	Molecular Function: ATP citrate synthase activity (GO:0003878);; Molecular Function: succinate-CoA ligase (ADP-forming) activity (GO:0004775);; Cellular Component: cytosol (GO:0005829);; Cellular Component: plasma membrane (GO:0005886);; Cellular Component: citrate lyase complex (GO:0009346);; Biological Process: cellular carbohydrate metabolic process (GO:0044262);;	K01648|0|tcc:TCM_021371|ATP citrate lyase subunit B 2 isoform 1; K01648 ATP citrate (pro-S)-lyase [EC:2.3.3.8] (A)	Citrate cycle (TCA cycle) (ko00020)	[C]	Energy production and conversion	Citrate synthase;; CoA-ligase;; Succinyl-CoA ligase like flavodoxin domain	ATP-citrate synthase beta chain protein 2 GN=ACLB-2 OS=Arabidopsis thaliana (Mouse-ear cress) PE=1 SV=1	C	Energy production and conversion	ATP-citrate synthase beta chain 2 -like protein [Gossypium arboreum]
CSA000242	brown	148.793	124.979	140.368	92.9817	66.6635	85.785	46.2704	39.4983	45.0675	222.056	144.205	168.476	198.989	180.935	127.286	173.774	179.299	107.837	[C]	Energy production and conversion	Cellular Component: nucleus (GO:0005634);; Cellular Component: vacuole (GO:0005773);; Cellular Component: plasma membrane (GO:0005886);; Biological Process: tricarboxylic acid cycle (GO:0006099);; Biological Process: malate metabolic process (GO:0006108);; Cellular Component: chloroplast stroma (GO:0009570);; Biological Process: response to salt stress (GO:0009651);; Biological Process: response …	K00025|0|pop:POPTR_0008s16670g|POPTRDRAFT_564942; cytosolic malate dehydrogenase family protein; K00025 malate dehydrogenase [EC:1.1.1.37] (A)	Citrate cycle (TCA cycle) (ko00020);; Cysteine and methionine metabolism (ko00270);; Pyruvate metabolism (ko00620);; Glyoxylate and dicarboxylate metabolism (ko00630);; Carbon fixation in photosynthetic organisms (ko00710);; Carbon metabolism (ko01200)	[C]	Energy production and conversion	lactate/malate dehydrogenase	alpha/beta C-terminal domain;; lactate/malate dehydrogenase	NAD binding domain	Malate dehydrogenase	cytoplasmic 2 GN=MDH2 OS=Arabidopsis thaliana (Mouse-ear cress) PE=1 SV=1	C	Energy production and conversion	cytosolic malate dehydrogenase [Camellia sinensis]
CSA030699	brown	107.152	98.987	114.279	108.045	104.975	105.789	70.2558	66.8485	69.3958	126.747	108.866	119.377	145.249	152.514	139.397	147.605	149.173	114.278	[C]	Energy production and conversion	Molecular Function: nucleotide binding (GO:0000166);; Cellular Component: nucleus (GO:0005634);; Cellular Component: vacuole (GO:0005773);; Cellular Component: cytosol (GO:0005829);; Cellular Component: plasma membrane (GO:0005886);; Biological Process: tricarboxylic acid cycle (GO:0006099);; Biological Process: malate metabolic process (GO:0006108);; Cellular Component: plasmodesma (GO:0009506);…	K00025|0|pop:POPTR_0008s16670g|POPTRDRAFT_564942; cytosolic malate dehydrogenase family protein; K00025 malate dehydrogenase [EC:1.1.1.37] (A)	Citrate cycle (TCA cycle) (ko00020);; Cysteine and methionine metabolism (ko00270);; Pyruvate metabolism (ko00620);; Glyoxylate and dicarboxylate metabolism (ko00630);; Carbon fixation in photosynthetic organisms (ko00710);; Carbon metabolism (ko01200)	[C]	Energy production and conversion	lactate/malate dehydrogenase	alpha/beta C-terminal domain;; lactate/malate dehydrogenase	NAD binding domain	Malate dehydrogenase	cytoplasmic 2 GN=MDH2 OS=Arabidopsis thaliana (Mouse-ear cress) PE=1 SV=1	C	Energy production and conversion	malate dehydrogenase [Rhododendron micranthum]
CSA036554	brown	157.97	156.853	155.542	125.276	124.443	115.63	89.0455	74.0199	81.3475	223.976	219.542	215.267	159.72	190.36	196.213	146.361	143.873	160.058	[C]	Energy production and conversion	Molecular Function: magnesium ion binding (GO:0000287);; Molecular Function: isocitrate dehydrogenase (NADP+) activity (GO:0004450);; Molecular Function: copper ion binding (GO:0005507);; Cellular Component: peroxisome (GO:0005777);; Cellular Component: plasma membrane (GO:0005886);; Biological Process: tricarboxylic acid cycle (GO:0006099);; Biological Process: isocitrate metabolic process (GO:0…	K00031|0|pop:POPTR_0004s07320g|POPTRDRAFT_648243; isocitrate dehydrogenase family protein; K00031 isocitrate dehydrogenase [EC:1.1.1.42] (A)	Citrate cycle (TCA cycle) (ko00020);; Glutathione metabolism (ko00480);; Carbon metabolism (ko01200);; 2-Oxocarboxylic acid metabolism (ko01210);; Biosynthesis of amino acids (ko01230);; Peroxisome (ko04146)	[C]	Energy production and conversion	Isocitrate/isopropylmalate dehydrogenase	Isocitrate dehydrogenase [NADP] OS=Nicotiana tabacum (Common tobacco) PE=2 SV=1	C	Energy production and conversion	isocitrate dehydrogenase family protein [Populus trichocarpa]
CSA024481	brown	15.7751	12.0994	14.199	6.39828	7.42408	6.61584	3.51412	3.38292	3.63214	20.4691	11.8094	16.3499	18.1925	19.0593	11.787	13.877	12.8957	9.81479	[G]	Carbohydrate transport and metabolism	Biological Process: carbohydrate metabolic process (GO:0005975);; Molecular Function: beta-glucosidase activity (GO:0008422);;	K05349|0|cit:102619134|lysosomal beta glucosidase-like; K05349 beta-glucosidase [EC:3.2.1.21] (A)	Cyanoamino acid metabolism (ko00460);; Starch and sucrose metabolism (ko00500);; Phenylpropanoid biosynthesis (ko00940)	--	--	Glycosyl hydrolase family 3 N terminal domain;; Glycosyl hydrolase family 3 C-terminal domain	Alpha-L-arabinofuranosidase (Precursor) OS=Medicago sativa subsp. varia (Alfalfa) PE=2 SV=1	G	Carbohydrate transport and metabolism	hypothetical protein CICLE_v10014537mg [Citrus clementina]
CSA026956	brown	109.186	112.618	117.308	112.05	118.765	103.34	83.6099	96.0673	94.0385	120.961	117.952	150.593	105.522	157.929	128.659	106.207	120.955	120.02	[F]	Nucleotide transport and metabolism	Cellular Component: plasma membrane (GO:0005886);; Molecular Function: methylthioadenosine nucleosidase activity (GO:0008930);; Biological Process: ethylene biosynthetic process (GO:0009693);; Biological Process: L-methionine biosynthetic process from S-adenosylmethionine (GO:0019284);; Biological Process: L-methionine biosynthetic process from methylthioadenosine (GO:0019509);; Biological Proces…	K01244|2.38901e-143|pop:POPTR_0009s13130g|POPTRDRAFT_814076; hypothetical protein; K01244 5'-methylthioadenosine nucleosidase [EC:3.2.2.16] (A)	Cysteine and methionine metabolism (ko00270)	--	--	Phosphorylase superfamily	5&apos;-methylthioadenosine/S-adenosylhomocysteine nucleosidase 1 GN=T9A14.80 OS=Arabidopsis thaliana (Mouse-ear cress) PE=1 SV=1	E	Amino acid transport and metabolism	PREDICTED: 5&apos;-methylthioadenosine/S-adenosylhomocysteine nucleosidase 1-like isoform X1 [Populus euphratica]
CSA009186	brown	64.3753	47.9324	57.5131	40.7161	41.5827	46.4898	53.8469	57.2705	55.0435	90.5573	122.769	99.3565	71.1332	64.1685	68.9027	76.34	65.0999	55.4243	[H]	Coenzyme transport and metabolism	Molecular Function: methionine adenosyltransferase activity (GO:0004478);; Molecular Function: ATP binding (GO:0005524);; Cellular Component: cytoplasm (GO:0005737);; Biological Process: S-adenosylmethionine biosynthetic process (GO:0006556);; Biological Process: one-carbon metabolic process (GO:0006730);; Molecular Function: metal ion binding (GO:0046872);;	K00789|0|vvi:100251171|METK4; S-adenosylmethionine synthetase 4; K00789 S-adenosylmethionine synthetase [EC:2.5.1.6] (A)	Cysteine and methionine metabolism (ko00270);; Biosynthesis of amino acids (ko01230)	[H]	Coenzyme transport and metabolism	S-adenosylmethionine synthetase	C-terminal domain;; S-adenosylmethionine synthetase	central domain;; S-adenosylmethionine synthetase	N-terminal domain	S-adenosylmethionine synthase 2 GN=SAMS2 OS=Catharanthus roseus (Madagascar periwinkle) PE=1 SV=1	H	Coenzyme transport and metabolism	RecName: Full=S-adenosylmethionine synthase 2; Short=AdoMet synthase 2; AltName: Full=Methionine adenosyltransferase 2; Short=MAT 2 [Catharanthus roseus]
CSA026696	brown	481.029	361.29	412.265	143.38	148.939	141.098	63.8225	48.3644	55.3608	956.894	564.403	611.58	532.088	631.234	298.341	364.095	248.521	146.516	[E]	Amino acid transport and metabolism	Molecular Function: 5-methyltetrahydropteroyltriglutamate-homocysteine S-methyltransferase activity (GO:0003871);; Molecular Function: zinc ion binding (GO:0008270);; Biological Process: methionine biosynthetic process (GO:0009086);; Biological Process: methylation (GO:0032259);;	K00549|0|pper:PRUPE_ppa001783mg|hypothetical protein; K00549 5-methyltetrahydropteroyltriglutamate--homocysteine methyltransferase [EC:2.1.1.14] (A)	Cysteine and methionine metabolism (ko00270);; Selenocompound metabolism (ko00450);; Biosynthesis of amino acids (ko01230)	[E]	Amino acid transport and metabolism	Cobalamin-independent synthase	Catalytic domain;; Cobalamin-independent synthase	N-terminal domain	5-methyltetrahydropteroyltriglutamate--homocysteine methyltransferase GN=METE OS=Catharanthus roseus (Madagascar periwinkle) PE=2 SV=1	E	Amino acid transport and metabolism	methionine synthase [Camellia sinensis]
CSA011933	brown	198.191	182.855	184.883	152.269	160.404	144.025	99.26	99.4011	99.3235	300.495	201.529	244.694	295.674	282.256	255.785	276.566	295.682	231.849	[E]	Amino acid transport and metabolism	Molecular Function: 5-methyltetrahydropteroyltriglutamate-homocysteine S-methyltransferase activity (GO:0003871);; Molecular Function: copper ion binding (GO:0005507);; Cellular Component: peroxisome (GO:0005777);; Cellular Component: cytosol (GO:0005829);; Cellular Component: plasma membrane (GO:0005886);; Molecular Function: zinc ion binding (GO:0008270);; Molecular Function: methionine synthas…	K00549|0|cit:102631249|5-methyltetrahydropteroyltriglutamate--homocysteine methyltransferase 1-like; K00549 5-methyltetrahydropteroyltriglutamate--homocysteine methyltransferase [EC:2.1.1.14] (A)	Cysteine and methionine metabolism (ko00270);; Selenocompound metabolism (ko00450);; Biosynthesis of amino acids (ko01230)	[E]	Amino acid transport and metabolism	Cobalamin-independent synthase	Catalytic domain;; Cobalamin-independent synthase	N-terminal domain	5-methyltetrahydropteroyltriglutamate--homocysteine methyltransferase 1 GN=MS1 OS=Arabidopsis thaliana (Mouse-ear cress) PE=1 SV=1	E	Amino acid transport and metabolism	hypothetical protein CICLE_v10018965mg [Citrus clementina]
CSA034466	brown	57.9175	38.8622	46.8694	19.4831	18.1545	19.1793	7.74831	6.83143	6.95168	82.5969	62.7967	55.8959	52.4559	72.4358	38.6205	37.7963	27.4804	19.0495	[E]	Amino acid transport and metabolism	Molecular Function: 5-methyltetrahydropteroyltriglutamate-homocysteine S-methyltransferase activity (GO:0003871);; Cellular Component: cytoplasm (GO:0005737);; Molecular Function: zinc ion binding (GO:0008270);; Biological Process: methionine biosynthetic process (GO:0009086);; Biological Process: methylation (GO:0032259);;	K00549|0|vvi:100248500|5-methyltetrahydropteroyltriglutamate--homocysteine methyltransferase; K00549 5-methyltetrahydropteroyltriglutamate--homocysteine methyltransferase [EC:2.1.1.14] (A)	Cysteine and methionine metabolism (ko00270);; Selenocompound metabolism (ko00450);; Biosynthesis of amino acids (ko01230)	[E]	Amino acid transport and metabolism	Cobalamin-independent synthase	N-terminal domain	5-methyltetrahydropteroyltriglutamate--homocysteine methyltransferase GN=METE OS=Catharanthus roseus (Madagascar periwinkle) PE=2 SV=1	E	Amino acid transport and metabolism	methionine synthase [Camellia sinensis]
Camellia_sinensis_newGene_8573	brown	12.3474	12.3774	13.3981	14.6715	11.2047	11.5345	10.982	9.45811	10.2885	26.3645	20.1084	27.4057	59.5439	23.3602	24.3161	25.9782	24.3463	16.7587	--	--	--	K07466|6.10537e-27|sly:101251472|uncharacterized protein At4g28440; K07466 replication factor A1 (A)	DNA replication (ko03030);; Nucleotide excision repair (ko03420);; Mismatch repair (ko03430);; Homologous recombination (ko03440)	--	--	--	Uncharacterized protein At4g28440 GN=At4g28440 OS=Arabidopsis thaliana (Mouse-ear cress) PE=1 SV=1	L	Replication	recombination and repair	PREDICTED: uncharacterized protein At4g28440 isoform X2 [Cucumis melo]
CSA006248	brown	57.7998	57.9396	58.8936	52.764	54.0986	45.8601	39.3002	34.5681	42.9521	74.3757	67.211	54.8174	71.9316	69.9255	59.3239	66.8304	59.8609	50.24	--	--	Molecular Function: protease binding (GO:0002020);; Cellular Component: Golgi apparatus (GO:0005794);; Cellular Component: actin filament (GO:0005884);; Biological Process: protein targeting to vacuole (GO:0006623);; Cellular Component: thylakoid (GO:0009579);; Molecular Function: clathrin binding (GO:0030276);;	K12471|0|vvi:100264697|clathrin interactor EPSIN 1; K12471 epsin (A)	Endocytosis (ko04144)	[F]	Nucleotide transport and metabolism	ENTH domain	Clathrin interactor EPSIN 1 GN=T22P22.100 OS=Arabidopsis thaliana (Mouse-ear cress) PE=1 SV=1	F	Nucleotide transport and metabolism	PREDICTED: clathrin interactor EPSIN 1 isoform X1 [Vitis vinifera]
CSA013181	brown	14.359	12.655	15.4184	14.6155	14.8573	13.0583	10.3735	6.99425	7.89985	45.6105	14.404	31.1439	48.1899	39.1198	24.8971	42.2324	39.8544	23.7619	--	--	Molecular Function: protease binding (GO:0002020);; Cellular Component: Golgi apparatus (GO:0005794);; Cellular Component: actin filament (GO:0005884);; Biological Process: protein targeting to vacuole (GO:0006623);; Cellular Component: thylakoid (GO:0009579);; Molecular Function: clathrin binding (GO:0030276);;	K12471|0|vvi:100264697|clathrin interactor EPSIN 1; K12471 epsin (A)	Endocytosis (ko04144)	[F]	Nucleotide transport and metabolism	ENTH domain	Clathrin interactor EPSIN 1 GN=T22P22.100 OS=Arabidopsis thaliana (Mouse-ear cress) PE=1 SV=1	F	Nucleotide transport and metabolism	PREDICTED: clathrin interactor EPSIN 1 isoform X1 [Vitis vinifera]
CSA009528	brown	151.014	150.064	151.091	153.703	139.692	134.292	136.291	109.747	116.024	227.78	170.805	181.382	251.951	217.811	216.216	254.565	228.055	211.39	[R]	General function prediction only	Molecular Function: copper ion binding (GO:0005507);; Molecular Function: GTP binding (GO:0005525);; Cellular Component: vacuole (GO:0005773);; Cellular Component: Golgi-associated vesicle (GO:0005798);; Cellular Component: cytosol (GO:0005829);; Cellular Component: plasma membrane (GO:0005886);; Biological Process: N-terminal protein myristoylation (GO:0006499);; Biological Process: intracellula…	K07937|1.61145e-54|mtr:MTR_5g034130|ADP-ribosylation factor; K07937 ADP-ribosylation factor 1 (A)	Endocytosis (ko04144)	[U]	Intracellular trafficking	secretion	and vesicular transport	ADP-ribosylation factor family	ADP-ribosylation factor 2 GN=OJ1119_H02.17 OS=Oryza sativa subsp. japonica (Rice) PE=2 SV=2	U	Intracellular trafficking	secretion	and vesicular transport	unnamed protein product [Vitis vinifera]
CSA002284	brown	23.9194	17.0722	25.0589	11.9984	13.4957	10.7071	5.55872	2.21841	3.97417	37.8211	28.4879	28.7576	28.1825	24.1728	27.0812	24.8743	17.8389	13.4306	[R]	General function prediction only	Molecular Function: GTP binding (GO:0005525);; Biological Process: small GTPase mediated signal transduction (GO:0007264);; Biological Process: protein transport (GO:0015031);; Molecular Function: hydrolase activity (GO:0016787);;	K07904|8.68349e-152|sot:102591005|ras-related protein RABA1f-like; K07904 Ras-related protein Rab-11A (A)	Endocytosis (ko04144)	[U]	Intracellular trafficking	secretion	and vesicular transport	Ras family;; Miro-like protein;; ADP-ribosylation factor family;; 50S ribosome-binding GTPase;; Elongation factor Tu GTP binding domain	Ras-related protein RABA1f GN=RABA1F OS=Arabidopsis thaliana (Mouse-ear cress) PE=2 SV=1	U	Intracellular trafficking	secretion	and vesicular transport	unnamed protein product [Coffea canephora]
CSA019984	brown	7.76912	6.45446	7.76028	7.44081	6.02652	8.04863	13.4191	14.3029	13.5638	58.851	29.121	19.5911	56.1547	49.1848	27.702	45.777	46.7458	30.2926	--	--	Molecular Function: leucoanthocyanidin reductase activity (GO:0033788);; Biological Process: oxidation-reduction process (GO:0055114);;	K13081|1.52592e-42|vvi:100233112|LAR2; leucoanthocyanidin reductase 2; K13081 leucoanthocyanidin reductase [EC:1.17.1.3] (A)	Flavonoid biosynthesis (ko00941)	--	--	--	Leucoanthocyanidin reductase GN=LAR OS=Desmodium uncinatum (Spanish clover) PE=1 SV=1	G	Carbohydrate transport and metabolism	putative leucoanthocyanidin reductase 2 [Vitis hybrid cultivar]
CSA018260	brown	29.5944	37.7406	27.824	29.8204	36.274	26.5577	31.1252	33.6118	30.7944	20.3693	12.0707	20.4371	17.8118	22.4949	26.2434	17.1242	20.0464	24.8833	[H]	Coenzyme transport and metabolism	Biological Process: biosynthetic process (GO:0009058);; Biological Process: cellular metabolic process (GO:0044237);; Biological Process: small molecule metabolic process (GO:0044281);;	K01930|0|pmum:103339255|folylpolyglutamate synthase; K01930 folylpolyglutamate synthase [EC:6.3.2.17] (A)	Folate biosynthesis (ko00790)	[H]	Coenzyme transport and metabolism	--	Folylpolyglutamate synthase {ECO:0000250|UniProtKB:Q05932	ECO:0000312|EMBL:CAC81075.1} GN=T22K18.1 OS=Arabidopsis thaliana (Mouse-ear cress) PE=1 SV=1	H	Coenzyme transport and metabolism	PREDICTED: folylpolyglutamate synthase isoform X1 [Prunus mume]
CSA012846	brown	17.7732	29.4176	25.2629	30.0048	27.3261	26.0619	17.9775	16.4639	20.6938	36.2318	28.3515	17.4423	25.9815	31.5018	23.9973	32.9714	28.3799	17.8124	[R]	General function prediction only	Molecular Function: catalytic activity (GO:0003824);; Biological Process: response to abiotic stimulus (GO:0009628);; Biological Process: hexose metabolic process (GO:0019318);; Biological Process: cellular metabolic process (GO:0044237);; Biological Process: single-organism cellular process (GO:0044763);; Biological Process: monosaccharide biosynthetic process (GO:0046364);;	K17497|6.80751e-42|vvi:100260186|phosphomannomutase; K17497 phosphomannomutase [EC:5.4.2.8] (A)	Fructose and mannose metabolism (ko00051);; Amino sugar and nucleotide sugar metabolism (ko00520)	[I]	Lipid transport and metabolism	Eukaryotic phosphomannomutase	Phosphomannomutase OS=Triticum aestivum (Wheat) PE=2 SV=1	G	Carbohydrate transport and metabolism	PREDICTED: phosphomannomutase [Vitis vinifera]
CSA035914	brown	174.142	174.844	215.109	180.275	221.097	219.465	203.023	242.044	206.535	117.629	104.107	87.4023	170.09	120.142	130.273	199.992	210.494	153.814	[M]	Cell wall/membrane/envelope biogenesis	Molecular Function: UDP-glucose 4-epimerase activity (GO:0003978);; Biological Process: galactose metabolic process (GO:0006012);; Biological Process: cellular metabolic process (GO:0044237);; Molecular Function: coenzyme binding (GO:0050662);;	K01784|0|tcc:TCM_016477|UDP-D-glucose/UDP-D-galactose 4-epimerase 5 isoform 1; K01784 UDP-glucose 4-epimerase [EC:5.1.3.2] (A)	Galactose metabolism (ko00052);; Amino sugar and nucleotide sugar metabolism (ko00520)	[M]	Cell wall/membrane/envelope biogenesis	NAD dependent epimerase/dehydratase family;; UDP-glucose 4-epimerase C-term subunit;; Polysaccharide biosynthesis protein;; 3-beta hydroxysteroid dehydrogenase/isomerase family;; RmlD substrate binding domain;; short chain dehydrogenase;; NADH(P)-binding;; Male sterility protein;; KR domain	UDP-glucose 4-epimerase GEPI48 OS=Cyamopsis tetragonoloba (Guar) PE=2 SV=1	M	Cell wall/membrane/envelope biogenesis	PREDICTED: UDP-glucose 4-epimerase GEPI48 [Sesamum indicum]
CSA008816	brown	24.0579	19.078	19.9168	13.4707	14.1617	11.6822	4.94536	4.85311	5.33857	42.2263	50.6547	24.2599	34.2455	33.8403	35.3731	30.4511	27.9258	11.2116	[G]	Carbohydrate transport and metabolism	Biological Process: carbohydrate metabolic process (GO:0005975);; Molecular Function: carbohydrate binding (GO:0030246);; Molecular Function: maltose alpha-glucosidase activity (GO:0032450);;	K01187|0|pper:PRUPE_ppa000927mg|hypothetical protein; K01187 alpha-glucosidase [EC:3.2.1.20] (A)	Galactose metabolism (ko00052);; Starch and sucrose metabolism (ko00500)	[GMO]	Carbohydrate transport and metabolism;; Cell wall/membrane/envelope biogenesis;; Posttranslational modification	protein turnover	chaperones	Glycosyl hydrolases family 31;; Galactose mutarotase-like	Probable glucan 1	3-alpha-glucosidase (Precursor) OS=Oryza sativa subsp. japonica (Rice) PE=3 SV=1	GMO	Carbohydrate transport and metabolism;; Cell wall/membrane/envelope biogenesis;; Posttranslational modification	protein turnover	chaperones	hypothetical protein PRUPE_ppa000927mg [Prunus persica]
CSA005660	brown	93.7046	88.9544	87.763	62.5172	60.0066	58.2393	37.6728	42.8149	39.6733	134.863	103.069	100.708	99.276	116.298	99.1568	78.9552	88.1935	64.3334	[E]	Amino acid transport and metabolism	Molecular Function: aminopeptidase activity (GO:0004177);; Cellular Component: cytoplasm (GO:0005737);; Biological Process: proteolysis (GO:0006508);; Molecular Function: metalloexopeptidase activity (GO:0008235);; Molecular Function: manganese ion binding (GO:0030145);;	K01255|0|vvi:100250183|leucine aminopeptidase 1; K01255 leucyl aminopeptidase [EC:3.4.11.1] (A)	Glutathione metabolism (ko00480)	[R]	General function prediction only	Cytosol aminopeptidase family	catalytic domain;; Cytosol aminopeptidase family	N-terminal domain	Leucine aminopeptidase 3	chloroplastic (Precursor) GN=At4g30920 OS=Arabidopsis thaliana (Mouse-ear cress) PE=2 SV=2	R	General function prediction only	PREDICTED: leucine aminopeptidase 1 [Vitis vinifera]
CSA008471	brown	48.4921	44.0492	44.3095	26.9819	29.2377	26.1025	15.4549	11.7015	14.1532	62.184	38.332	40.2228	45.9535	43.6011	35.2281	41.3373	39.0318	21.4726	[E]	Amino acid transport and metabolism	Molecular Function: aminopeptidase activity (GO:0004177);; Cellular Component: vacuole (GO:0005773);; Biological Process: proteolysis (GO:0006508);; Molecular Function: metalloexopeptidase activity (GO:0008235);; Cellular Component: chloroplast (GO:0009507);; Molecular Function: manganese ion binding (GO:0030145);; Biological Process: response to cadmium ion (GO:0046686);;	K01255|3.62891e-126|pop:POPTR_0006s19810g|POPTRDRAFT_762922; leucine aminopeptidase family protein; K01255 leucyl aminopeptidase [EC:3.4.11.1] (A)	Glutathione metabolism (ko00480)	[R]	General function prediction only	Cytosol aminopeptidase family	catalytic domain	Leucine aminopeptidase 3	chloroplastic (Precursor) GN=At4g30920 OS=Arabidopsis thaliana (Mouse-ear cress) PE=2 SV=2	R	General function prediction only	leucine aminopeptidase family protein [Populus trichocarpa]
CSA009927	brown	16.2531	14.1	16.5004	6.93222	6.23108	6.27049	7.2305	8.01765	5.85695	86.164	59.692	35.4477	47.0372	61.4483	25.1543	46.0154	37.5647	21.9353	[C]	Energy production and conversion	Molecular Function: glycerol kinase activity (GO:0004370);; Biological Process: carbohydrate metabolic process (GO:0005975);; Biological Process: glycerol-3-phosphate metabolic process (GO:0006072);; Biological Process: phosphorylation (GO:0016310);;	K00864|0|sly:101259139|glycerol kinase; K00864 glycerol kinase [EC:2.7.1.30] (A)	Glycerolipid metabolism (ko00561);; Plant-pathogen interaction (ko04626)	[G]	Carbohydrate transport and metabolism	FGGY family of carbohydrate kinases	N-terminal domain;; FGGY family of carbohydrate kinases	C-terminal domain	Glycerol kinase GN=T21F11.21 OS=Arabidopsis thaliana (Mouse-ear cress) PE=1 SV=1	G	Carbohydrate transport and metabolism	PREDICTED: glycerol kinase [Nicotiana sylvestris]
CSA009632	brown	27.0596	28.9567	28.7215	30.2819	32.5458	29.9851	35.2032	35.7468	37.5087	19.8245	22.8012	25.177	20.5748	21.8834	23.8346	18.937	22.5093	27.8012	[E]	Amino acid transport and metabolism	Molecular Function: glycine hydroxymethyltransferase activity (GO:0004372);; Biological Process: glycine metabolic process (GO:0006544);; Biological Process: L-serine metabolic process (GO:0006563);; Molecular Function: methyltransferase activity (GO:0008168);; Molecular Function: pyridoxal phosphate binding (GO:0030170);; Biological Process: methylation (GO:0032259);; Biological Process: tetrahy…	K00600|0|vvi:100241225|serine hydroxymethyltransferase 7-like; K00600 glycine hydroxymethyltransferase [EC:2.1.2.1] (A)	Glycine	serine and threonine metabolism (ko00260);; Cyanoamino acid metabolism (ko00460);; Glyoxylate and dicarboxylate metabolism (ko00630);; One carbon pool by folate (ko00670);; Carbon metabolism (ko01200);; Biosynthesis of amino acids (ko01230)	[E]	Amino acid transport and metabolism	Serine hydroxymethyltransferase;; Aminotransferase class-V	Serine hydroxymethyltransferase 7 GN=F7F23.9 OS=Arabidopsis thaliana (Mouse-ear cress) PE=2 SV=1	E	Amino acid transport and metabolism	PREDICTED: serine hydroxymethyltransferase 7-like [Vitis vinifera]
CSA017546	brown	42.6666	59.9588	38.4502	77.0664	81.6555	62.5088	43.7023	37.6972	45.9732	120.682	92.0708	58.1283	121.192	89.9369	68.617	104.805	111.12	44.8025	[C]	Energy production and conversion	Molecular Function: alcohol dehydrogenase (NAD) activity (GO:0004022);; Cellular Component: cytoplasm (GO:0005737);; Molecular Function: zinc ion binding (GO:0008270);; Biological Process: oxidation-reduction process (GO:0055114);;	K18857|0|pper:PRUPE_ppa007099mg|hypothetical protein; K18857 alcohol dehydrogenase class-P [EC:1.1.1.1] (A)	Glycolysis / Gluconeogenesis (ko00010);; Fatty acid degradation (ko00071);; Tyrosine metabolism (ko00350);; alpha-Linolenic acid metabolism (ko00592)	[Q]	Secondary metabolites biosynthesis	transport and catabolism	Alcohol dehydrogenase GroES-like domain;; Zinc-binding dehydrogenase	Alcohol dehydrogenase GN=ADH OS=Malus domestica (Apple) PE=2 SV=1	Q	Secondary metabolites biosynthesis	transport and catabolism	PREDICTED: alcohol dehydrogenase [Eucalyptus grandis]
CSA008684	brown	42.4998	47.1679	39.1412	45.5883	48.664	48.9174	35.7809	32.4688	38.2297	51.679	52.8314	46.5668	52.0602	58.1268	50.6274	59.4336	56.9496	41.2838	[G]	Carbohydrate transport and metabolism	Molecular Function: aldose 1-epimerase activity (GO:0004034);; Biological Process: hexose metabolic process (GO:0019318);; Molecular Function: carbohydrate binding (GO:0030246);;	K01785|0|tcc:TCM_012789|Galactose mutarotase-like superfamily protein isoform 1; K01785 aldose 1-epimerase [EC:5.1.3.3] (A)	Glycolysis / Gluconeogenesis (ko00010);; Galactose metabolism (ko00052)	[G]	Carbohydrate transport and metabolism	Aldose 1-epimerase	--	G	Carbohydrate transport and metabolism	Galactose mutarotase-like superfamily protein isoform 1 [Theobroma cacao]
CSA030565	brown	36.9889	35.1749	37.4578	21.7263	20.3796	18.3566	16.3339	13.8489	16.3475	48.4592	52.9168	52.6575	32.1393	41.5663	41.8672	35.1679	33.9326	30.9309	[G]	Carbohydrate transport and metabolism	Molecular Function: 6-phosphofructokinase activity (GO:0003872);; Molecular Function: ATP binding (GO:0005524);; Cellular Component: 6-phosphofructokinase complex (GO:0005945);; Biological Process: fructose 6-phosphate metabolic process (GO:0006002);; Biological Process: glycolytic process (GO:0006096);; Biological Process: phosphorylation (GO:0016310);;	K00850|0|gmx:100803139|6-phosphofructokinase 3-like; K00850 6-phosphofructokinase 1 [EC:2.7.1.11] (A)	Glycolysis / Gluconeogenesis (ko00010);; Pentose phosphate pathway (ko00030);; Fructose and mannose metabolism (ko00051);; Galactose metabolism (ko00052);; Carbon metabolism (ko01200);; Biosynthesis of amino acids (ko01230);; RNA degradation (ko03018)	[G]	Carbohydrate transport and metabolism	Phosphofructokinase;; ATP-NAD kinase	ATP-dependent 6-phosphofructokinase 3 {ECO:0000255|HAMAP-Rule:MF_03186} GN=At4g26270 OS=Arabidopsis thaliana (Mouse-ear cress) PE=1 SV=1	G	Carbohydrate transport and metabolism	6-phosphofructokinase 3-like protein [Camellia sinensis]
CSA020005	brown	26.6081	40.0179	23.4996	33.4862	36.7555	33.0472	24.6124	18.8214	19.4985	44.4367	31.551	38.6704	41.1002	36.9461	34.3066	50.6528	49.1114	53.4275	[I]	Lipid transport and metabolism	Molecular Function: acyl-CoA dehydrogenase activity (GO:0003995);; Biological Process: response to symbiotic fungus (GO:0009610);; Molecular Function: transferase activity	transferring phosphorus-containing groups (GO:0016772);; Biological Process: root hair elongation (GO:0048767);; Molecular Function: flavin adenine dinucleotide binding (GO:0050660);; Biological Process: oxidation-reduction process (GO:0055114);;	K00249|2.93386e-149|rcu:RCOM_0682070|protein with unknown function (EC:1.3.99.10); K00249 acyl-CoA dehydrogenase [EC:1.3.8.7] (A)	Fatty acid degradation (ko00071);; Valine	leucine and isoleucine degradation (ko00280);; beta-Alanine metabolism (ko00410);; Propanoate metabolism (ko00640);; Carbon metabolism (ko01200);; Fatty acid metabolism (ko01212)	[R]	General function prediction only	Acyl-CoA dehydrogenase	C-terminal domain;; Acyl-CoA dehydrogenase	C-terminal domain	2-methylacyl-CoA dehydrogenase	mitochondrial (Precursor) GN=2MBCD OS=Solanum tuberosum (Potato) PE=1 SV=2	I	Lipid transport and metabolism	acyl-CoA dehydrogenase [Camellia oleifera]
CSA030412	brown	56.7216	62.2613	57.8191	58.4149	53.6365	60.5148	46.3053	39.1493	44.2078	87.2711	74.194	76.725	80.459	75.6317	66.5403	75.9102	63.8297	58.8488	--	--	Cellular Component: mitochondrial respiratory chain complex III (GO:0005750);; Biological Process: glycolytic process (GO:0006096);; Biological Process: mitochondrial electron transport	ubiquinol to cytochrome c (GO:0006122);; Biological Process: ubiquitin-dependent protein catabolic process (GO:0006511);; Molecular Function: ubiquinol-cytochrome-c reductase activity (GO:0008121);; Biological Process: aerobic respiration (GO:0009060);; Biological Process: photorespiration (GO:0009853);; Biological Process: response to cadmium ion (GO:0046686);; Biological Process: response to mi…	K00416|1.8147e-37|mdm:103411013|cytochrome b-c1 complex subunit 6-like; K00416 ubiquinol-cytochrome c reductase subunit 6 (A)	Oxidative phosphorylation (ko00190)	[C]	Energy production and conversion	Ubiquinol-cytochrome C reductase hinge protein	Cytochrome b-c1 complex subunit 6 OS=Solanum tuberosum (Potato) PE=1 SV=2	C	Energy production and conversion	PREDICTED: cytochrome b-c1 complex subunit 6-like [Nelumbo nucifera]
CSA029622	brown	9.86029	8.05898	8.34189	10.5988	9.79651	8.18475	6.29148	4.47635	5.14558	47.1139	23.921	23.3516	21.7123	30.469	28.7191	22.292	24.4164	15.5496	--	--	Cellular Component: mitochondrial respiratory chain complex III (GO:0005750);; Biological Process: mitochondrial electron transport	ubiquinol to cytochrome c (GO:0006122);;	K00417|1.96265e-27|vvi:100257612|cytochrome b-c1 complex subunit 7-2; K00417 ubiquinol-cytochrome c reductase subunit 7 (A)	Oxidative phosphorylation (ko00190)	[C]	Energy production and conversion	Ubiquinol-cytochrome C reductase complex 14kD subunit	Cytochrome b-c1 complex subunit 7 OS=Solanum tuberosum (Potato) PE=1 SV=1	C	Energy production and conversion	ubiquinol-cytochrome C reductase complex [Camellia sinensis]
CSA009029	brown	33.1679	36.2039	35.9626	27.4634	28.412	28.3268	24.0997	15.1898	19.9589	52.1074	43.7986	50.5392	56.5073	51.5133	45.2818	43.6437	42.9784	36.5152	[M]	Cell wall/membrane/envelope biogenesis	Cellular Component: cytosol (GO:0005829);; Molecular Function: GDP-mannose 4	6-dehydratase activity (GO:0008446);; Biological Process: unidimensional cell growth (GO:0009826);; Biological Process: GDP-mannose metabolic process (GO:0019673);; Biological Process: 'de novo' GDP-L-fucose biosynthetic process (GO:0042351);; Molecular Function: coenzyme binding (GO:0050662);;	K01711|0|cit:102613014|GDP-mannose 4	6 dehydratase 2-like; K01711 GDPmannose 4	6-dehydratase [EC:4.2.1.47] (A)	Fructose and mannose metabolism (ko00051);; Amino sugar and nucleotide sugar metabolism (ko00520)	[G]	Carbohydrate transport and metabolism	NAD dependent epimerase/dehydratase family;; RmlD substrate binding domain	GDP-mannose 4	6 dehydratase 1 GN=GMD1 OS=Arabidopsis thaliana (Mouse-ear cress) PE=1 SV=1	G	Carbohydrate transport and metabolism	PREDICTED: GDP-mannose 4	6 dehydratase 1 [Nicotiana tomentosiformis]
CSA016536	brown	9.09582	9.01358	0.573827	0.61458	1.54798	0.563441	0.49095	3.29425	5.68902	11.8293	11.3924	2.12335	14.4399	2.42762	12.8039	9.47903	9.60309	9.29395	[M]	Cell wall/membrane/envelope biogenesis	Cellular Component: cytosol (GO:0005829);; Molecular Function: GDP-mannose 4	6-dehydratase activity (GO:0008446);; Biological Process: unidimensional cell growth (GO:0009826);; Biological Process: GDP-mannose metabolic process (GO:0019673);; Biological Process: 'de novo' GDP-L-fucose biosynthetic process (GO:0042351);; Molecular Function: coenzyme binding (GO:0050662);;	K01711|0|csv:101208005|GDP-mannose 4	6 dehydratase 2-like; K01711 GDPmannose 4	6-dehydratase [EC:4.2.1.47] (A)	Fructose and mannose metabolism (ko00051);; Amino sugar and nucleotide sugar metabolism (ko00520)	[G]	Carbohydrate transport and metabolism	NAD dependent epimerase/dehydratase family	GDP-mannose 4	6 dehydratase 1 GN=GMD1 OS=Arabidopsis thaliana (Mouse-ear cress) PE=1 SV=1	G	Carbohydrate transport and metabolism	PREDICTED: GDP-mannose 4	6 dehydratase 1 [Nicotiana tomentosiformis]
Camellia_sinensis_newGene_37149	brown	31.4798	29.6841	34.5914	30.3733	27.4648	25.4468	17.2784	14.4987	16.6074	44.3096	39.2702	41.5335	34.9594	39.7597	36.2311	31.139	35.4026	29.117	[G]	Carbohydrate transport and metabolism	Biological Process: maltose metabolic process (GO:0000023);; Biological Process: polysaccharide catabolic process (GO:0000272);; Molecular Function: magnesium ion binding (GO:0000287);; Molecular Function: phosphoglucomutase activity (GO:0004614);; Biological Process: pentose-phosphate shunt (GO:0006098);; Biological Process: response to cold (GO:0009409);; Cellular Component: chloroplast stroma …	methylerythritol 4-phosphate pathway (GO:0019288);; Biological Process: glucosinolate biosynthetic process (GO:0019761);; Biological Process: defense response to bacterium (GO:0042742);; Biological Process: positive regulation of catalytic activity (GO:0043085);; Cellular Component: apoplast (GO:0048046);;	K01835|0|vvi:100247590|phosphoglucomutase	chloroplastic; K01835 phosphoglucomutase [EC:5.4.2.2] (A)	Glycolysis / Gluconeogenesis (ko00010);; Pentose phosphate pathway (ko00030);; Galactose metabolism (ko00052);; Purine metabolism (ko00230);; Starch and sucrose metabolism (ko00500);; Amino sugar and nucleotide sugar metabolism (ko00520)	--	--	Phosphoglucomutase/phosphomannomutase	alpha/beta/alpha domain III;; Phosphoglucomutase/phosphomannomutase	C-terminal domain	Phosphoglucomutase	chloroplastic (Precursor) GN=PGMP OS=Pisum sativum (Garden pea) PE=2 SV=1	G	Carbohydrate transport and metabolism	PREDICTED: phosphoglucomutase	chloroplastic-like [Populus euphratica]
CSA018092	brown	59.7108	55.2926	54.0167	50.0325	54.5858	53.2233	43.5476	43.373	46.1883	204.623	227.874	152.255	179.38	207.939	165.039	161.745	204.5	108.879	[H]	Coenzyme transport and metabolism	Molecular Function: transaminase activity (GO:0008483);; Molecular Function: pyridoxal phosphate binding (GO:0030170);; Biological Process: tetrapyrrole biosynthetic process (GO:0033014);; Molecular Function: glutamate-1-semialdehyde 2	1-aminomutase activity (GO:0042286);;	K01845|0|cit:102627733|glutamate-1-semialdehyde 2	1-aminomutase	chloroplastic-like; K01845 glutamate-1-semialdehyde 2	1-aminomutase [EC:5.4.3.8] (A)	Porphyrin and chlorophyll metabolism (ko00860)	[E]	Amino acid transport and metabolism	Aminotransferase class-III	Glutamate-1-semialdehyde 2	1-aminomutase	chloroplastic (Precursor) GN=GSA OS=Nicotiana tabacum (Common tobacco) PE=1 SV=1	H	Coenzyme transport and metabolism	PREDICTED: glutamate-1-semialdehyde 2	1-aminomutase	chloroplastic-like [Citrus sinensis]
CSA031425	brown	9.84793	10.8072	11.2466	10.7155	11.1916	9.95393	8.73128	8.27496	10.0243	23.4397	22.0067	19.9366	19.1533	21.269	19.9101	19.798	19.0613	17.381	[J]	Translation	ribosomal structure and biogenesis	Molecular Function: glutamine-tRNA ligase activity (GO:0004819);; Molecular Function: ATP binding (GO:0005524);; Cellular Component: cytoplasm (GO:0005737);; Biological Process: glutaminyl-tRNA aminoacylation (GO:0006425);;	K01886|0|vvi:100245668|tRNA-glutamine synthetase-like; K01886 glutaminyl-tRNA synthetase [EC:6.1.1.18] (A)	Aminoacyl-tRNA biosynthesis (ko00970)	[J]	Translation	ribosomal structure and biogenesis	tRNA synthetases class I (E and Q)	catalytic domain;; Glutaminyl-tRNA synthetase	non-specific RNA binding region part 1;; tRNA synthetases class I (E and Q)	anti-codon binding domain;; Glutaminyl-tRNA synthetase	non-specific RNA binding region part 2	Glutamine--tRNA ligase OS=Lupinus luteus (European yellow lupin) PE=2 SV=2	J	Translation	ribosomal structure and biogenesis	PREDICTED: glutamine--tRNA ligase [Vitis vinifera]
CSA003437	brown	61.6884	60.6529	61.757	67.626	60.4237	54.3832	48.4384	39.8105	40.702	95.6484	73.0297	80.5014	101.582	101.105	100.936	105.292	97.4377	79.7723	[C]	Energy production and conversion	Cellular Component: vacuolar proton-transporting V-type ATPase	V0 domain (GO:0000220);; Cellular Component: plasma membrane (GO:0005886);; Cellular Component: chloroplast (GO:0009507);; Molecular Function: hydrogen ion transmembrane transporter activity (GO:0015078);; Biological Process: ATP hydrolysis coupled proton transport (GO:0015991);; Cellular Component: integral component of membrane (GO:0016021);; Molecular Function: ATPase activity (GO:0016887);;	K02155|7.14977e-74|cmo:103488024|V-type proton ATPase 16 kDa proteolipid subunit; K02155 V-type H+-transporting ATPase 16kDa proteolipid subunit (A)	Oxidative phosphorylation (ko00190);; Phagosome (ko04145)	[C]	Energy production and conversion	ATP synthase subunit C	V-type proton ATPase 16 kDa proteolipid subunit OS=Kalanchoe daigremontiana (Devil&apos;s backbone) PE=2 SV=1	C	Energy production and conversion	PREDICTED: V-type proton ATPase 16 kDa proteolipid subunit [Sesamum indicum]
CSA030618	brown	40.3931	39.9645	44.7996	25.9588	26.6646	30.2827	23.2091	25.6629	29.0813	63.9372	50.6974	59.7003	40.2748	56.8948	52.0607	42.5296	42.6782	44.3396	[J]	Translation	ribosomal structure and biogenesis	Molecular Function: structural constituent of ribosome (GO:0003735);; Cellular Component: nucleolus (GO:0005730);; Cellular Component: vacuole (GO:0005773);; Cellular Component: plasma membrane (GO:0005886);; Biological Process: translation (GO:0006412);; Cellular Component: chloroplast envelope (GO:0009941);; Cellular Component: cytosolic large ribosomal subunit (GO:0022625);; Biological Process…	K02866|7.27743e-154|tcc:TCM_042310|Ribosomal protein L16p/L10e family protein; K02866 large subunit ribosomal protein L10e (A)	Ribosome (ko03010)	[J]	Translation	ribosomal structure and biogenesis	Ribosomal protein L16p/L10e	60S ribosomal protein L10 GN=RPL10 OS=Vitis riparia (Frost grape) PE=2 SV=1	J	Translation	ribosomal structure and biogenesis	unnamed protein product [Coffea canephora]
CSA015741	brown	99.1382	81.1056	75.4597	72.2587	67.9726	68.0271	79.2081	74.0903	88.0275	110.381	90.81	92.1615	105.844	114.187	92.4124	80.0119	84.716	103.991	[J]	Translation	ribosomal structure and biogenesis	Molecular Function: structural constituent of ribosome (GO:0003735);; Cellular Component: ribosome (GO:0005840);; Biological Process: translation (GO:0006412);;	K02901|7.11678e-76|vvi:100261052|60S ribosomal protein L27-3; K02901 large subunit ribosomal protein L27e (A)	Ribosome (ko03010)	[J]	Translation	ribosomal structure and biogenesis	Ribosomal L27e protein family;; KOW motif	60S ribosomal protein L27-3 GN=RPL27C OS=Arabidopsis thaliana (Mouse-ear cress) PE=2 SV=2	J	Translation	ribosomal structure and biogenesis	PREDICTED: 60S ribosomal protein L27-3 [Vitis vinifera]
CSA000867	brown	15.1979	13.4934	13.6802	8.96973	7.21347	7.64256	4.78043	4.73759	5.69532	27.4965	7.17561	28.7828	21.4109	16.6575	9.20661	20.9404	9.9738	17.4711	[J]	Translation	ribosomal structure and biogenesis	Molecular Function: structural constituent of ribosome (GO:0003735);; Cellular Component: cell wall (GO:0005618);; Cellular Component: plasma membrane (GO:0005886);; Biological Process: translation (GO:0006412);; Cellular Component: chloroplast (GO:0009507);; Cellular Component: cytosolic large ribosomal subunit (GO:0022625);;	K02910|3.24856e-39|cmo:103492289|60S ribosomal protein L31; K02910 large subunit ribosomal protein L31e (A)	Ribosome (ko03010)	[J]	Translation	ribosomal structure and biogenesis	Ribosomal protein L31e	60S ribosomal protein L31 GN=RPL31 OS=Nicotiana glutinosa (Tobacco) PE=2 SV=1	J	Translation	ribosomal structure and biogenesis	PREDICTED: 60S ribosomal protein L31 [Cucumis melo]
CSA010689	brown	23.1763	22.6896	22.6231	26.8375	19.3032	22.3478	17.3807	17.6669	17.0126	38.9883	27.979	30.7548	32.4666	35.6211	41.3559	31.9551	33.3439	26.9706	[J]	Translation	ribosomal structure and biogenesis	Molecular Function: structural constituent of ribosome (GO:0003735);; Cellular Component: ribosome (GO:0005840);; Biological Process: translation (GO:0006412);;	K02915|1.18844e-61|rcu:RCOM_0836350|60S ribosomal protein L34	putative; K02915 large subunit ribosomal protein L34e (A)	Ribosome (ko03010)	[J]	Translation	ribosomal structure and biogenesis	Ribosomal protein L34e	60S ribosomal protein L34 GN=RPL34 OS=Nicotiana tabacum (Common tobacco) PE=2 SV=1	J	Translation	ribosomal structure and biogenesis	60S ribosomal protein L34	putative [Ricinus communis]
CSA003243	brown	31.0128	35.2129	28.7279	27.8799	21.6757	25.8312	20.1608	25.2954	27.7919	42.3119	54.5901	42.6565	34.0006	30.3033	33.725	31.8594	24.8533	42.2133	[J]	Translation	ribosomal structure and biogenesis	Molecular Function: structural constituent of ribosome (GO:0003735);; Biological Process: translation (GO:0006412);; Cellular Component: cytosolic large ribosomal subunit (GO:0022625);;	K02921|5.95658e-60|pper:PRUPE_ppa013350mg|hypothetical protein; K02921 large subunit ribosomal protein L37Ae (A)	Ribosome (ko03010)	[J]	Translation	ribosomal structure and biogenesis	Ribosomal L37ae protein family	60S ribosomal protein L37a OS=Oryza sativa subsp. japonica (Rice) PE=1 SV=1	J	Translation	ribosomal structure and biogenesis	hypothetical protein PRUPE_ppa013350mg [Prunus persica]
CSA028457	brown	153.127	143.579	110.052	122.785	108.052	120.65	93.7674	93.6407	100.677	215.165	193.767	211.16	155.678	177.704	210.91	147.811	137.549	146.95	[J]	Translation	ribosomal structure and biogenesis	Cellular Component: cytoplasm (GO:0005737);; Cellular Component: ribonucleoprotein complex (GO:0030529);; Cellular Component: intracellular organelle (GO:0043229);;	K02927|5.39856e-09|atr:s00040p00104050|AMTR_s00040p00104050; hypothetical protein; K02927 large subunit ribosomal protein L40e (A)	Ribosome (ko03010)	[J]	Translation	ribosomal structure and biogenesis	Ribosomal L40e family	60S ribosomal protein L40 (Precursor) OS=Brassica rapa subsp. pekinensis (Chinese cabbage) PE=2 SV=2	J	Translation	ribosomal structure and biogenesis	unknown [Populus trichocarpa]
CSA036223	brown	115.123	121.978	113.343	109.358	99.5091	128.154	92.6852	99.0129	91.8097	116.694	148.884	132.238	115.577	201.6	165.422	92.0813	122.913	108.22	[J]	Translation	ribosomal structure and biogenesis	Molecular Function: structural constituent of ribosome (GO:0003735);; Cellular Component: ribosome (GO:0005840);; Biological Process: translational elongation (GO:0006414);;	K02942|1.42726e-30|rcu:RCOM_1339620|60S acidic ribosomal protein P1	putative; K02942 large subunit ribosomal protein LP1 (A)	Ribosome (ko03010)	[J]	Translation	ribosomal structure and biogenesis	60s Acidic ribosomal protein	60S acidic ribosomal protein P1 GN=RPP1A OS=Zea mays (Maize) PE=1 SV=1	J	Translation	ribosomal structure and biogenesis	PREDICTED: 60S acidic ribosomal protein P1-like [Eucalyptus grandis]
CSA010807	brown	162.88	148.696	153.873	132.529	121.179	135.825	115.759	120.479	128.052	249.367	214.301	197.539	172.859	187.741	201.906	179.315	176.84	157.491	[J]	Translation	ribosomal structure and biogenesis	--	K02947|1.43649e-47|pxb:103937882|40S ribosomal protein S10-like; K02947 small subunit ribosomal protein S10e (A)	Ribosome (ko03010)	[J]	Translation	ribosomal structure and biogenesis	Plectin/S10 domain	40S ribosomal protein S10-3 GN=RPS10C OS=Arabidopsis thaliana (Mouse-ear cress) PE=2 SV=2	J	Translation	ribosomal structure and biogenesis	PREDICTED: 40S ribosomal protein S10-like [Malus domestica]
CSA022850	brown	72.0856	66.4577	71.3526	62.0799	55.5947	56.7843	46.4881	24.1265	46.8828	99.1852	85.6056	76.4392	65.661	83.5267	103.107	47.2559	61.6948	75.92	[J]	Translation	ribosomal structure and biogenesis	Biological Process: RNA methylation (GO:0001510);; Molecular Function: structural constituent of ribosome (GO:0003735);; Cellular Component: cell wall (GO:0005618);; Cellular Component: mitochondrion (GO:0005739);; Cellular Component: vacuolar membrane (GO:0005774);; Cellular Component: Golgi apparatus (GO:0005794);; Cellular Component: plasma membrane (GO:0005886);; Biological Process: translati…	K02957|1.25719e-85|pvu:PHAVU_003G095800g|hypothetical protein; K02957 small subunit ribosomal protein S15Ae (A)	Ribosome (ko03010)	[J]	Translation	ribosomal structure and biogenesis	Ribosomal protein S8	40S ribosomal protein S15a GN=RPS15A OS=Daucus carota (Wild carrot) PE=2 SV=3	J	Translation	ribosomal structure and biogenesis	hypothetical protein PHAVU_003G095800g [Phaseolus vulgaris]
CSA025502	brown	28.6111	40.7872	37.9707	26.5417	29.0077	40.0765	24.563	21.9775	34.4971	96.1002	70.3483	49.5493	69.6648	70.0833	54.7046	43.163	53.8632	24.6185	[J]	Translation	ribosomal structure and biogenesis	Molecular Function: RNA binding (GO:0003723);; Molecular Function: structural constituent of ribosome (GO:0003735);; Cellular Component: nucleolus (GO:0005730);; Cellular Component: plasma membrane (GO:0005886);; Biological Process: translation (GO:0006412);; Cellular Component: cytosolic small ribosomal subunit (GO:0022627);;	K02958|5.35567e-39|rcu:RCOM_0908990|40S ribosomal protein S15	putative; K02958 small subunit ribosomal protein S15e (A)	Ribosome (ko03010)	[J]	Translation	ribosomal structure and biogenesis	--	40S ribosomal protein S15 GN=OJ1046_F10.119 OS=Oryza sativa subsp. japonica (Rice) PE=2 SV=2	J	Translation	ribosomal structure and biogenesis	40S ribosomal protein S15	putative [Ricinus communis]
CSA000100	brown	14.5842	13.7935	11.6687	9.15475	5.16213	9.26361	4.88419	4.69426	5.59069	21.6749	22.1814	29.9396	15.9807	18.7215	31.6314	10.5475	12.1287	13.8007	[J]	Translation	ribosomal structure and biogenesis	Molecular Function: structural constituent of ribosome (GO:0003735);; Cellular Component: cell wall (GO:0005618);; Cellular Component: nucleolus (GO:0005730);; Biological Process: translation (GO:0006412);; Cellular Component: chloroplast (GO:0009507);; Cellular Component: membrane (GO:0016020);; Cellular Component: cytosolic ribosome (GO:0022626);;	K02960|3.38413e-92|mdm:103428217|40S ribosomal protein S16; K02960 small subunit ribosomal protein S16e (A)	Ribosome (ko03010)	[J]	Translation	ribosomal structure and biogenesis	Ribosomal protein S9/S16	40S ribosomal protein S16 GN=RPS16 OS=Gossypium hirsutum (Upland cotton) PE=2 SV=1	J	Translation	ribosomal structure and biogenesis	40S ribosomal protein S16A [Hevea brasiliensis]
CSA016115	brown	51.6643	54.7241	46.4536	39.9372	31.6968	41.9417	26.4121	25.3623	29.8289	66.6342	53.2916	58.6127	49.5482	58.3049	64.0764	44.6771	39.3401	40.264	[J]	Translation	ribosomal structure and biogenesis	Molecular Function: RNA binding (GO:0003723);; Molecular Function: structural constituent of ribosome (GO:0003735);; Biological Process: translation (GO:0006412);; Cellular Component: small ribosomal subunit (GO:0015935);;	K02969|4.86297e-83|tcc:TCM_014967|Ribosomal protein S10p/S20e family protein isoform 1; K02969 small subunit ribosomal protein S20e (A)	Ribosome (ko03010)	[J]	Translation	ribosomal structure and biogenesis	Ribosomal protein S10p/S20e	40S ribosomal protein S20-2 GN=RPS20B OS=Arabidopsis thaliana (Mouse-ear cress) PE=2 SV=1	J	Translation	ribosomal structure and biogenesis	PREDICTED: 40S ribosomal protein S20-2-like [Sesamum indicum]
CSA011400	brown	5.98807	5.41554	0.961618	0.053079	4.26664	0.018174	3.73551	0.34429	0.01416	29.1341	23.1436	15.9424	20.5908	29.4693	13.2196	20.7063	18.047	7.89444	[J]	Translation	ribosomal structure and biogenesis	Molecular Function: RNA binding (GO:0003723);; Molecular Function: structural constituent of ribosome (GO:0003735);; Biological Process: translation (GO:0006412);; Cellular Component: small ribosomal subunit (GO:0015935);;	K02969|7.44511e-51|pper:PRUPE_ppa013457mg|hypothetical protein; K02969 small subunit ribosomal protein S20e (A)	Ribosome (ko03010)	[J]	Translation	ribosomal structure and biogenesis	Ribosomal protein S10p/S20e	40S ribosomal protein S20-2 GN=RPS20B OS=Arabidopsis thaliana (Mouse-ear cress) PE=2 SV=1	J	Translation	ribosomal structure and biogenesis	hypothetical protein PRUPE_ppa013457mg [Prunus persica]
CSA001673	brown	3.35136	4.85239	2.08848	3.36688	3.3259	2.66606	2.14272	1.48292	3.00297	34.3228	55.3602	21.473	45.8867	22.1333	25.593	37.9227	23.968	11.7901	[J]	Translation	ribosomal structure and biogenesis	Molecular Function: structural constituent of ribosome (GO:0003735);; Cellular Component: nucleolus (GO:0005730);; Biological Process: translation (GO:0006412);; Cellular Component: cytosolic small ribosomal subunit (GO:0022627);;	K02973|2.87361e-96|csv:101231926|40S ribosomal protein S23-like; K02973 small subunit ribosomal protein S23e (A)	Ribosome (ko03010)	[J]	Translation	ribosomal structure and biogenesis	Ribosomal protein S12/S23	40S ribosomal protein S23 GN=RPS23 OS=Fragaria ananassa (Strawberry) PE=2 SV=1	J	Translation	ribosomal structure and biogenesis	40S ribosomal protein S23 [Triticum urartu]
CSA001667	brown	343.476	362.469	334.905	334.388	304.202	315.7	253.241	247.35	259.575	438.56	384.094	423.458	339.246	393.309	451.394	323.412	347.806	353.729	[J]	Translation	ribosomal structure and biogenesis	Molecular Function: translation elongation factor activity (GO:0003746);; Molecular Function: GTPase activity (GO:0003924);; Molecular Function: GTP binding (GO:0005525);; Cellular Component: nucleolus (GO:0005730);; Cellular Component: mitochondrion (GO:0005739);; Cellular Component: vacuole (GO:0005773);; Cellular Component: plasma membrane (GO:0005886);; Biological Process: GTP catabolic proce…	K03231|0|gmx:100785429|elongation factor 1-alpha-like; K03231 elongation factor 1-alpha (A)	RNA transport (ko03013)	[J]	Translation	ribosomal structure and biogenesis	Elongation factor Tu GTP binding domain;; Elongation factor Tu C-terminal domain;; Elongation factor Tu domain 2;; 50S ribosome-binding GTPase	Elongation factor 1-alpha GN=EF1 OS=Manihot esculenta (Cassava) PE=3 SV=1	J	Translation	ribosomal structure and biogenesis	elongation factor 1 alpha [Actinidia deliciosa]
CSA026069	brown	177.814	179.512	164.592	130.438	147.787	65.3106	95.0834	56.0494	104.383	259.79	228.152	259.197	205.161	220.938	233.111	181.602	177.146	162.282	[J]	Translation	ribosomal structure and biogenesis	Molecular Function: translation elongation factor activity (GO:0003746);; Molecular Function: GTPase activity (GO:0003924);; Molecular Function: sulfate adenylyltransferase (ATP) activity (GO:0004781);; Molecular Function: GTP binding (GO:0005525);; Cellular Component: cytoplasm (GO:0005737);; Biological Process: GTP catabolic process (GO:0006184);; Biological Process: translational elongation (G…	K03231|0|rcu:RCOM_1101130|elongation factor 1-alpha	putative (EC:2.7.7.4); K03231 elongation factor 1-alpha (A)	RNA transport (ko03013)	[J]	Translation	ribosomal structure and biogenesis	Elongation factor Tu C-terminal domain;; Elongation factor Tu domain 2;; Elongation factor Tu GTP binding domain	Elongation factor 1-alpha GN=EF1 OS=Manihot esculenta (Cassava) PE=3 SV=1	J	Translation	ribosomal structure and biogenesis	PREDICTED: elongation factor 1-alpha-like [Populus euphratica]
CSA000407	brown	49.0418	44.8695	48.1066	44.3427	41.8338	42.2345	34.0366	32.1745	30.8479	93.7066	65.7487	77.2455	81.8459	85.8461	77.8628	76.2761	72.3011	58.3248	[J]	Translation	ribosomal structure and biogenesis	Molecular Function: translation elongation factor activity (GO:0003746);; Cellular Component: eukaryotic translation elongation factor 1 complex (GO:0005853);; Biological Process: translational elongation (GO:0006414);;	K03232|6.02517e-105|fve:101314310|elongation factor 1-delta-like; K03232 elongation factor 1-beta (A)	--	[K]	Transcription	EF-1 guanine nucleotide exchange domain	Elongation factor 1-delta 2 GN=At2g18110 OS=Arabidopsis thaliana (Mouse-ear cress) PE=1 SV=1	K	Transcription	seed ripening regulated protein [Camellia oleifera]
CSA011928	brown	199.543	185.247	199.492	197.063	190.561	188.76	151.754	149.064	161.092	265.06	213.554	193.428	252.138	260.414	220.534	242.128	208.146	225.263	[J]	Translation	ribosomal structure and biogenesis	Molecular Function: GTPase activity (GO:0003924);; Molecular Function: GTP binding (GO:0005525);; Biological Process: GTP catabolic process (GO:0006184);;	K03234|0|cit:102616841|elongation factor 2-like; K03234 elongation factor 2 (A)	--	[J]	Translation	ribosomal structure and biogenesis	Elongation factor Tu GTP binding domain;; Elongation factor G	domain IV;; Elongation factor G C-terminus;; Elongation Factor G	domain II;; Elongation factor Tu domain 2	Elongation factor 2 OS=Beta vulgaris (Sugar beet) PE=2 SV=1	J	Translation	ribosomal structure and biogenesis	hypothetical protein CICLE_v10004309mg [Citrus clementina]
CSA023471	brown	27.3955	27.2769	28.3153	20.0154	21.4978	19.2222	15.3238	14.9813	17.6954	36.0742	40.3537	43.0516	29.3224	34.0875	38.0708	27.0073	23.3957	25.2404	[J]	Translation	ribosomal structure and biogenesis	Molecular Function: exonuclease activity (GO:0004527);;	K03678|0|vvi:100265860|protein RRP45A-like; K03678 exosome complex component RRP45 (A)	RNA degradation (ko03018)	[J]	Translation	ribosomal structure and biogenesis	3' exoribonuclease family	domain 1;; 3' exoribonuclease family	domain 2	Protein ECERIFERUM 7 GN=CER7 OS=Arabidopsis thaliana (Mouse-ear cress) PE=2 SV=1	J	Translation	ribosomal structure and biogenesis	PREDICTED: protein RRP45A-like isoform X1 [Vitis vinifera]
CSA015009	brown	9.41096	10.3388	11.1587	4.70493	6.52603	8.71341	4.14323	3.02746	4.11757	35.9058	30.9435	20.5262	37.0414	36.9959	23.3269	35.4895	36.9731	13.5644	--	--	Biological Process: RNA splicing	via endonucleolytic cleavage and ligation (GO:0000394);; Molecular Function: translation elongation factor activity (GO:0003746);; Cellular Component: cytosol (GO:0005829);; Biological Process: transcription from RNA polymerase II promoter (GO:0006366);; Biological Process: translational elongation (GO:0006414);; Biological Process: ubiquitin-dependent protein catabolic process (GO:0006511);; Bio…	K03872|1.31826e-63|sot:102603521|transcription elongation factor B polypeptide 1-like; K03872 transcription elongation factor B	polypeptide 1 (A)	Ubiquitin mediated proteolysis (ko04120)	[K]	Transcription	Skp1 family	tetramerisation domain	--	K	Transcription	PREDICTED: transcription elongation factor B polypeptide 1 isoform X2 [Sesamum indicum]
CSA001503	brown	52.8232	50.7483	51.0615	48.4183	45.1007	46.4626	39.3934	36.3855	40.1022	68.1923	53.3832	55.4127	64.4531	62.8558	62.0573	66.4702	73.1337	47.9119	--	--	Molecular Function: oxidoreductase activity	acting on NAD(P)H (GO:0016651);; Biological Process: electron transport chain (GO:0022900);;	K03937|6.39679e-89|vvi:100250742|NADH dehydrogenase [ubiquinone] iron-sulfur protein 4	mitochondrial-like; K03937 NADH dehydrogenase (ubiquinone) Fe-S protein 4 (A)	Oxidative phosphorylation (ko00190)	[C]	Energy production and conversion	ETC complex I subunit conserved region	NADH dehydrogenase [ubiquinone] iron-sulfur protein 4	mitochondrial (Precursor) GN=FRO1 OS=Arabidopsis thaliana (Mouse-ear cress) PE=2 SV=1	C	Energy production and conversion	PREDICTED: NADH dehydrogenase [ubiquinone] iron-sulfur protein 4	mitochondrial-like [Sesamum indicum]
CSA035314	brown	35.1867	36.8787	21.2495	31.4	32.1702	30.4206	21.9619	11.5965	21.2573	60.4021	49.1026	51.7246	46.6295	55.4812	49.9996	40.9724	29.6958	35.9168	[IQ]	Lipid transport and metabolism;; Secondary metabolites biosynthesis	transport and catabolism	Molecular Function: ACP phosphopantetheine attachment site binding involved in fatty acid biosynthetic process (GO:0000036);; Cellular Component: mitochondrial matrix (GO:0005759);; Biological Process: fatty acid biosynthetic process (GO:0006633);; Biological Process: production of ta-siRNAs involved in RNA interference (GO:0010267);; Molecular Function: phosphopantetheine binding (GO:0031177);; …	K03955|1.34355e-29|eus:EUTSA_v10001683mg|hypothetical protein; K03955 NADH dehydrogenase (ubiquinone) 1 alpha/beta subcomplex 1 (A)	Oxidative phosphorylation (ko00190)	[CIQ]	Energy production and conversion;; Lipid transport and metabolism;; Secondary metabolites biosynthesis	transport and catabolism	Phosphopantetheine attachment site	Acyl carrier protein 1	mitochondrial (Precursor) GN=MTACP1 OS=Arabidopsis thaliana (Mouse-ear cress) PE=2 SV=1	C	Energy production and conversion	Acyl carrier 1	mitochondrial -like protein [Gossypium arboreum]
CSA029333	brown	40.5889	45.8037	40.5677	30.8838	44.8295	37.4165	17.2734	14.6244	20.0265	90.2154	88.3563	62.4715	62.7982	57.52	37.7458	59.2515	43.3251	16.0552	[G]	Carbohydrate transport and metabolism	Molecular Function: hydrolase activity	hydrolyzing O-glycosyl compounds (GO:0004553);; Biological Process: carbohydrate metabolic process (GO:0005975);;	K05349|0|cit:102614874|lysosomal beta glucosidase-like; K05349 beta-glucosidase [EC:3.2.1.21] (A)	Cyanoamino acid metabolism (ko00460);; Starch and sucrose metabolism (ko00500);; Phenylpropanoid biosynthesis (ko00940)	--	--	Glycosyl hydrolase family 3 N terminal domain;; Glycosyl hydrolase family 3 C-terminal domain	Alpha-L-arabinofuranosidase (Precursor) OS=Medicago sativa subsp. varia (Alfalfa) PE=2 SV=1	G	Carbohydrate transport and metabolism	Periplasmic beta-glucosidase [Morus notabilis]
CSA034363	brown	38.2205	35.6312	35.9296	32.42	29.8695	27.9006	21.1871	20.7087	20.575	54.4797	49.3806	48.6906	40.9694	45.2024	48.4747	35.4971	37.5876	35.1595	[J]	Translation	ribosomal structure and biogenesis	Molecular Function: GTP binding (GO:0005525);; Cellular Component: cytosol (GO:0005829);; Biological Process: gluconeogenesis (GO:0006094);; Biological Process: glycolytic process (GO:0006096);; Biological Process: protein targeting to vacuole (GO:0006623);; Cellular Component: plasmodesma (GO:0009506);; Biological Process: response to salt stress (GO:0009651);;	K06942|0|gmx:100813501|obg-like ATPase 1-like; K06942 (A)	--	[R]	General function prediction only	Protein of unknown function (DUF933);; 50S ribosome-binding GTPase;; Ferrous iron transport protein B	Probable GTP-binding protein OBGC2 GN=OSJNBa0052F07.17 OS=Oryza sativa subsp. japonica (Rice) PE=2 SV=1	R	General function prediction only	PREDICTED: obg-like ATPase 1-like [Citrus sinensis]
CSA026219	brown	18.4135	15.9795	15.3809	10.9487	11.9289	9.78742	5.93142	2.8943	4.09858	31.8934	18.5136	21.5675	25.8525	22.1759	16.6456	26.4587	17.8209	13.8882	--	--	Molecular Function: hydrolase activity	hydrolyzing O-glycosyl compounds (GO:0004553);; Cellular Component: vacuole (GO:0005773);; Biological Process: carbohydrate metabolic process (GO:0005975);; Biological Process: fatty acid beta-oxidation (GO:0006635);; Biological Process: lipid transport (GO:0006869);; Biological Process: intra-Golgi vesicle-mediated transport (GO:0006891);; Biological Process: hormone-mediated signaling pathway (…	K07407|0|mdm:103432910|alpha-galactosidase; K07407 alpha-galactosidase [EC:3.2.1.22] (A)	Galactose metabolism (ko00052);; Glycerolipid metabolism (ko00561);; Sphingolipid metabolism (ko00600);; Glycosphingolipid biosynthesis - globo series (ko00603)	[G]	Carbohydrate transport and metabolism	Melibiase	Alpha-galactosidase (Precursor) OS=Coffea arabica (Arabian coffee) PE=1 SV=1	G	Carbohydrate transport and metabolism	PREDICTED: alpha-galactosidase [Malus domestica]
CSA009076	brown	7.8275	6.66621	6.27691	2.44929	2.54826	1.09226	5.8257	5.81787	3.60615	34.9982	32.8874	18.3437	28.1874	30.0845	19.4806	24.0776	22.9075	16.0267	[J]	Translation	ribosomal structure and biogenesis	Molecular Function: RNA binding (GO:0003723);; Cellular Component: nucleus (GO:0005634);; Biological Process: ribosome assembly (GO:0042255);;	K07565|6.30982e-123|vvi:100247303|60S ribosome subunit biogenesis protein NIP7 homolog-like; K07565 60S ribosome subunit biogenesis protein NIP7 (A)	--	[J]	Translation	ribosomal structure and biogenesis	Uncharacterised protein family (UPF0113)	--	J	Translation	ribosomal structure and biogenesis	unnamed protein product [Coffea canephora]
CSA023973	brown	0	33.3698	35.8327	0	0	0	0	0	32.2662	62.9238	40.962	0	69.7998	57.6715	0	65.8196	0	38.377	--	--	Cellular Component: integral component of membrane (GO:0016021);; Molecular Function: transferase activity	transferring hexosyl groups (GO:0016758);; Molecular Function: xyloglucan 6-xylosyltransferase activity (GO:0033843);;	K08238|0|tcc:TCM_014107|Galactosyl transferase GMA12/MNN10 family protein; K08238 xyloglucan 6-xylosyltransferase [EC:2.4.2.39] (A)	--	[GM]	Carbohydrate transport and metabolism;; Cell wall/membrane/envelope biogenesis	galactosyl transferase GMA12/MNN10 family	Putative glycosyltransferase 3 GN=MBK20.18 OS=Arabidopsis thaliana (Mouse-ear cress) PE=2 SV=1	GM	Carbohydrate transport and metabolism;; Cell wall/membrane/envelope biogenesis	Galactosyl transferase GMA12/MNN10 family protein [Theobroma cacao]
CSA020109	brown	14.3946	11.8233	14.5166	10.7991	7.6913	8.92825	6.36316	5.27096	5.06155	21.8711	17.7498	18.6139	27.8665	19.1576	13.9433	23.8365	19.4195	16.216	[RTKL]	General function prediction only;; Signal transduction mechanisms;; Transcription;; Replication	recombination and repair	Molecular Function: protein kinase activity (GO:0004672);; Biological Process: protein phosphorylation (GO:0006468);; Biological Process: cellular response to extracellular stimulus (GO:0031668);; Biological Process: cellular response to stress (GO:0033554);;	K08867|0|vvi:100255269|probable serine/threonine-protein kinase WNK4; K08867 WNK lysine deficient protein kinase [EC:2.7.11.1] (A)	--	[R]	General function prediction only	Protein kinase domain;; Protein tyrosine kinase	Probable serine/threonine-protein kinase WNK4 GN=WNK4 OS=Arabidopsis thaliana (Mouse-ear cress) PE=1 SV=1	T	Signal transduction mechanisms	PREDICTED: probable serine/threonine-protein kinase WNK4 [Vitis vinifera]
CSA034126	brown	477.141	482.669	491.691	418.818	390.777	397.207	378.443	364.046	368.099	585.21	774.911	680.073	448.821	566.641	585.982	521.592	506.711	635.259	--	--	Molecular Function: DNA binding (GO:0003677);; Molecular Function: sequence-specific DNA binding transcription factor activity (GO:0003700);; Cellular Component: nucleus (GO:0005634);; Cellular Component: cytoplasm (GO:0005737);; Biological Process: regulation of transcription	DNA-templated (GO:0006355);; Molecular Function: protein dimerization activity (GO:0046983);; Biological Process: ovule development (GO:0048481);;	K09264|2.09283e-56|csv:101222239|floral homeotic protein PMADS 2-like; K09264 MADS-box transcription factor	plant (A)	--	[K]	Transcription	SRF-type transcription factor (DNA-binding and dimerisation domain);; K-box region	Floral homeotic protein GLOBOSA GN=GLO OS=Antirrhinum majus (Garden snapdragon) PE=1 SV=1	K	Transcription	MADS-box transcription factor GLOBOSA-like protein [Camellia sinensis]
CSA033588	brown	16.3293	16.2393	15.8796	9.31832	8.19853	9.30903	7.4075	7.4337	8.22723	37.6624	43.818	37.3388	26.0826	30.939	30.5845	23.3419	20.3942	22.9024	[J]	Translation	ribosomal structure and biogenesis	Biological Process: RNA metabolic process (GO:0016070);; Molecular Function: transferase activity (GO:0016740);; Biological Process: methylation (GO:0032259);;	K14857|1.52842e-139|pxb:103937441|putative rRNA methyltransferase; K14857 AdoMet-dependent rRNA methyltransferase SPB1 [EC:2.1.1.-] (A)	--	[AR]	RNA processing and modification;; General function prediction only	Spb1 C-terminal domain	--	A	RNA processing and modification	PREDICTED: adoMet-dependent rRNA methyltransferase spb1	partial [Sesamum indicum]
Camellia_sinensis_newGene_62130	brown	6.45575	9.28144	7.62352	12.3475	12.1527	11.2808	14.6024	16.7848	18.279	0	5.58535	2.97674	0	2.75883	3.6664	0.521778	2.23199	2.38249	[Q]	Secondary metabolites biosynthesis	transport and catabolism	Molecular Function: oxidoreductase activity (GO:0016491);; Molecular Function: metal ion binding (GO:0046872);;	K15639|3.75099e-136|pper:PRUPE_ppa023692mg|hypothetical protein; K15639 PHYB activation tagged suppressor 1 [EC:1.14.-.-] (A)	Brassinosteroid biosynthesis (ko00905)	--	--	Cytochrome P450;; Cytochrome P450	Cytochrome P450 CYP749A22 OS=Panax ginseng (Korean ginseng) PE=2 SV=1	Q	Secondary metabolites biosynthesis	transport and catabolism	hypothetical protein PRUPE_ppa023692mg [Prunus persica]
CSA017522	brown	140.234	157.478	136.413	87.093	86.8427	72.0186	43.6577	59.6476	53.4055	381.695	165.208	116.596	238.574	203.991	107.541	219.028	173.222	107.191	[G]	Carbohydrate transport and metabolism	Molecular Function: xylan 1	4-beta-xylosidase activity (GO:0009044);; Cellular Component: plant-type cell wall (GO:0009505);; Cellular Component: chloroplast (GO:0009507);; Biological Process: xyloglucan metabolic process (GO:0010411);; Molecular Function: carbohydrate binding (GO:0030246);; Molecular Function: maltose alpha-glucosidase activity (GO:0032450);; Biological Process: xylan catabolic process (GO:0045493);; Molec…	K15925|0|rcu:RCOM_0030540|alpha-glucosidase	putative (EC:3.2.1.20); K15925 alpha-D-xyloside xylohydrolase [EC:3.2.1.177] (A)	--	[G]	Carbohydrate transport and metabolism	Glycosyl hydrolases family 31;; Galactose mutarotase-like	Alpha-xylosidase 1 (Precursor) GN=At1g68560 OS=Arabidopsis thaliana (Mouse-ear cress) PE=1 SV=1	G	Carbohydrate transport and metabolism	alpha-glucosidase	putative [Ricinus communis]
CSA008578	brown	11.2347	10.737	10.5495	4.19142	4.66195	5.73651	2.08126	3.78051	3.3432	16.4974	15.4506	16.4693	18.5695	17.594	14.6474	8.7487	10.6099	8.45252	[G]	Carbohydrate transport and metabolism	Molecular Function: alpha	alpha-trehalose-phosphate synthase (UDP-forming) activity (GO:0003825);; Cellular Component: cytoplasm (GO:0005737);; Biological Process: trehalose biosynthetic process (GO:0005992);; Biological Process: plant-type cell wall organization (GO:0009664);; Biological Process: embryo development ending in seed dormancy (GO:0009793);; Biological Process: plant-type cell wall biogenesis (GO:0009832);; B…	K16055|0|sly:100134910|trehalose-phosphate synthase 1; K16055 trehalose 6-phosphate synthase/phosphatase [EC:2.4.1.15 3.1.3.12] (A)	Starch and sucrose metabolism (ko00500)	[G]	Carbohydrate transport and metabolism	Glycosyltransferase family 20;; Trehalose-phosphatase	Alpha	alpha-trehalose-phosphate synthase [UDP-forming] 1 GN=TPS1 OS=Arabidopsis thaliana (Mouse-ear cress) PE=1 SV=1	G	Carbohydrate transport and metabolism	trehalose-6-phosphate synthase [Camellia sinensis]
CSA009750	brown	95.9731	80.8778	96.718	97.0019	95.0057	78.0189	74.6748	61.4345	65.1978	146.493	99.3168	120.29	116.891	127.354	126.771	135.872	122.285	104.118	--	--	Molecular Function: structural molecule activity (GO:0005198);; Cellular Component: plasma membrane (GO:0005886);; Biological Process: retrograde vesicle-mediated transport	Golgi to ER (GO:0006890);;	K17268|0|vvi:100264563|coatomer subunit epsilon-like; K17268 coatomer protein complex	subunit epsilon (A)	--	[U]	Intracellular trafficking	secretion	and vesicular transport	Coatomer epsilon subunit;; TPR repeat;; Tetratricopeptide repeat;; Tetratricopeptide repeat;; Tetratricopeptide repeat;; Tetratricopeptide repeat	Coatomer subunit epsilon-1 GN=At1g30630 OS=Arabidopsis thaliana (Mouse-ear cress) PE=2 SV=1	U	Intracellular trafficking	secretion	and vesicular transport	PREDICTED: coatomer subunit epsilon-1 [Vitis vinifera]
CSA035299	brown	20.892	23.1871	21.9325	23.088	22.63	22.1293	16.7276	16.1667	14.9734	28.1601	28.6715	26.0862	28.1859	30.5914	29.5008	34.9956	33.7305	24.4051	[Q]	Secondary metabolites biosynthesis	transport and catabolism	--	K17362|5.007e-74|cit:102608948|acyl-coenzyme A thioesterase 13-like; K17362 acyl-coenzyme A thioesterase 13 [EC:3.1.2.-] (A)	--	[R]	General function prediction only	Thioesterase superfamily	--	R	General function prediction only	hypothetical protein JCGZ_25867 [Jatropha curcas]
	modColor	ZJW11	ZJW12	ZJW13	ZJW21	ZJW22	ZJW23	ZJW31	ZJW32	ZJW33	BTP11	BTP12	BTP13	BTP21	BTP22	BTP23	BTP31	BTP32	BTP33	COG_class	COG_class_annotation	GO_annotation	KEGG_annotation	KEGG_pathway_annotation	KOG_class	KOG_class_annotation	Pfam_annotation	Swiss.Prot_annotation	eggNOG_class	eggNOG_class_annotation	NR_annotation
CSA021588	brown	286.289	262.868	275.556	531.849	498.11	483.45	617.751	501.12	518.613	65.7144	211.295	276.646	87.2019	308.588	401.486	153.011	312.42	365.739	--	--	Molecular Function: iron ion binding (GO:0005506);; Molecular Function: linoleate 13S-lipoxygenase activity (GO:0016165);; Biological Process: oxylipin biosynthetic process (GO:0031408);; Biological Process: oxidation-reduction process (GO:0055114);;	K00454|4.50691e-51|mdm:103434795|putative lipoxygenase 5; K00454 lipoxygenase [EC:1.13.11.12] (A)	Linoleic acid metabolism (ko00591);; alpha-Linolenic acid metabolism (ko00592)	--	--	Lipoxygenase	Lipoxygenase 3	chloroplastic (Precursor) GN=LOX3 OS=Arabidopsis thaliana (Mouse-ear cress) PE=2 SV=1	E	Amino acid transport and metabolism	PREDICTED: linoleate 13S-lipoxygenase 3-1	chloroplastic-like [Nelumbo nucifera]
CSA015507	brown	173.496	159.847	166.786	214.172	209.777	199.561	217.997	277.258	201.716	125.934	91.5792	85.5152	174.822	119.003	97.8736	195.84	166.992	98.343	[O]	Posttranslational modification	protein turnover	chaperones	Molecular Function: ATP binding (GO:0005524);; Cellular Component: cell wall (GO:0005618);; Cellular Component: nucleolus (GO:0005730);; Cellular Component: plasma membrane (GO:0005886);; Biological Process: protein folding (GO:0006457);; Biological Process: response to heat (GO:0009408);; Biological Process: response to salt stress (GO:0009651);; Molecular Function: heat shock protein binding (G…	K09503|6.9888e-122|tcc:TCM_044345|DNAJ; K09503 DnaJ homolog subfamily A member 2 (A)	Protein processing in endoplasmic reticulum (ko04141)	[O]	Posttranslational modification	protein turnover	chaperones	DnaJ central domain;; DnaJ C terminal domain;; DnaJ domain	DnaJ protein homolog (Precursor) GN=DNAJ1 OS=Cucumis sativus (Cucumber) PE=2 SV=1	O	Posttranslational modification	protein turnover	chaperones	hypothetical protein CISIN_1g015695mg [Citrus sinensis]
CSA026093	brown	70.4332	70.178	72.0188	66.1077	63.8243	65.4336	62.5098	59.8673	64.2219	88.4928	86.8175	81.0714	93.0586	92.3757	80.2181	98.2716	94.437	81.6103	[O]	Posttranslational modification	protein turnover	chaperones	Molecular Function: ATP binding (GO:0005524);; Cellular Component: cell wall (GO:0005618);; Cellular Component: nucleus (GO:0005634);; Cellular Component: cytosol (GO:0005829);; Biological Process: gluconeogenesis (GO:0006094);; Biological Process: ATP catabolic process (GO:0006200);; Biological Process: fatty acid beta-oxidation (GO:0006635);; Biological Process: ER to Golgi vesicle-mediated tra…	base subcomplex (GO:0008540);; Molecular Function: microtubule-severing ATPase activity (GO:0008568);; Biological Process: toxin catabolic process (GO:0009407);; Cellular Component: plasmodesma (GO:0009506);; Biological Process: response to cytokinin (GO:0009735);; Biological Process: photorespiration (GO:0009853);; Cellular Component: membrane (GO:0016020);; Biological Process: amino acid import…	K03063|0|mus:103987625|26S protease regulatory subunit 6B homolog; K03063 26S proteasome regulatory subunit T3 (A)	Proteasome (ko03050)	[O]	Posttranslational modification	protein turnover	chaperones	ATPase family associated with various cellular activities (AAA);; AAA domain (dynein-related subfamily);; AAA domain (Cdc48 subfamily);; AAA ATPase domain;; Protein of unknown function (DUF815);; Holliday junction DNA helicase ruvB N-terminus	26S protease regulatory subunit 6B homolog GN=MCK7.16 OS=Arabidopsis thaliana (Mouse-ear cress) PE=1 SV=1	O	Posttranslational modification	protein turnover	chaperones	PREDICTED: 26S protease regulatory subunit 6B homolog [Musa acuminata subsp. malaccensis]
CSA006523	brown	90.9598	78.9736	88.548	82.7182	68.2793	71.0919	60.4525	61.9056	69.3613	105.895	75.8708	95.7671	102.666	105.85	102.813	97.2257	105.074	90.6074	[O]	Posttranslational modification	protein turnover	chaperones	Molecular Function: ATP binding (GO:0005524);; Cellular Component: nucleolus (GO:0005730);; Cellular Component: cytosol (GO:0005829);; Cellular Component: plasma membrane (GO:0005886);; Molecular Function: microtubule-severing ATPase activity (GO:0008568);; Biological Process: response to cadmium ion (GO:0046686);; Biological Process: cell division (GO:0051301);;	K13525|0|tcc:TCM_022204|ATPase	AAA-type	CDC48 protein isoform 1; K13525 transitional endoplasmic reticulum ATPase (A)	Protein processing in endoplasmic reticulum (ko04141)	[O]	Posttranslational modification	protein turnover	chaperones	ATPase family associated with various cellular activities (AAA);; Cell division protein 48 (CDC48)	N-terminal domain;; AAA domain;; Holliday junction DNA helicase ruvB N-terminus;; AAA domain;; AAA ATPase domain;; AAA domain (Cdc48 subfamily);; AAA domain;; Cell division protein 48 (CDC48)	domain 2;; AAA domain (dynein-related subfamily);; AAA domain;; Zeta toxin;; AAA domain;; TIP49 C-terminus;; AAA domain;; NACHT domain;; Archaeal ATPase;; IstB-like ATP binding protein;; RNA helicase;; Magnesium chelatase	subunit ChlI;; Part of AAA domain;; AAA domain;; ABC transporter;; Viral (Superfamily 1) RNA helicase;; Sigma-54 interaction domain;; Parvovirus non-structural protein NS1;; KaiC;; Vps4 C terminal oligomerisation domain;; Sigma-54 interaction domain;; Bacterial dnaA protein;; Type III restriction enzyme	res subunit	Cell division cycle protein 48 homolog GN=CDC48 OS=Glycine max (Soybean) PE=1 SV=1	O	Posttranslational modification	protein turnover	chaperones	cell division cycle protein 48 [Camellia sinensis]
CSA000690	brown	74.2333	82.5405	75.0793	121.993	129.046	141.239	140.624	161.305	142.795	87.2775	166.486	132.334	67.3522	60.3697	117.918	78.0022	105.612	130.252	[KAD]	Transcription;; RNA processing and modification;; Cell cycle control	cell division	chromosome partitioning	Molecular Function: binding (GO:0005488);; Biological Process: response to stress (GO:0006950);; Biological Process: response to abiotic stimulus (GO:0009628);; Biological Process: response to hormone (GO:0009725);; Biological Process: response to inorganic substance (GO:0010035);; Biological Process: response to lipid (GO:0033993);; Biological Process: response to oxygen-containing compound (GO:…	K09422|1.88145e-111|pop:POPTR_0002s12410g|POPTRDRAFT_644073; hypothetical protein; K09422 myb proto-oncogene protein	plant (A)	--	[K]	Transcription	Myb-like DNA-binding domain;; Myb-like DNA-binding domain	Transcription factor MYB44 GN=K8K14.2 OS=Arabidopsis thaliana (Mouse-ear cress) PE=2 SV=1	K	Transcription	PREDICTED: transcription factor MYB44-like [Populus euphratica]
Camellia_sinensis_newGene_29933	brown	43.9717	53.9206	44.2253	57.4245	47.4781	43.7337	50.8401	57.6252	59.0564	31.4654	35.9315	40.0522	20.1725	32.0271	28.7054	27.9441	28.491	29.2083	[O]	Posttranslational modification	protein turnover	chaperones	Molecular Function: glutathione peroxidase activity (GO:0004602);; Biological Process: response to oxidative stress (GO:0006979);; Biological Process: oxidation-reduction process (GO:0055114);;	K00432|6.65833e-61|vvi:100242497|probable glutathione peroxidase 5; K00432 glutathione peroxidase [EC:1.11.1.9] (A)	Glutathione metabolism (ko00480);; Arachidonic acid metabolism (ko00590)	--	--	Glutathione peroxidase	Probable glutathione peroxidase 4 GN=GPX4 OS=Arabidopsis thaliana (Mouse-ear cress) PE=2 SV=1	O	Posttranslational modification	protein turnover	chaperones	PREDICTED: probable glutathione peroxidase 5 [Vitis vinifera]
CSA009685	brown	19.9145	21.9455	19.8793	18.2162	15.8664	18.6158	14.039	13.8878	15.3196	30.1283	40.3274	28.3704	19.7783	30.631	26.0902	22.0143	25.1793	23.3444	[O]	Posttranslational modification	protein turnover	chaperones	Molecular Function: peroxidase activity (GO:0004601);; Cellular Component: mitochondrial matrix (GO:0005759);; Biological Process: glycolytic process (GO:0006096);; Biological Process: response to oxidative stress (GO:0006979);; Biological Process: aerobic respiration (GO:0009060);; Molecular Function: peroxiredoxin activity (GO:0051920);;	--	--	[O]	Posttranslational modification	protein turnover	chaperones	Redoxin;; AhpC/TSA family	Peroxiredoxin-2F	mitochondrial (Precursor) GN=PRXIIF OS=Arabidopsis thaliana (Mouse-ear cress) PE=1 SV=2	O	Posttranslational modification	protein turnover	chaperones	unnamed protein product [Coffea canephora]
Camellia_sinensis_newGene_63678	brown	82.1413	75.6964	81.7654	61.7682	61.7646	60.6809	50.4741	49.7488	48.4644	130.71	88.5996	96.2162	83.7731	104.056	91.9273	79.7112	88.7022	106.841	[OC]	Posttranslational modification	protein turnover	chaperones;; Energy production and conversion	Molecular Function: protein disulfide isomerase activity (GO:0003756);; Molecular Function: dolichyl-diphosphooligosaccharide-protein glycotransferase activity (GO:0004579);; Cellular Component: endoplasmic reticulum lumen (GO:0005788);; Biological Process: protein folding (GO:0006457);; Biological Process: glycerol ether metabolic process (GO:0006662);; Molecular Function: electron carrier activ…	K09580|0|vvi:100259138|protein disulfide-isomerase; K09580 protein disulfide-isomerase A1 [EC:5.3.4.1] (A)	Protein processing in endoplasmic reticulum (ko04141)	[O]	Posttranslational modification	protein turnover	chaperones	Thioredoxin;; Thioredoxin-like domain;; Thioredoxin-like domain;; Thioredoxin-like;; Thioredoxin-like	Protein disulfide-isomerase (Precursor) GN=PDI OS=Datisca glomerata (Durango root) PE=2 SV=1	O	Posttranslational modification	protein turnover	chaperones	PREDICTED: protein disulfide-isomerase [Nelumbo nucifera]
CSA011002	brown	28.7583	27.9959	31.673	25.3256	26.3352	27.7552	23.3078	21.5201	22.3883	46.7687	45.5093	27.1546	45.2674	42.4682	35.1957	49.3119	43.2871	26.6042	[U]	Intracellular trafficking	secretion	and vesicular transport	Molecular Function: protein transporter activity (GO:0008565);; Biological Process: protein transport (GO:0015031);; Cellular Component: AP-2 adaptor complex (GO:0030122);;	K11827|1.28728e-28|sot:102595611|AP-2 complex subunit sigma-like; K11827 AP-2 complex subunit sigma-1 (A)	Endocytosis (ko04144)	[U]	Intracellular trafficking	secretion	and vesicular transport	Clathrin adaptor complex small chain	AP-2 complex subunit sigma GN=AP-17 OS=Zea mays (Maize) PE=2 SV=1	U	Intracellular trafficking	secretion	and vesicular transport	PREDICTED: AP-2 complex subunit sigma [Solanum lycopersicum]
CSA001472	brown	30.8195	27.8033	30.525	29.238	31.0538	27.4886	28.3634	26.4824	25.4281	38.387	31.8718	39.0518	41.907	35.6432	40.1268	42.2633	40.1293	38.8977	[U]	Intracellular trafficking	secretion	and vesicular transport	Molecular Function: protein transporter activity (GO:0008565);; Biological Process: protein transport (GO:0015031);; Cellular Component: AP-2 adaptor complex (GO:0030122);;	K11827|8.76838e-37|csv:101231533|AP-2 complex subunit sigma-like; K11827 AP-2 complex subunit sigma-1 (A)	Endocytosis (ko04144)	[U]	Intracellular trafficking	secretion	and vesicular transport	Clathrin adaptor complex small chain	AP-2 complex subunit sigma GN=AP-17 OS=Zea mays (Maize) PE=2 SV=1	U	Intracellular trafficking	secretion	and vesicular transport	PREDICTED: AP-2 complex subunit sigma-like [Cucumis sativus]
CSA021175	brown	46.3138	52.3195	35.2762	38.5406	55.7173	59.1019	48.5521	51.4983	39.2338	40.9292	29.0703	32.2319	36.8041	32.8346	37.3528	39.5066	32.8037	48.0299	[DZ]	Cell cycle control	cell division	chromosome partitioning;; Cytoskeleton	Molecular Function: Ran GTPase binding (GO:0008536);;	--	--	[S]	Function unknown	Regulator of chromosome condensation (RCC1) repeat;; Regulator of chromosome condensation (RCC1) repeat	Ultraviolet-B receptor UVR8 GN=UVR8 OS=Arabidopsis thaliana (Mouse-ear cress) PE=1 SV=1	S	Function unknown	E3 ubiquitin-protein ligase HERC2 [Glycine soja]
CSA010083	brown	70.8854	74.2292	74.025	77.1486	77.0983	76.1764	68.5494	69.4648	70.0809	95.7929	90.5254	83.5768	84.3599	90.1919	91.0738	93.2444	84.0446	76.3247	[LKJ]	Replication	recombination and repair;; Transcription;; Translation	ribosomal structure and biogenesis	Molecular Function: translation initiation factor activity (GO:0003743);; Molecular Function: ATP binding (GO:0005524);; Cellular Component: nucleolus (GO:0005730);; Cellular Component: cytosol (GO:0005829);; Cellular Component: plasma membrane (GO:0005886);; Biological Process: translational initiation (GO:0006413);; Molecular Function: ATP-dependent helicase activity (GO:0008026);; Cellular Com…	K03257|0|pop:POPTR_0018s07650g|POPTRDRAFT_825619; translation initiation factor eIF-4A family protein; K03257 translation initiation factor 4A (A)	RNA transport (ko03013)	[J]	Translation	ribosomal structure and biogenesis	DEAD/DEAH box helicase;; Helicase conserved C-terminal domain	Eukaryotic initiation factor 4A-10 OS=Nicotiana tabacum (Common tobacco) PE=1 SV=1	J	Translation	ribosomal structure and biogenesis	PREDICTED: eukaryotic initiation factor 4A-2 [Sesamum indicum]
CSA014530	brown	58.7995	62.5032	57.035	45.2655	49.161	51.5491	55.5232	63.1207	70.0361	32.2315	46.9005	40.9028	37.2559	50.3138	38.5736	32.7094	36.6958	40.7781	[A]	RNA processing and modification	Molecular Function: RNA binding (GO:0003723);; Molecular Function: polynucleotide adenylyltransferase activity (GO:0004652);; Cellular Component: nucleus (GO:0005634);; Biological Process: RNA polyadenylation (GO:0043631);;	K14376|0|vvi:100263460|nuclear poly(A) polymerase 4-like; K14376 poly(A) polymerase [EC:2.7.7.19] (A)	mRNA surveillance pathway (ko03015)	[A]	RNA processing and modification	Poly(A) polymerase central domain;; Poly(A) polymerase predicted RNA binding domain;; Nucleotidyltransferase domain	Nuclear poly(A) polymerase 4 {ECO:0000303|PubMed:18479511} OS=Arabidopsis thaliana (Mouse-ear cress) PE=1 SV=1	A	RNA processing and modification	PREDICTED: nuclear poly(A) polymerase 4-like isoform X2 [Vitis vinifera]
CSA005644	brown	122.629	123.163	81.505	116.21	93.8446	137.979	102.375	141.584	141.935	58.6256	64.4776	73.3542	43.4521	61.5793	51.5527	47.5902	68.0484	58.0347	NA	NA	NA	NA	NA	NA	NA	NA	NA	NA	NA	NA
CSA027581	brown	12.1508	15.665	12.034	20.3515	14.125	19.0948	5.96117	1.54251	2.89324	56.0599	31.5035	53.9145	54.3977	36.2487	74.1048	33.5356	28.3537	31.3207	NA	NA	NA	NA	NA	NA	NA	NA	NA	NA	NA	NA
CSA005643	brown	37.8943	45.3038	39.1035	54.4452	39.5762	55.2048	49.2691	57.6975	57.1204	24.1998	25.4779	42.2147	21.1528	29.9103	31.012	24.0184	26.7799	40.8341	NA	NA	NA	NA	NA	NA	NA	NA	NA	NA	NA	NA
CSA017164	brown	21.3705	29.3691	17.6529	22.4505	21.3614	30.2774	21.8966	20.7056	25.7933	5.51806	4.6673	11.5213	13.0083	5.25179	13.4389	15.3539	7.00208	18.8044	NA	NA	NA	NA	NA	NA	NA	NA	NA	NA	NA	NA
CSA015872	brown	0.546336	0.706003	0.627246	0.53468	0.577886	0.579346	0.083526	0.350544	0.148737	26.8286	22.0466	10.3678	22.1224	21.562	16.0747	21.5674	16.1121	8.44433	NA	NA	NA	NA	NA	NA	NA	NA	NA	NA	NA	NA
CSA011918	brown	36.2688	36.2776	38.5672	37.0729	30.1589	29.949	31.5708	29.3799	29.9659	52.7154	42.8126	45.4546	38.8264	42.3012	42.7896	39.3878	37.7523	38.4362	NA	NA	NA	NA	NA	NA	NA	NA	NA	NA	NA	NA
CSA021620	brown	51.9372	44.746	48.4428	32.3699	30.8196	29.534	19.2848	15.8614	18.874	62.1523	65.4057	59.9607	45.9133	55.4807	54.5193	38.782	44.2983	39.0674	--	--	--	K12667|0|sot:102590155|dolichyl-diphosphooligosaccharide--protein glycosyltransferase subunit 2-like; K12667 oligosaccharyltransferase complex subunit delta (ribophorin II) (A)	N-Glycan biosynthesis (ko00510);; Protein processing in endoplasmic reticulum (ko04141)	[O]	Posttranslational modification	protein turnover	chaperones	Oligosaccharyltransferase subunit Ribophorin II	Dolichyl-diphosphooligosaccharide--protein glycosyltransferase subunit 2 (Precursor) GN=F7J7.90 OS=Arabidopsis thaliana (Mouse-ear cress) PE=2 SV=1	O	Posttranslational modification	protein turnover	chaperones	PREDICTED: dolichyl-diphosphooligosaccharide--protein glycosyltransferase subunit 2-like [Solanum tuberosum]
CSA023801	brown	35.1518	30.3374	36.5501	26.4677	22.0819	22.1059	16.3116	13.3112	15.2358	44.5358	40.1515	45.603	30.5211	38.6169	40.5755	24.6548	28.7448	28.1193	[R]	General function prediction only	Molecular Function: dolichyl-diphosphooligosaccharide-protein glycotransferase activity (GO:0004579);; Biological Process: protein glycosylation (GO:0006486);; Cellular Component: membrane (GO:0016020);;	K07151|0|vvi:100232931|LTM1; dolichyl-diphosphooligosaccharide--protein glycosyltransferase subunit STT3A; K07151 dolichyl-diphosphooligosaccharide--protein glycosyltransferase [EC:2.4.99.18] (A)	N-Glycan biosynthesis (ko00510);; Protein processing in endoplasmic reticulum (ko04141)	[O]	Posttranslational modification	protein turnover	chaperones	Oligosaccharyl transferase STT3 subunit	Dolichyl-diphosphooligosaccharide--protein glycosyltransferase subunit STT3A GN=STT3A OS=Arabidopsis thaliana (Mouse-ear cress) PE=2 SV=1	O	Posttranslational modification	protein turnover	chaperones	PREDICTED: dolichyl-diphosphooligosaccharide--protein glycosyltransferase subunit STT3A [Vitis vinifera]
CSA007171	brown	46.445	46.5262	48.4276	45.5344	43.5612	40.0843	33.3862	30.5072	31.2951	67.9394	46.6866	54.589	58.5728	62.4053	62.5136	51.6775	57.8355	50.8872	[R]	General function prediction only	Molecular Function: oligosaccharyl transferase activity (GO:0004576);; Cellular Component: endoplasmic reticulum (GO:0005783);; Cellular Component: plasma membrane (GO:0005886);; Biological Process: protein glycosylation (GO:0006486);;	K07151|0|vvi:100261650|dolichyl-diphosphooligosaccharide--protein glycosyltransferase subunit STT3B; K07151 dolichyl-diphosphooligosaccharide--protein glycosyltransferase [EC:2.4.99.18] (A)	N-Glycan biosynthesis (ko00510);; Protein processing in endoplasmic reticulum (ko04141)	[O]	Posttranslational modification	protein turnover	chaperones	Oligosaccharyl transferase STT3 subunit	Dolichyl-diphosphooligosaccharide--protein glycosyltransferase subunit STT3B GN=STT3B OS=Arabidopsis thaliana (Mouse-ear cress) PE=2 SV=1	O	Posttranslational modification	protein turnover	chaperones	PREDICTED: dolichyl-diphosphooligosaccharide--protein glycosyltransferase subunit STT3B [Vitis vinifera]
CSA035431	brown	93.6042	90.6267	91.8154	74.2971	71.8052	67.4713	44.6727	38.4593	43.6911	135.679	120.958	111.254	97.9902	109.664	80.4864	99.8814	77.1155	51.8484	[E]	Amino acid transport and metabolism	Molecular Function: methylenetetrahydrofolate reductase (NAD(P)H) activity (GO:0004489);; Biological Process: methionine metabolic process (GO:0006555);; Biological Process: tetrahydrofolate interconversion (GO:0035999);; Biological Process: oxidation-reduction process (GO:0055114);;	K00297|0|fve:101308604|methylenetetrahydrofolate reductase 2-like; K00297 methylenetetrahydrofolate reductase (NADPH) [EC:1.5.1.20] (A)	One carbon pool by folate (ko00670);; Carbon metabolism (ko01200)	[E]	Amino acid transport and metabolism	Methylenetetrahydrofolate reductase	Methylenetetrahydrofolate reductase 2 GN=MTHFR2 OS=Arabidopsis thaliana (Mouse-ear cress) PE=1 SV=2	E	Amino acid transport and metabolism	PREDICTED: methylenetetrahydrofolate reductase 2-like [Fragaria vesca subsp. vesca]
Camellia_sinensis_newGene_45033	brown	28.2782	27.0188	23.5327	17.3807	20.0059	17.4922	9.95732	8.27972	8.78348	55.6884	38.247	29.9872	38.8963	34.3484	18.0284	39.4766	32.2239	14.3346	[E]	Amino acid transport and metabolism	--	K00297|1.96124e-68|sly:101261413|probable methylenetetrahydrofolate reductase; K00297 methylenetetrahydrofolate reductase (NADPH) [EC:1.5.1.20] (A)	One carbon pool by folate (ko00670);; Carbon metabolism (ko01200)	[E]	Amino acid transport and metabolism	Methylenetetrahydrofolate reductase;; Methylenetetrahydrofolate reductase	Methylenetetrahydrofolate reductase 1 OS=Zea mays (Maize) PE=1 SV=1	E	Amino acid transport and metabolism	PREDICTED: probable methylenetetrahydrofolate reductase [Solanum lycopersicum]
CSA029577	brown	27.1571	27.8498	28.7023	20.1107	21.7805	21.2333	12.1757	12.4516	12.795	41.357	25.1692	27.2456	31.7673	34.5741	29.9855	27.3338	26.9621	20.0277	--	--	--	K03691|0|sot:102584575|uncharacterized LOC102584575; K03691 peptide-O-fucosyltransferase [EC:2.4.1.221] (A)	Other types of O-glycan biosynthesis (ko00514)	--	--	GDP-fucose protein O-fucosyltransferase	--	S	Function unknown	PREDICTED: uncharacterized protein LOC102584575 [Solanum tuberosum]
CSA011800	brown	180.917	184.791	148.54	162.786	167.268	207.952	136.495	133.311	135.78	252.788	184.435	193.187	207.648	200.465	186.687	213.638	257.037	172.804	--	--	Cellular Component: mitochondrial respiratory chain complex I (GO:0005747);;	K03966|2.32716e-60|sot:102600377|NADH dehydrogenase [ubiquinone] 1 beta subcomplex subunit 10-A-like; K03966 NADH dehydrogenase (ubiquinone) 1 beta subcomplex subunit 10 (A)	Oxidative phosphorylation (ko00190)	[C]	Energy production and conversion	NADH-ubiquinone oxidoreductase subunit 10	NADH dehydrogenase [ubiquinone] 1 beta subcomplex subunit 10-B GN=At3g18410 OS=Arabidopsis thaliana (Mouse-ear cress) PE=2 SV=1	C	Energy production and conversion	unnamed protein product [Coffea canephora]
CSA028370	brown	73.5007	70.9763	66.6489	54.0336	54.9205	59.4745	45.4501	46.9165	45.9845	90.2106	84.4409	80.0683	69.0845	81.6817	75.6381	72.8592	72.5968	58.0027	--	--	Molecular Function: catalytic activity (GO:0003824);; Cellular Component: vacuolar membrane (GO:0005774);; Biological Process: carbohydrate metabolic process (GO:0005975);; Biological Process: ubiquitin-dependent protein catabolic process (GO:0006511);; Biological Process: photorespiration (GO:0009853);; Cellular Component: mitochondrial membrane (GO:0031966);; Cellular Component: respiratory cha…	K03965|3.37907e-67|vvi:100246984|NADH dehydrogenase [ubiquinone] 1 beta subcomplex subunit 9; K03965 NADH dehydrogenase (ubiquinone) 1 beta subcomplex subunit 9 (A)	Oxidative phosphorylation (ko00190)	[C]	Energy production and conversion	Complex 1 protein (LYR family);; Complex1_LYR-like	NADH dehydrogenase [ubiquinone] 1 beta subcomplex subunit 9 GN=CIB22 OS=Arabidopsis thaliana (Mouse-ear cress) PE=1 SV=1	C	Energy production and conversion	hypothetical protein [Camellia sinensis]
Camellia_sinensis_newGene_2449	brown	18.4554	11.5704	17.3031	8.57728	8.66719	12.2293	7.72039	9.85333	7.62762	22.4082	15.6644	18.9433	28.0969	26.3874	23.348	27.063	25.0693	18.9243	--	--	Molecular Function: inorganic diphosphatase activity (GO:0004427);; Molecular Function: hydrogen-translocating pyrophosphatase activity (GO:0009678);; Biological Process: proton transport (GO:0015992);; Cellular Component: membrane (GO:0016020);; Molecular Function: 2-alkenal reductase [NAD(P)] activity (GO:0032440);; Biological Process: oxidation-reduction process (GO:0055114);;	K01507|4.1523e-141|tcc:TCM_026755|Inorganic H pyrophosphatase family protein isoform 1; K01507 inorganic pyrophosphatase [EC:3.6.1.1] (A)	Oxidative phosphorylation (ko00190)	--	--	Inorganic H+ pyrophosphatase	Pyrophosphate-energized vacuolar membrane proton pump 1 GN=F7H2.3 OS=Arabidopsis thaliana (Mouse-ear cress) PE=1 SV=1	S	Function unknown	PREDICTED: pyrophosphate-energized vacuolar membrane proton pump 1-like [Eucalyptus grandis]
CSA016128	brown	24.0478	33.4274	25.6453	26.2334	25.8934	24.5063	16.1403	15.8681	20.7019	48.9316	33.2309	33.2894	37.0239	48.0278	32.8221	35.6601	36.0226	24.4544	--	--	Molecular Function: inorganic diphosphatase activity (GO:0004427);; Molecular Function: hydrogen-translocating pyrophosphatase activity (GO:0009678);; Biological Process: proton transport (GO:0015992);; Cellular Component: membrane (GO:0016020);;	K01507|0|gmx:100803691|pyrophosphate-energized vacuolar membrane proton pump-like; K01507 inorganic pyrophosphatase [EC:3.6.1.1] (A)	Oxidative phosphorylation (ko00190)	--	--	Inorganic H+ pyrophosphatase	Pyrophosphate-energized vacuolar membrane proton pump OS=Vigna radiata var. radiata (Mung bean) PE=1 SV=4	S	Function unknown	PREDICTED: pyrophosphate-energized vacuolar membrane proton pump-like [Glycine max]
CSA018269	brown	31.7335	31.7792	36.3284	22.0591	21.0013	21.3779	19.9035	22.536	20.6531	48.3868	38.5527	46.7873	39.8259	38.52	26.3396	31.5639	30.5288	36.7253	--	--	Molecular Function: pantothenate kinase activity (GO:0004594);; Molecular Function: ATP binding (GO:0005524);; Cellular Component: cytosol (GO:0005829);; Biological Process: protein N-linked glycosylation (GO:0006487);; Biological Process: coenzyme A biosynthetic process (GO:0015937);; Biological Process: phosphorylation (GO:0016310);;	K09680|8.50144e-109|vvi:100255260|pantothenate kinase 2; K09680 type II pantothenate kinase [EC:2.7.1.33] (A)	Pantothenate and CoA biosynthesis (ko00770)	[R]	General function prediction only	Protein of unknown function DUF89	Pantothenate kinase 2 GN=PANK2 OS=Arabidopsis thaliana (Mouse-ear cress) PE=1 SV=2	H	Coenzyme transport and metabolism	Pantothenate kinase 2 [Glycine soja]
CSA029590	brown	50.3546	53.2948	46.1448	41.3189	37.068	37.158	15.2706	7.98382	12.2397	85.6361	45.8666	72.8529	80.3532	72.9896	90.3486	66.0942	47.4697	38.0992	[M]	Cell wall/membrane/envelope biogenesis	Molecular Function: UDP-glucose 6-dehydrogenase activity (GO:0003979);; Molecular Function: NAD binding (GO:0051287);; Biological Process: oxidation-reduction process (GO:0055114);;	K00012|0|vvi:100264653|UDP-glucose 6-dehydrogenase-like; K00012 UDPglucose 6-dehydrogenase [EC:1.1.1.22] (A)	Pentose and glucuronate interconversions (ko00040);; Ascorbate and aldarate metabolism (ko00053);; Starch and sucrose metabolism (ko00500);; Amino sugar and nucleotide sugar metabolism (ko00520)	[GT]	Carbohydrate transport and metabolism;; Signal transduction mechanisms	UDP-glucose/GDP-mannose dehydrogenase family	NAD binding domain;; UDP-glucose/GDP-mannose dehydrogenase family	UDP binding domain;; UDP-glucose/GDP-mannose dehydrogenase family	central domain	UDP-glucose 6-dehydrogenase 1 GN=UGD1 OS=Glycine max (Soybean) PE=1 SV=1	R	General function prediction only	PREDICTED: UDP-glucose 6-dehydrogenase 1 [Vitis vinifera]
CSA029743	brown	107.512	105.816	102.925	81.3875	79.5719	71.0989	53.7852	56.207	60.1243	183.105	149.486	137.331	139.877	152.261	115.11	108.88	94.1227	88.1921	[G]	Carbohydrate transport and metabolism	Molecular Function: UTP:glucose-1-phosphate uridylyltransferase activity (GO:0003983);; Cellular Component: cytoplasm (GO:0005737);; Biological Process: metabolic process (GO:0008152);;	K00963|0|cam:101490076|UTP--glucose-1-phosphate uridylyltransferase-like; K00963 UTP--glucose-1-phosphate uridylyltransferase [EC:2.7.7.9] (A)	Pentose and glucuronate interconversions (ko00040);; Galactose metabolism (ko00052);; Starch and sucrose metabolism (ko00500);; Amino sugar and nucleotide sugar metabolism (ko00520)	[G]	Carbohydrate transport and metabolism	UTP--glucose-1-phosphate uridylyltransferase	UTP--glucose-1-phosphate uridylyltransferase OS=Solanum tuberosum (Potato) PE=1 SV=3	G	Carbohydrate transport and metabolism	UGP-glucose pyrophosphorylase [Actinidia eriantha]
CSA024261	brown	198.495	216.031	145.656	119.857	154.827	145.312	64.1564	51.633	52.155	411.202	167.162	228.89	456.682	359.948	281.089	393.693	377.738	188.99	--	--	Molecular Function: enzyme inhibitor activity (GO:0004857);; Cellular Component: cell wall (GO:0005618);; Molecular Function: pectinesterase activity (GO:0030599);; Biological Process: cell wall modification (GO:0042545);; Biological Process: negative regulation of catalytic activity (GO:0043086);; Molecular Function: aspartyl esterase activity (GO:0045330);; Biological Process: pectin catabolic …	K01051|5.2838e-157|mdm:103431870|pectinesterase 3-like; K01051 pectinesterase [EC:3.1.1.11] (A)	Pentose and glucuronate interconversions (ko00040);; Starch and sucrose metabolism (ko00500)	--	--	Plant invertase/pectin methylesterase inhibitor;; Pectinesterase	Pectinesterase U1 (Precursor) GN=PMEU1 OS=Solanum lycopersicum (Tomato) PE=2 SV=1	G	Carbohydrate transport and metabolism	PREDICTED: pectinesterase 3-like [Malus domestica]
CSA020316	brown	169.409	191.394	113.979	88.6093	123.04	123.848	54.7518	43.8201	46.2818	337.476	130.287	177.02	352.976	286.036	209.444	310.19	296.347	140.864	--	--	Molecular Function: enzyme inhibitor activity (GO:0004857);; Cellular Component: cell wall (GO:0005618);; Molecular Function: pectinesterase activity (GO:0030599);; Biological Process: cell wall modification (GO:0042545);; Biological Process: negative regulation of catalytic activity (GO:0043086);; Molecular Function: aspartyl esterase activity (GO:0045330);; Biological Process: pectin catabolic …	K01051|1.40382e-71|mtr:MTR_8g023310|Pectinesterase; K01051 pectinesterase [EC:3.1.1.11] (A)	Pentose and glucuronate interconversions (ko00040);; Starch and sucrose metabolism (ko00500)	--	--	Pectinesterase	Pectinesterase 3 (Precursor) OS=Citrus sinensis (Sweet orange) PE=1 SV=1	G	Carbohydrate transport and metabolism	unnamed protein product [Coffea canephora]
Camellia_sinensis_newGene_75404	brown	136.264	153.279	91.4281	69.9807	94.0238	83.7691	47.2568	31.8455	40.5157	286.987	107.161	145.748	313.827	241.967	177.377	246.397	241.659	124.012	--	--	Molecular Function: enzyme inhibitor activity (GO:0004857);; Cellular Component: extracellular region (GO:0005576);; Cellular Component: cell wall (GO:0005618);; Molecular Function: pectinesterase activity (GO:0030599);; Biological Process: cell wall modification (GO:0042545);; Biological Process: negative regulation of catalytic activity (GO:0043086);; Molecular Function: aspartyl esterase activ…	K01051|6.02502e-72|pop:POPTR_0001s162501|pectinesterase family protein; K01051 pectinesterase [EC:3.1.1.11] (A)	Pentose and glucuronate interconversions (ko00040);; Starch and sucrose metabolism (ko00500)	--	--	Pectinesterase	Pectinesterase OS=Daucus carota (Wild carrot) PE=1 SV=1	G	Carbohydrate transport and metabolism	Pectinesterase 1 [Morus notabilis]
Camellia_sinensis_newGene_47841	brown	75.3816	68.0549	68.9398	29.8245	28.6614	28.1354	19.7859	13.6896	12.8334	181.308	177.235	150.202	117.509	104.283	154.08	80.2679	91.3638	86.0863	--	--	Cellular Component: cell wall (GO:0005618);; Molecular Function: pectinesterase activity (GO:0030599);; Biological Process: cell wall modification (GO:0042545);; Molecular Function: aspartyl esterase activity (GO:0045330);; Biological Process: pectin catabolic process (GO:0045490);;	K01051|1.98617e-139|mdm:103449264|pectinesterase-like; K01051 pectinesterase [EC:3.1.1.11] (A)	Pentose and glucuronate interconversions (ko00040);; Starch and sucrose metabolism (ko00500)	--	--	Pectinesterase	Pectinesterase OS=Actinidia deliciosa (Kiwi) PE=1 SV=1	G	Carbohydrate transport and metabolism	PREDICTED: pectinesterase-like [Eucalyptus grandis]
CSA022807	brown	41.6456	47.6893	41.0972	59.8044	61.2149	65.7685	62.4667	63.5601	66.7363	27.8198	19.1674	19.4731	38.6108	31.4976	30.2411	51.5308	45.4378	40.9268	[G]	Carbohydrate transport and metabolism	Molecular Function: ribulose-phosphate 3-epimerase activity (GO:0004750);; Biological Process: pentose-phosphate shunt (GO:0006098);; Cellular Component: chloroplast thylakoid membrane (GO:0009535);; Cellular Component: chloroplast stroma (GO:0009570);; Biological Process: response to nematode (GO:0009624);; Biological Process: embryo development ending in seed dormancy (GO:0009793);; Cellular Co…	K01783|4.05978e-159|tcc:TCM_014095|D-ribulose-5-phosphate-3-epimerase isoform 1; K01783 ribulose-phosphate 3-epimerase [EC:5.1.3.1] (A)	Pentose phosphate pathway (ko00030);; Pentose and glucuronate interconversions (ko00040);; Carbon fixation in photosynthetic organisms (ko00710);; Carbon metabolism (ko01200);; Biosynthesis of amino acids (ko01230)	[G]	Carbohydrate transport and metabolism	Ribulose-phosphate 3 epimerase family;; Zona-pellucida-binding protein (Sp38);; Thiazole biosynthesis protein ThiG	Ribulose-phosphate 3-epimerase	chloroplastic (Precursor; Fragment) OS=Solanum tuberosum (Potato) PE=1 SV=1	G	Carbohydrate transport and metabolism	D-ribulose-5-phosphate-3-epimerase isoform 1 [Theobroma cacao]
CSA030870	brown	197.808	184.307	165.792	159.688	172.287	188.459	109.122	99.471	106.08	337.842	267.975	170.485	267.74	314.981	239.603	236.546	286.681	203.952	--	--	Cellular Component: integral component of membrane (GO:0016021);;	K13347|1.83147e-105|sot:102586782|peroxisomal membrane protein PMP22-like; K13347 peroxisomal membrane protein 2 (A)	Peroxisome (ko04146)	[R]	General function prediction only	Mpv17 / PMP22 family	Peroxisomal membrane protein PMP22 GN=PMP22 OS=Arabidopsis thaliana (Mouse-ear cress) PE=1 SV=1	R	General function prediction only	PREDICTED: peroxisomal membrane protein PMP22-like [Solanum tuberosum]
CSA014941	brown	52.3256	24.5902	53.052	23.2249	24.466	20.4201	8.63207	4.00811	7.39698	470.563	152.336	189.62	410.696	352.517	244.806	322.709	250.065	91.9619	[Z]	Cytoskeleton	Molecular Function: GTPase activity (GO:0003924);; Molecular Function: structural constituent of cytoskeleton (GO:0005200);; Molecular Function: GTP binding (GO:0005525);; Cellular Component: microtubule (GO:0005874);; Cellular Component: plasma membrane (GO:0005886);; Biological Process: GTP catabolic process (GO:0006184);; Biological Process: microtubule-based movement (GO:0007018);; Biological…	K07375|0|zma:100381281|uncharacterized LOC100381281; K07375 tubulin beta (A)	Phagosome (ko04145)	[Z]	Cytoskeleton	Tubulin/FtsZ family	GTPase domain;; Tubulin C-terminal domain	Tubulin beta-5 chain GN=TUBB5 OS=Zea mays (Maize) PE=1 SV=1	Z	Cytoskeleton	unnamed protein product [Coffea canephora]
CSA028478	brown	53.9748	79.2702	56.8027	47.7815	42.948	41.2586	37.7795	9.21813	26.3172	95.6203	117.425	76.1021	145.662	132.419	65.7077	75.9392	97.693	28.3154	[Z]	Cytoskeleton	Molecular Function: GTPase activity (GO:0003924);; Molecular Function: structural constituent of cytoskeleton (GO:0005200);; Molecular Function: GTP binding (GO:0005525);; Cellular Component: cell wall (GO:0005618);; Cellular Component: microtubule (GO:0005874);; Cellular Component: plasma membrane (GO:0005886);; Biological Process: GTP catabolic process (GO:0006184);; Biological Process: microtu…	K07375|0|sly:778227|TUB; beta-tubulin; K07375 tubulin beta (A)	Phagosome (ko04145)	[Z]	Cytoskeleton	Tubulin/FtsZ family	GTPase domain;; Tubulin C-terminal domain	Tubulin beta-3 chain OS=Oryza sativa subsp. japonica (Rice) PE=2 SV=2	Z	Cytoskeleton	PREDICTED: tubulin beta-2 chain-like [Nicotiana tomentosiformis]
CSA022344	brown	18.3623	10.2815	14.8597	4.71441	5.19623	4.90177	12.6595	6.35373	8.61006	20.0297	18.4074	20.9069	12.0828	25.2263	45.424	12.1923	15.7431	20.4667	[Z]	Cytoskeleton	Molecular Function: GTPase activity (GO:0003924);; Molecular Function: structural constituent of cytoskeleton (GO:0005200);; Molecular Function: GTP binding (GO:0005525);; Cellular Component: cytoplasm (GO:0005737);; Cellular Component: microtubule (GO:0005874);; Biological Process: GTP catabolic process (GO:0006184);; Biological Process: microtubule-based process (GO:0007017);; Biological Proces…	K07374|0|pda:103705349|tubulin alpha chain; K07374 tubulin alpha (A)	Phagosome (ko04145)	[Z]	Cytoskeleton	Tubulin/FtsZ family	GTPase domain;; Tubulin C-terminal domain	Tubulin alpha chain GN=TUBA OS=Prunus dulcis (Almond) PE=2 SV=1	Z	Cytoskeleton	PREDICTED: tubulin alpha chain [Phoenix dactylifera]
CSA013388	brown	40.2338	33.484	43.6618	34.8007	34.6636	31.0303	28.8954	22.4804	24.366	44.2422	46.4161	44.5062	37.9525	39.3343	45.9923	36.9645	35.8256	38.1033	[R]	General function prediction only	Molecular Function: GTP binding (GO:0005525);; Cellular Component: intracellular (GO:0005622);; Biological Process: small GTPase mediated signal transduction (GO:0007264);; Cellular Component: membrane (GO:0016020);;	K04392|5.0091e-128|pper:PRUPE_ppa011421mg|hypothetical protein; K04392 Ras-related C3 botulinum toxin substrate 1 (A)	Phagosome (ko04145)	[R]	General function prediction only	Ras family;; Miro-like protein;; ADP-ribosylation factor family	Rac-like GTP-binding protein 3 GN=P0585G03.19 OS=Oryza sativa subsp. japonica (Rice) PE=2 SV=1	R	General function prediction only	hypothetical protein PRUPE_ppa011421mg [Prunus persica]
CSA000501	brown	17.807	15.0644	21.9018	2.81477	4.98298	8.56411	12.1815	13.0551	8.32678	23.3301	42.6623	28.3577	49.5336	29.524	14.6081	85.4617	31.8303	56.9308	[R]	General function prediction only	Biological Process: coumarin biosynthetic process (GO:0009805);; Biological Process: lignin biosynthetic process (GO:0009809);; Biological Process: methylation (GO:0032259);; Molecular Function: caffeoyl-CoA O-methyltransferase activity (GO:0042409);; Biological Process: response to cadmium ion (GO:0046686);; Molecular Function: metal ion binding (GO:0046872);;	K00588|4.84888e-169|pop:POPTR_0009s10270g|POPTRDRAFT_649581; caffeoyl-CoA O-methyltransferase family protein; K00588 caffeoyl-CoA O-methyltransferase [EC:2.1.1.104] (A)	Phenylalanine metabolism (ko00360);; Phenylpropanoid biosynthesis (ko00940);; Flavonoid biosynthesis (ko00941);; Stilbenoid	diarylheptanoid and gingerol biosynthesis (ko00945)	[Q]	Secondary metabolites biosynthesis	transport and catabolism	O-methyltransferase;; Methyltransferase domain	Caffeoyl-CoA O-methyltransferase OS=Populus tremuloides (Quaking aspen) PE=2 SV=1	Q	Secondary metabolites biosynthesis	transport and catabolism	catechol-O-methyltransferase [Camellia sinensis]
CSA029041	brown	26.2318	23.7417	25.5485	23.5498	15.01	22.5858	25.9537	21.75	18.105	11.0824	11.9954	14.0887	12.9411	8.3515	27.3729	11.8613	12.9643	19.1422	--	--	Cellular Component: nucleus (GO:0005634);; Biological Process: response to ethylene (GO:0009723);; Cellular Component: SCF ubiquitin ligase complex (GO:0019005);;	K14515|0|vvi:100267990|EIN3-binding F-box protein 1-like; K14515 EIN3-binding F-box protein (A)	Plant hormone signal transduction (ko04075)	[R]	General function prediction only	Leucine Rich repeat;; Leucine Rich repeats (2 copies);; F-box-like;; F-box domain;; WSTF	HB1	Itc1p	MBD9 motif 1	EIN3-binding F-box protein 1 GN=F13B15.15 OS=Arabidopsis thaliana (Mouse-ear cress) PE=1 SV=1	R	General function prediction only	PREDICTED: EIN3-binding F-box protein 1-like [Vitis vinifera]
CSA008784	brown	29.0915	21.3884	18.7618	16.5433	17.4044	18.497	12.2377	15.3173	15.5184	40.3765	32.506	33.0264	22.1132	25.8899	25.2555	24.1967	24.8298	27.163	--	--	Molecular Function: nucleic acid binding (GO:0003676);; Molecular Function: threonine-type endopeptidase activity (GO:0004298);; Cellular Component: nucleus (GO:0005634);; Cellular Component: cytoplasm (GO:0005737);; Cellular Component: proteasome core complex (GO:0005839);; Molecular Function: zinc ion binding (GO:0008270);; Biological Process: DNA integration (GO:0015074);; Biological Process: …	K02739|1.33299e-20|sly:101251571|proteasome subunit beta type-7-A; K02739 20S proteasome subunit beta 2 [EC:3.4.25.1] (A)	Proteasome (ko03050)	[O]	Posttranslational modification	protein turnover	chaperones	Reverse transcriptase (RNA-dependent DNA polymerase)	Proteasome subunit beta type-7-B (Precursor) GN=MNF13.10 OS=Arabidopsis thaliana (Mouse-ear cress) PE=1 SV=2	O	Posttranslational modification	protein turnover	chaperones	retrotransposon protein	putative	Ty1-copia subclass [Oryza sativa Japonica Group]
CSA015508	brown	210.106	209.844	223.46	293.698	264.027	248.075	275.403	368.281	252.877	161.635	130.568	126.549	218.32	166.289	129.864	252.96	208.454	136.139	--	--	Molecular Function: ATP binding (GO:0005524);; Biological Process: protein folding (GO:0006457);; Biological Process: response to heat (GO:0009408);; Molecular Function: heat shock protein binding (GO:0031072);; Molecular Function: metal ion binding (GO:0046872);; Molecular Function: unfolded protein binding (GO:0051082);;	K09503|2.40655e-43|pda:103705715|dnaJ protein homolog; K09503 DnaJ homolog subfamily A member 2 (A)	Protein processing in endoplasmic reticulum (ko04141)	[O]	Posttranslational modification	protein turnover	chaperones	--	DnaJ protein homolog (Precursor) GN=DNAJ1 OS=Cucumis sativus (Cucumber) PE=2 SV=1	O	Posttranslational modification	protein turnover	chaperones	J1P [Daucus carota]
CSA006794	brown	19.6797	21.4393	23.7481	16.7145	13.5143	13.3632	9.57164	8.82473	10.3719	38.7894	23.4005	20.6601	28.9172	32.0314	18.9779	33.4507	24.6954	19.1617	[F]	Nucleotide transport and metabolism	Molecular Function: adenylate kinase activity (GO:0004017);; Molecular Function: copper ion binding (GO:0005507);; Molecular Function: ATP binding (GO:0005524);; Cellular Component: mitochondrion (GO:0005739);; Cellular Component: plasma membrane (GO:0005886);; Biological Process: purine nucleotide metabolic process (GO:0006163);; Biological Process: response to cadmium ion (GO:0046686);; Molecul…	K00939|7.95764e-120|osa:4350358|Os11g0312400; K00939 adenylate kinase [EC:2.7.4.3] (A)	Purine metabolism (ko00230)	[F]	Nucleotide transport and metabolism	Adenylate kinase;; Adenylate kinase	active site lid	Adenylate kinase 4 GN=ADK-B OS=Oryza sativa subsp. japonica (Rice) PE=2 SV=1	F	Nucleotide transport and metabolism	hypothetical protein JCGZ_11320 [Jatropha curcas]
CSA027674	brown	4.07568	4.74205	3.89483	0	3.13567	3.6345	2.42829	2.39906	1.68019	18.7897	13.398	11.2776	13.9657	14.7748	14.2108	12.244	10.9649	9.59322	[F]	Nucleotide transport and metabolism	Molecular Function: magnesium ion binding (GO:0000287);; Molecular Function: adenylosuccinate synthase activity (GO:0004019);; Molecular Function: GTP binding (GO:0005525);; Cellular Component: chloroplast (GO:0009507);; Biological Process: 'de novo' AMP biosynthetic process (GO:0044208);;	K01939|0|pper:PRUPE_ppa004748mg|hypothetical protein; K01939 adenylosuccinate synthase [EC:6.3.4.4] (A)	Purine metabolism (ko00230);; Alanine	aspartate and glutamate metabolism (ko00250)	[F]	Nucleotide transport and metabolism	Adenylosuccinate synthetase	Adenylosuccinate synthetase 2	chloroplastic {ECO:0000255|HAMAP-Rule:MF_03125} (Precursor) OS=Ricinus communis (Castor bean) PE=3 SV=1	F	Nucleotide transport and metabolism	unnamed protein product [Coffea canephora]
CSA027673	brown	19.4146	15.3166	17.3072	12.4245	9.32454	10.0608	8.65579	7.22666	7.48351	20.7224	20.539	19.6847	16.5478	24.3585	30.4287	15.6718	14.0081	12.922	[F]	Nucleotide transport and metabolism	Molecular Function: magnesium ion binding (GO:0000287);; Molecular Function: adenylosuccinate synthase activity (GO:0004019);; Molecular Function: GTP binding (GO:0005525);; Cellular Component: chloroplast (GO:0009507);; Biological Process: 'de novo' AMP biosynthetic process (GO:0044208);;	K01939|0|tcc:TCM_024758|Adenylosuccinate synthase; K01939 adenylosuccinate synthase [EC:6.3.4.4] (A)	Purine metabolism (ko00230);; Alanine	aspartate and glutamate metabolism (ko00250)	[F]	Nucleotide transport and metabolism	Adenylosuccinate synthetase	Adenylosuccinate synthetase 2	chloroplastic {ECO:0000255|HAMAP-Rule:MF_03125} (Precursor) OS=Ricinus communis (Castor bean) PE=3 SV=1	F	Nucleotide transport and metabolism	unnamed protein product [Coffea canephora]
CSA016225	brown	10.6821	6.82339	9.23397	9.05044	8.49497	6.43117	4.35034	3.50546	5.33831	29.4033	26.8689	15.9211	23.8265	17.7129	10.634	20.1846	21.3868	10.9924	[E]	Amino acid transport and metabolism	Biological Process: nitrogen compound metabolic process (GO:0006807);; Molecular Function: hydrolase activity (GO:0016787);;	K01427|0|vvi:100263023|urease; K01427 urease [EC:3.5.1.5] (A)	Purine metabolism (ko00230);; Arginine and proline metabolism (ko00330)	--	--	Amidohydrolase family	Urease GN=URE OS=Arabidopsis thaliana (Mouse-ear cress) PE=3 SV=1	F	Nucleotide transport and metabolism	PREDICTED: urease isoform X1 [Vitis vinifera]
CSA032934	brown	19.8799	25.6058	20.6551	17.5241	13.3714	12.8102	7.62195	7.06406	8.31565	31.1186	29.7173	28.0893	21.4702	30.4832	17.611	18.0431	20.3685	11.8205	[F]	Nucleotide transport and metabolism	Molecular Function: IMP cyclohydrolase activity (GO:0003937);; Molecular Function: phosphoribosylaminoimidazolecarboxamide formyltransferase activity (GO:0004643);; Biological Process: purine nucleotide biosynthetic process (GO:0006164);; Biological Process: pyrimidine ribonucleotide biosynthetic process (GO:0009220);; Cellular Component: chloroplast stroma (GO:0009570);; Cellular Component: stro…	K00602|0|cam:101494059|bifunctional purine biosynthesis protein PurH-like; K00602 phosphoribosylaminoimidazolecarboxamide formyltransferase / IMP cyclohydrolase [EC:2.1.2.3 3.5.4.10] (A)	Purine metabolism (ko00230);; One carbon pool by folate (ko00670)	[F]	Nucleotide transport and metabolism	AICARFT/IMPCHase bienzyme;; MGS-like domain	--	F	Nucleotide transport and metabolism	PREDICTED: bifunctional purine biosynthesis protein purH [Nelumbo nucifera]
CSA008106	brown	85.7344	99.3889	63.5842	76.0293	68.782	73.7087	69.2192	60.5427	60.2903	145.291	108.379	106.515	76.8276	85.8317	111.918	107.464	76.2929	94.9022	[F]	Nucleotide transport and metabolism	Molecular Function: nucleoside diphosphate kinase activity (GO:0004550);; Molecular Function: ATP binding (GO:0005524);; Cellular Component: vacuolar membrane (GO:0005774);; Cellular Component: peroxisome (GO:0005777);; Cellular Component: Golgi apparatus (GO:0005794);; Cellular Component: cytosol (GO:0005829);; Cellular Component: plasma membrane (GO:0005886);; Biological Process: nucleoside dip…	K00940|2.3859e-68|tcc:TCM_005727|Nucleoside diphosphate kinase family protein; K00940 nucleoside-diphosphate kinase [EC:2.7.4.6] (A)	Purine metabolism (ko00230);; Pyrimidine metabolism (ko00240)	[F]	Nucleotide transport and metabolism	Nucleoside diphosphate kinase	Nucleoside diphosphate kinase B OS=Flaveria bidentis (Coastal plain yellowtops) PE=2 SV=1	R	General function prediction only	PREDICTED: nucleoside diphosphate kinase B-like [Nelumbo nucifera]
CSA035038	brown	13.3589	12.0887	10.2529	5.03883	4.239	1.02685	1.77756	2.20274	5.60433	32.4112	15.8648	16.4501	19.667	18.8857	7.19039	12.9742	7.77169	3.26213	[F]	Nucleotide transport and metabolism	Molecular Function: nucleoside diphosphate kinase activity (GO:0004550);; Molecular Function: ATP binding (GO:0005524);; Biological Process: nucleoside diphosphate phosphorylation (GO:0006165);; Biological Process: GTP biosynthetic process (GO:0006183);; Biological Process: UTP biosynthetic process (GO:0006228);; Biological Process: CTP biosynthetic process (GO:0006241);; Molecular Function: meta…	K00940|2.58216e-94|sot:102578209|nucleoside diphosphate kinase 1-like; K00940 nucleoside-diphosphate kinase [EC:2.7.4.6] (A)	Purine metabolism (ko00230);; Pyrimidine metabolism (ko00240)	[F]	Nucleotide transport and metabolism	Nucleoside diphosphate kinase	Nucleoside diphosphate kinase 1 OS=Nicotiana tabacum (Common tobacco) PE=2 SV=1	F	Nucleotide transport and metabolism	nucleoside diphosphate kinase [Camellia sinensis]
CSA005523	brown	24.2432	30.2023	30.4387	27.4846	25.0926	26.4113	20.9732	20.9181	19.4819	40.8807	33.7542	40.2285	31.7161	45.1259	35.6923	35.2796	29.163	28.5905	[E]	Amino acid transport and metabolism	Molecular Function: binding (GO:0005488);; Biological Process: glucose metabolic process (GO:0006006);;	K01759|1.18541e-108|pmum:103325935|lactoylglutathione lyase; K01759 lactoylglutathione lyase [EC:4.4.1.5] (A)	Pyruvate metabolism (ko00620)	[G]	Carbohydrate transport and metabolism	Glyoxalase/Bleomycin resistance protein/Dioxygenase superfamily;; Glyoxalase-like domain;; Glyoxalase/Bleomycin resistance protein/Dioxygenase superfamily	Lactoylglutathione lyase OS=Cicer arietinum (Chickpea) PE=2 SV=1	G	Carbohydrate transport and metabolism	PREDICTED: lactoylglutathione lyase isoform X1 [Prunus mume]
CSA026365	brown	77.566	50.809	77.266	37.982	41.8277	37.186	20.6694	15.8587	17.2678	112.371	83.6977	86.3235	91.7342	103.933	68.7923	71.7763	70.6525	63.093	[C]	Energy production and conversion	Cellular Component: cytosol (GO:0005829);; Biological Process: tricarboxylic acid cycle (GO:0006099);; Molecular Function: phosphoenolpyruvate carboxylase activity (GO:0008964);; Biological Process: carbon fixation (GO:0015977);; Molecular Function: 2-alkenal reductase [NAD(P)] activity (GO:0032440);;	K01595|0|tcc:TCM_031773|Phosphoenolpyruvate carboxylase 3 isoform 1; K01595 phosphoenolpyruvate carboxylase [EC:4.1.1.31] (A)	Pyruvate metabolism (ko00620);; Carbon fixation in photosynthetic organisms (ko00710);; Carbon metabolism (ko01200)	--	--	Phosphoenolpyruvate carboxylase	Phosphoenolpyruvate carboxylase 2 GN=PPCC OS=Flaveria trinervia (Clustered yellowtops) PE=1 SV=1	C	Energy production and conversion	Phosphoenolpyruvate carboxylase	housekeeping isozyme [Gossypium arboreum]
CSA032366	brown	57.6366	97.8124	35.3275	25.2485	70.3012	48.7376	36.2887	29.5391	35.0562	156.39	154.578	150.636	86.249	122.798	143.055	80.9399	91.2451	83.4691	--	--	Molecular Function: structural constituent of ribosome (GO:0003735);; Cellular Component: ribosome (GO:0005840);; Biological Process: translation (GO:0006412);;	K02903|2.40035e-83|cmo:103490001|60S ribosomal protein L28-2-like; K02903 large subunit ribosomal protein L28e (A)	Ribosome (ko03010)	[J]	Translation	ribosomal structure and biogenesis	Ribosomal L28e protein family	60S ribosomal protein L28-2 GN=RPL28C OS=Arabidopsis thaliana (Mouse-ear cress) PE=2 SV=1	J	Translation	ribosomal structure and biogenesis	PREDICTED: 60S ribosomal protein L28-2-like [Nelumbo nucifera]
CSA032586	brown	6.83933	7.85633	7.03914	5.61081	4.96028	6.55713	4.32011	4.19733	3.68774	90.6154	82.1569	48.7967	62.4003	61.9614	54.6968	60.6052	55.7715	43.8526	--	--	Molecular Function: structural constituent of ribosome (GO:0003735);; Biological Process: translation (GO:0006412);; Cellular Component: cytosolic small ribosomal subunit (GO:0022627);;	K02977|1.62896e-64|cit:102610115|ubiquitin-40S ribosomal protein S27a-like; K02977 small subunit ribosomal protein S27Ae (A)	Ribosome (ko03010)	[J]	Translation	ribosomal structure and biogenesis	Ubiquitin family;; Ribosomal protein S27a;; Ubiquitin-2 like Rad60 SUMO-like	40S ribosomal protein S27a (Precursor) GN=UBI3 OS=Solanum tuberosum (Potato) PE=2 SV=2	J	Translation	ribosomal structure and biogenesis	PREDICTED: ubiquitin-40S ribosomal protein S27a-like [Eucalyptus grandis]
CSA010173	brown	29.4303	26.949	31.5438	24.0481	23.0381	23.6917	14.3128	7.66605	14.4559	45.1664	46.1495	49.4613	28.6645	35.0966	39.1041	28.5115	30.2461	26.1036	--	--	Biological Process: protein targeting to mitochondrion (GO:0006626);; Biological Process: embryo sac egg cell differentiation (GO:0009560);;	K14545|6.72834e-54|pmum:103329634|cylicin-1; K14545 ribosomal RNA-processing protein 7 (A)	Ribosome biogenesis in eukaryotes (ko03008)	[A]	RNA processing and modification	Ribosomal RNA-processing protein 7 (RRP7)	--	S	Function unknown	PREDICTED: myb-like protein X [Nelumbo nucifera]
CSA022823	brown	111.661	112.953	111.462	116.08	115.232	112.624	116.943	112.706	110.784	167.403	156.202	153.272	153.825	154.211	134.889	160.95	155.967	135.791	[R]	General function prediction only	Molecular Function: GTPase activity (GO:0003924);; Molecular Function: GTP binding (GO:0005525);; Cellular Component: Golgi apparatus (GO:0005794);; Biological Process: GTP catabolic process (GO:0006184);; Biological Process: mRNA export from nucleus (GO:0006406);; Biological Process: protein import into nucleus (GO:0006606);; Biological Process: small GTPase mediated signal transduction (GO:0007…	K07936|5.08823e-151|cit:102608440|GTP-binding nuclear protein Ran-3-like; K07936 GTP-binding nuclear protein Ran (A)	Ribosome biogenesis in eukaryotes (ko03008);; RNA transport (ko03013)	[U]	Intracellular trafficking	secretion	and vesicular transport	Ras family;; Miro-like protein;; ADP-ribosylation factor family;; RNA helicase	GTP-binding nuclear protein Ran-B1 GN=RAN-B1 OS=Nicotiana tabacum (Common tobacco) PE=2 SV=1	U	Intracellular trafficking	secretion	and vesicular transport	BnaC02g13240D [Brassica napus]
CSA005593	brown	22.9942	27.1407	22.7801	30.4179	27.6846	28.487	22.0487	22.2465	24.921	36.2407	24.0557	37.2005	43.6262	45.2323	35.8663	34.9525	37.8821	25.2354	[R]	General function prediction only	Molecular Function: ATP binding (GO:0005524);; Biological Process: ATP catabolic process (GO:0006200);; Biological Process: response to red light (GO:0010114);; Biological Process: response to far red light (GO:0010218);; Molecular Function: ATPase activity (GO:0016887);;	K12608|1.23573e-155|mdm:103435729|ABC transporter I family member 19-like; K12608 CCR4-NOT complex subunit CAF16 (A)	RNA degradation (ko03018)	[RK]	General function prediction only;; Transcription	ABC transporter;; AAA domain;; AAA ATPase domain	ABC transporter I family member 21 GN=MLN1.3 OS=Arabidopsis thaliana (Mouse-ear cress) PE=2 SV=1	K	Transcription	ABC transporter family protein [Camellia sinensis]
CSA003236	brown	24.3672	25.7392	23.0283	21.1135	19.6751	18.1902	13.4737	13.1925	13.0822	34.3231	27.9452	31.9178	35.2528	33.9907	33.3206	35.0093	36.4182	28.3261	--	--	--	K05749|0|vvi:100253517|protein PIR; K05749 cytoplasmic FMR1 interacting protein (A)	RNA transport (ko03013)	[R]	General function prediction only	Cytoplasmic Fragile-X interacting family	Protein PIR GN=F20L16.130 OS=Arabidopsis thaliana (Mouse-ear cress) PE=1 SV=2	R	General function prediction only	PREDICTED: protein PIR [Vitis vinifera]
Camellia_sinensis_newGene_41340	brown	21.6819	19.6581	21.2956	27.2307	27.8355	21.6427	22.8501	22.0555	24.7756	9.22508	13.244	13.6642	9.36003	10.8457	12.7591	10.8655	13.4523	13.8794	--	--	Biological Process: microtubule cytoskeleton organization (GO:0000226);; Cellular Component: nuclear pore (GO:0005643);; Cellular Component: nucleolus (GO:0005730);; Cellular Component: cytosol (GO:0005829);; Biological Process: protein import into nucleus (GO:0006606);; Cellular Component: plasmodesma (GO:0009506);; Cellular Component: chloroplast (GO:0009507);; Biological Process: negative regu…	K09291|6.50125e-135|vvi:100251875|nuclear-pore anchor; K09291 nucleoprotein TPR (A)	RNA transport (ko03013)	--	--	TPR/MLP1/MLP2-like protein	Nuclear-pore anchor {ECO:0000303|PubMed:17513499	ECO:0000303|PubMed:21189294} OS=Arabidopsis thaliana (Mouse-ear cress) PE=1 SV=1	S	Function unknown	PREDICTED: nuclear-pore anchor isoform X1 [Nelumbo nucifera]
CSA025606	brown	54.0695	51.759	57.1976	48.5787	53.9447	54.7019	64.1327	65.871	65.1576	41.0735	48.2804	49.4698	38.798	42.6763	57.6693	47.808	40.1627	64.65	--	--	Molecular Function: translation initiation factor activity (GO:0003743);; Cellular Component: cytosol (GO:0005829);; Biological Process: translational initiation (GO:0006413);;	K03259|3.87929e-123|fve:101312967|eukaryotic translation initiation factor NCBP-like; K03259 translation initiation factor 4E (A)	RNA transport (ko03013)	[J]	Translation	ribosomal structure and biogenesis	Eukaryotic initiation factor 4E	Eukaryotic translation initiation factor NCBP GN=NCBP OS=Triticum aestivum (Wheat) PE=2 SV=1	J	Translation	ribosomal structure and biogenesis	PREDICTED: eukaryotic translation initiation factor NCBP-like [Fragaria vesca subsp. vesca]
CSA009341	brown	37.1214	37.4873	37.7743	28.5713	28.7964	27.8847	17.3779	13.3948	16.7514	44.6315	54.8812	66.3901	36.552	50.4837	59.0428	35.6088	40.5445	39.0481	[R]	General function prediction only	Molecular Function: nucleic acid binding (GO:0003676);; Biological Process: response to stimulus (GO:0050896);;	K13126|2.01394e-154|pop:POPTR_0001s31160g|POPTRDRAFT_815675; polyadenylate-binding family protein; K13126 polyadenylate-binding protein (A)	RNA transport (ko03013);; mRNA surveillance pathway (ko03015);; RNA degradation (ko03018)	[AJ]	RNA processing and modification;; Translation	ribosomal structure and biogenesis	RNA recognition motif. (a.k.a. RRM	RBD	or RNP domain);; RNA recognition motif (a.k.a. RRM	RBD	or RNP domain);; RNA recognition motif. (a.k.a. RRM	RBD	or RNP domain);; RNA binding motif;; Nup53/35/40-type RNA recognition motif;; Limkain b1	Polyadenylate-binding protein 8 GN=PAB8 OS=Arabidopsis thaliana (Mouse-ear cress) PE=1 SV=1	A	RNA processing and modification	unnamed protein product [Coffea canephora]
CSA006714	brown	32.5763	30.0288	32.4636	25.5896	25.3892	25.8082	24.6573	23.7433	26.9158	44.9196	37.7462	37.0412	36.9429	38.5912	33.5686	30.7288	32.3826	29.7204	--	--	--	K12881|1.18662e-28|vvi:100257081|THO complex subunit 4A; K12881 THO complex subunit 4 (A)	RNA transport (ko03013);; mRNA surveillance pathway (ko03015);; Spliceosome (ko03040)	[A]	RNA processing and modification	--	THO complex subunit 4A GN=MMN10.26 OS=Arabidopsis thaliana (Mouse-ear cress) PE=1 SV=1	A	RNA processing and modification	PREDICTED: THO complex subunit 4A-like [Nicotiana sylvestris]
CSA031288	brown	96.1853	98.4599	91.642	86.486	98.8053	97.5972	98.0579	87.2834	95.2162	115.826	106.421	99.4965	111.527	120.037	110.54	110.174	115.267	102.224	[R]	General function prediction only	--	K14004|0|vvi:100249128|protein SEC13 homolog-like; K14004 protein transport protein SEC13 (A)	RNA transport (ko03013);; Protein processing in endoplasmic reticulum (ko04141)	[U]	Intracellular trafficking	secretion	and vesicular transport	WD domain	G-beta repeat	Protein transport protein SEC13 homolog B {ECO:0000305} OS=Arabidopsis thaliana (Mouse-ear cress) PE=1 SV=1	U	Intracellular trafficking	secretion	and vesicular transport	unnamed protein product [Coffea canephora]
CSA035633	brown	24.4995	27.0002	30.8894	31.1227	30.8654	32.6154	31.4067	28.1337	34.106	16.9815	20.9596	20.5376	12.2513	18.9428	17.6879	14.1946	16.8202	15.2724	--	--	Cellular Component: membrane (GO:0016020);; Biological Process: vesicle-mediated transport (GO:0016192);;	K08492|8.56335e-81|sot:102584484|syntaxin-81-like; K08492 syntaxin 18 (A)	SNARE interactions in vesicular transport (ko04130);; Phagosome (ko04145)	[U]	Intracellular trafficking	secretion	and vesicular transport	SNARE-complex protein Syntaxin-18 N-terminus	Syntaxin-81 GN=SYP81 OS=Arabidopsis thaliana (Mouse-ear cress) PE=1 SV=2	U	Intracellular trafficking	secretion	and vesicular transport	PREDICTED: syntaxin-81-like [Solanum tuberosum]
CSA020385	brown	16.0689	19.1539	15.5165	17.639	16.6696	17.4098	15.3555	15.4437	16.2887	98.8232	39.8896	22.1266	44.0782	58.8531	23.5714	32.3302	30.6216	21.339	[H]	Coenzyme transport and metabolism	Molecular Function: serine C-palmitoyltransferase activity (GO:0004758);; Cellular Component: endoplasmic reticulum (GO:0005783);; Biological Process: cell growth (GO:0016049);; Biological Process: sphingolipid biosynthetic process (GO:0030148);; Molecular Function: pyridoxal phosphate binding (GO:0030170);; Biological Process: regulation of programmed cell death (GO:0043067);; Biological Process…	K00654|7.35411e-117|cam:101510976|long chain base biosynthesis protein 1-like; K00654 serine palmitoyltransferase [EC:2.3.1.50] (A)	Sphingolipid metabolism (ko00600)	[O]	Posttranslational modification	protein turnover	chaperones	Aminotransferase class I and II	Long chain base biosynthesis protein 1 OS=Arabidopsis thaliana (Mouse-ear cress) PE=1 SV=1	O	Posttranslational modification	protein turnover	chaperones	hypothetical protein CISIN_1g0115442mg	partial [Citrus sinensis]
CSA019297	brown	30.7525	30.4727	26.9797	23.0828	24.4853	25.8029	20.7593	21.6714	25.2237	34.7455	44.3361	42.2905	30.5412	36.1249	33.9868	27.7409	28.477	37.3823	[R]	General function prediction only	Molecular Function: nucleotide binding (GO:0000166);; Molecular Function: RNA binding (GO:0003723);; Cellular Component: nucleus (GO:0005634);; Biological Process: mRNA processing (GO:0006397);; Biological Process: RNA splicing (GO:0008380);;	K12837|0|sot:102585125|splicing factor U2af large subunit A-like; K12837 splicing factor U2AF 65 kDa subunit (A)	Spliceosome (ko03040)	[A]	RNA processing and modification	RNA recognition motif. (a.k.a. RRM	RBD	or RNP domain);; RNA recognition motif (a.k.a. RRM	RBD	or RNP domain);; RNA recognition motif. (a.k.a. RRM	RBD	or RNP domain)	Splicing factor U2af large subunit B GN=U2AF65B OS=Nicotiana plumbaginifolia (Leadwort-leaved tobacco) PE=2 SV=1	A	RNA processing and modification	PREDICTED: splicing factor U2af large subunit B isoform X4 [Vitis vinifera]
CSA008819	brown	9.00148	6.58659	8.09947	4.04173	6.07493	5.95908	5.7375	7.19326	5.50934	19.1224	15.4181	15.0942	20.8778	22.3114	18.5216	22.2373	25.862	16.1301	[M]	Cell wall/membrane/envelope biogenesis	Biological Process: response to hypoxia (GO:0001666);; Cellular Component: cytosol (GO:0005829);; Cellular Component: plasma membrane (GO:0005886);; Biological Process: sucrose biosynthetic process (GO:0005986);; Cellular Component: plasmodesma (GO:0009506);; Biological Process: pollen wall assembly (GO:0010208);; Biological Process: galactolipid biosynthetic process (GO:0019375);; Molecular Func…	K00696|0|tcc:TCM_046907|Sucrose phosphate synthase 1F; K00696 sucrose-phosphate synthase [EC:2.4.1.14] (A)	Starch and sucrose metabolism (ko00500)	[M]	Cell wall/membrane/envelope biogenesis	Glycosyl transferases group 1;; Sucrose-6F-phosphate phosphohydrolase;; Glycosyl transferase 4-like domain	Probable sucrose-phosphate synthase 1 GN=SPS1 OS=Citrus unshiu (Satsuma mandarin) PE=2 SV=1	M	Cell wall/membrane/envelope biogenesis	putative sucrose-phosphate synthase 1 [Morus notabilis]
CSA033887	brown	65.7726	67.8722	55.4871	72.7042	69.2497	75.3143	59.6703	56.6043	57.2671	87.5605	77.7977	76.301	77.0557	87.418	83.137	84.8449	83.6232	75.6267	[I]	Lipid transport and metabolism	Molecular Function: hydroxymethylglutaryl-CoA synthase activity (GO:0004421);; Biological Process: isoprenoid biosynthetic process (GO:0008299);;	K01641|0|tcc:TCM_016163|Hydroxymethylglutaryl-CoA synthase / HMG-CoA synthase / 3-hydroxy-3-methylglutaryl coenzyme A synthase; K01641 hydroxymethylglutaryl-CoA synthase [EC:2.3.3.10] (A)	Synthesis and degradation of ketone bodies (ko00072);; Valine	leucine and isoleucine degradation (ko00280);; Butanoate metabolism (ko00650);; Terpenoid backbone biosynthesis (ko00900)	[I]	Lipid transport and metabolism	Hydroxymethylglutaryl-coenzyme A synthase C terminal;; Hydroxymethylglutaryl-coenzyme A synthase N terminal;; 3-Oxoacyl-[acyl-carrier-protein (ACP)] synthase III C terminal	Hydroxymethylglutaryl-CoA synthase GN=T26M18.30 OS=Arabidopsis thaliana (Mouse-ear cress) PE=1 SV=2	I	Lipid transport and metabolism	3-hydroxy-3-methylglutaryl coenzyme A synthase [Panax notoginseng]
CSA020368	brown	77.0166	77.0637	73.5489	83.9007	88.6906	88.2294	83.487	77.9172	85.326	24.0556	50.5606	74.6761	32.2599	46.157	73.9706	36.0817	51.5342	71.7778	[E]	Amino acid transport and metabolism	Molecular Function: gamma-glutamyltransferase activity (GO:0003840);; Cellular Component: vacuole (GO:0005773);; Biological Process: glutathione catabolic process (GO:0006751);; Molecular Function: glutathione gamma-glutamylcysteinyltransferase activity (GO:0016756);;	K18592|0|vvi:100247429|gamma-glutamyltranspeptidase 3; K18592 gamma-glutamyltranspeptidase / glutathione hydrolase / leukotriene-C4 hydrolase [EC:2.3.2.2 3.4.19.13 3.4.19.14] (A)	Taurine and hypotaurine metabolism (ko00430);; Cyanoamino acid metabolism (ko00460);; Glutathione metabolism (ko00480);; Arachidonic acid metabolism (ko00590)	[E]	Amino acid transport and metabolism	Gamma-glutamyltranspeptidase	Gamma-glutamyltranspeptidase 3 GN=F17A13.30 OS=Arabidopsis thaliana (Mouse-ear cress) PE=2 SV=1	E	Amino acid transport and metabolism	unnamed protein product [Coffea canephora]
CSA015778	brown	9.32439	10.5228	9.44745	15.6523	15.7252	12.043	14.1855	15.0243	14.9163	2.24419	4.08739	2.71112	3.4766	3.35257	5.98154	5.2243	7.80844	16.7318	--	--	Biological Process: metabolic process (GO:0008152);; Biological Process: embryo development ending in seed dormancy (GO:0009793);; Biological Process: tissue development (GO:0009888);; Biological Process: flower development (GO:0009908);; Biological Process: cellular process (GO:0009987);; Molecular Function: carbon-sulfur lyase activity (GO:0016846);; Molecular Function: pyridoxal phosphate bind…	K16903|0|vvi:100262049|tryptophan aminotransferase-related protein 2; K16903 L-tryptophan---pyruvate aminotransferase [EC:2.6.1.99] (A)	Tryptophan metabolism (ko00380)	--	--	Allinase;; Aminotransferase class I and II	Tryptophan aminotransferase-related protein 2 GN=TAR2 OS=Arabidopsis thaliana (Mouse-ear cress) PE=2 SV=1	E	Amino acid transport and metabolism	hypothetical protein VITISV_013176 [Vitis vinifera]
CSA018253	brown	48.3049	49.6836	43.8026	41.1469	36.4595	43.0241	37.0507	36.1476	38.8234	73.1098	59.9458	63.6232	58.8792	60.1892	71.3492	54.0273	51.6926	49.4805	[H]	Coenzyme transport and metabolism	Molecular Function: prenyltransferase activity (GO:0004659);; Cellular Component: integral component of membrane (GO:0016021);;	K09833|2.38726e-22|cic:CICLE_v10010789mg|hypothetical protein; K09833 homogentisate phytyltransferase / homogentisate geranylgeranyltransferase [EC:2.5.1.115 2.5.1.116] (A)	Ubiquinone and other terpenoid-quinone biosynthesis (ko00130)	--	--	UbiA prenyltransferase family	Probable homogentisate phytyltransferase 1	chloroplastic (Precursor) OS=Oryza sativa subsp. japonica (Rice) PE=2 SV=1	G	Carbohydrate transport and metabolism	hypothetical protein CICLE_v10010789mg [Citrus clementina]
CSA024018	brown	14.0814	35.2954	30.3398	12.5979	14.2087	26.8725	25.0706	28.4987	13.6311	43.4968	37.3411	34.5178	43.237	35.9187	30.7282	38.0953	18.0326	27.9513	--	--	Cellular Component: anaphase-promoting complex (GO:0005680);; Biological Process: photomorphogenesis (GO:0009640);; Biological Process: embryo development ending in seed dormancy (GO:0009793);; Biological Process: seed germination (GO:0009845);; Biological Process: regulation of flower development (GO:0009909);; Biological Process: meristem structural organization (GO:0009933);; Biological Proces…	K12456|9.45473e-11|tcc:TCM_026060|Uncharacterized protein isoform 1; K12456 anaphase-promoting complex subunit 13 (A)	Ubiquitin mediated proteolysis (ko04120)	--	--	--	--	D	Cell cycle control	cell division	chromosome partitioning	PREDICTED: uncharacterized protein LOC104593323 isoform X1 [Nelumbo nucifera]
CSA016462	purple	828.136	694.507	886.247	872.25	879.728	771.804	655.807	813.733	625.675	551.682	449.049	400.619	767.549	515.216	435.858	804.971	632.635	400.153	[O]	Posttranslational modification	protein turnover	chaperones	Molecular Function: ATP binding (GO:0005524);; Biological Process: response to stress (GO:0006950);; Molecular Function: 2-alkenal reductase [NAD(P)] activity (GO:0032440);; Biological Process: oxidation-reduction process (GO:0055114);;	K03283|0|cic:CICLE_v10030928mg|hypothetical protein; K03283 heat shock 70kDa protein 1/8 (A)	Spliceosome (ko03040);; Protein processing in endoplasmic reticulum (ko04141);; Endocytosis (ko04144)	[O]	Posttranslational modification	protein turnover	chaperones	Hsp70 protein;; NAD-specific glutamate dehydrogenase;; NAD-specific glutamate dehydrogenase	Heat shock cognate 70 kDa protein 2 GN=HSC-2 OS=Solanum lycopersicum (Tomato) PE=1 SV=1	O	Posttranslational modification	protein turnover	chaperones	heat shock protein 70 [Camellia sinensis]
CSA030980	purple	773.812	743.531	665.807	750.994	825.003	800.524	516.658	635.98	560.153	455.485	155.823	309.372	616.919	595.985	424.515	581.56	660.898	570	--	--	Cellular Component: extracellular region (GO:0005576);; Biological Process: plant-type cell wall organization (GO:0009664);; Cellular Component: membrane (GO:0016020);;	--	--	--	--	Pollen allergen;; Rare lipoprotein A (RlpA)-like double-psi beta-barrel	Expansin-A4 (Precursor) GN=F17A14.7 OS=Arabidopsis thaliana (Mouse-ear cress) PE=1 SV=1	R	General function prediction only	Expansin A4	ALPHA 1.6	EXPA4 [Theobroma cacao]
CSA025093	purple	397.965	412.139	393.355	407.029	400.792	334.534	304.358	304.201	294.872	188.391	131.565	113.192	310.369	231.892	129.43	341.29	350.279	162.824	--	--	--	--	--	--	--	Stress up-regulated Nod 19	--	R	General function prediction only	MtN19-like protein	putative isoform 2 [Theobroma cacao]
CSA010365	purple	68.9564	117.518	68.5295	40.3704	34.3823	45.332	33.2971	27.9202	61.3445	161.391	300.95	264.759	98.5517	111.647	237.357	88.048	97.2459	160.711	[J]	Translation	ribosomal structure and biogenesis	Biological Process: RNA methylation (GO:0001510);; Molecular Function: structural constituent of ribosome (GO:0003735);; Cellular Component: nucleolus (GO:0005730);; Cellular Component: mitochondrion (GO:0005739);; Biological Process: translation (GO:0006412);; Cellular Component: chloroplast (GO:0009507);; Biological Process: embryo development ending in seed dormancy (GO:0009793);; Cellular Com…	K02894|4.35271e-95|sot:102577734|ribosomal protein L17-like protein; K02894 large subunit ribosomal protein L23e (A)	Ribosome (ko03010)	[J]	Translation	ribosomal structure and biogenesis	Ribosomal protein L14p/L23e	60S ribosomal protein L23 GN=T27C4.4 OS=Arabidopsis thaliana (Mouse-ear cress) PE=2 SV=3	J	Translation	ribosomal structure and biogenesis	ribosomal protein L17-like protein [Solanum tuberosum]
CSA033701	purple	151.475	154.341	151.035	226.55	207.478	266.122	274.214	266.312	304.525	210.877	402.508	414.259	190.878	207.575	309.673	217.689	221.726	294.27	--	--	Molecular Function: metal ion binding (GO:0046872);;	--	--	[R]	General function prediction only	AN1-like Zinc finger;; A20-like zinc finger	Zinc finger A20 and AN1 domain-containing stress-associated protein 5 GN=SAP5 OS=Arabidopsis thaliana (Mouse-ear cress) PE=2 SV=1	R	General function prediction only	PREDICTED: zinc finger A20 and AN1 domain-containing stress-associated protein 5 [Nicotiana sylvestris]
Camellia_sinensis_newGene_36497	purple	187.881	218.922	192.99	161.685	165.947	162.321	134.414	139.237	134.507	187.854	338.038	362.234	136.869	248.589	337.946	134.953	179.973	334.649	[G]	Carbohydrate transport and metabolism	--	K05350|1.86134e-134|cic:CICLE_v10007996mg|hypothetical protein; K05350 beta-glucosidase [EC:3.2.1.21] (A)	Cyanoamino acid metabolism (ko00460);; Starch and sucrose metabolism (ko00500);; Phenylpropanoid biosynthesis (ko00940)	--	--	Glycosyl hydrolase family 1;; Glycosyl hydrolase family 1	Probable inactive beta-glucosidase 14 (Precursor) GN=OSJNBa0004N05.21 OS=Oryza sativa subsp. japonica (Rice) PE=2 SV=2	G	Carbohydrate transport and metabolism	hypothetical protein CISIN_1g012716mg [Citrus sinensis]
CSA014809	purple	35.2149	24.5726	32.6546	4.65032	6.07004	4.14891	1.74551	1.1362	1.60562	240.467	155.374	203.297	107.775	123.548	130.166	67.8587	61.7085	62.7313	--	--	Biological Process: lipid metabolic process (GO:0006629);; Molecular Function: hydrolase activity	acting on ester bonds (GO:0016788);;	--	--	--	--	GDSL-like Lipase/Acylhydrolase	GDSL esterase/lipase At5g45910 (Precursor) GN=At5g45910 OS=Arabidopsis thaliana (Mouse-ear cress) PE=2 SV=1	R	General function prediction only	PREDICTED: GDSL esterase/lipase At5g45910-like [Populus euphratica]
CSA017621	purple	191.733	164.526	164.015	80.8299	84.1666	99.6269	103.457	133.133	104.552	122.062	181.374	624.828	77.7107	300.746	372.168	72.7249	102.964	490.04	--	--	Cellular Component: extracellular region (GO:0005576);; Biological Process: syncytium formation (GO:0006949);; Cellular Component: plant-type cell wall (GO:0009505);; Biological Process: plant-type cell wall organization (GO:0009664);; Biological Process: response to red light (GO:0010114);; Biological Process: regulation of stomatal movement (GO:0010119);; Cellular Component: membrane (GO:001602…	--	--	--	--	Pollen allergen;; Rare lipoprotein A (RlpA)-like double-psi beta-barrel	Expansin-A1 (Precursor) GN=F10D13_18 OS=Arabidopsis thaliana (Mouse-ear cress) PE=2 SV=1	R	General function prediction only	Alpha-expansin 1 precursor	putative [Ricinus communis]
CSA012716	purple	13.3906	11.0397	7.69059	12.6421	15.489	25.5413	67.9785	62.0497	69.6324	112.305	199.525	232.247	68.2118	56.4581	121.544	77.5692	48.7909	71.6647	--	--	Molecular Function: dicarboxylic acid transmembrane transporter activity (GO:0005310);; Biological Process: dicarboxylic acid transport (GO:0006835);; Biological Process: mitochondrial transport (GO:0006839);; Cellular Component: integral component of membrane (GO:0016021);; Cellular Component: mitochondrial membrane (GO:0031966);;	K15104|2.65736e-170|tcc:TCM_001000|Dicarboxylate carrier 2; K15104 solute carrier family 25 (mitochondrial oxoglutarate transporter)	member 11 (A)	--	[C]	Energy production and conversion	Mitochondrial carrier protein	Mitochondrial uncoupling protein 5 GN=F14M13.10 OS=Arabidopsis thaliana (Mouse-ear cress) PE=2 SV=1	C	Energy production and conversion	PREDICTED: mitochondrial uncoupling protein 5-like [Nelumbo nucifera]
CSA024317	purple	51.466	51.5578	69.1763	64.5117	61.0731	68.4792	22.8926	27.0493	27.6134	110.872	133.878	231.079	90.5883	149.799	207.67	78.122	139.75	279.32	[R]	General function prediction only	Biological Process: ethylene biosynthetic process (GO:0009693);; Molecular Function: 1-aminocyclopropane-1-carboxylate oxidase activity (GO:0009815);; Biological Process: fruit ripening (GO:0009835);; Molecular Function: oxidoreductase activity	acting on paired donors	with incorporation or reduction of molecular oxygen	2-oxoglutarate as one donor	and incorporation of one atom each of oxygen into both donors (GO:0016706);; Molecular Function: L-ascorbic acid binding (GO:0031418);; Molecular Function: metal ion binding (GO:0046872);; Biological Process: oxidation-reduction process (GO:0055114);;	K05933|0|pop:POPTR_0004s00460g|aminocyclopropane carboxylate oxidase family protein; K05933 aminocyclopropanecarboxylate oxidase [EC:1.14.17.4] (A)	Cysteine and methionine metabolism (ko00270)	[QR]	Secondary metabolites biosynthesis	transport and catabolism;; General function prediction only	2OG-Fe(II) oxygenase superfamily;; non-haem dioxygenase in morphine synthesis N-terminal	1-aminocyclopropane-1-carboxylate oxidase GN=ACO OS=Actinidia deliciosa (Kiwi) PE=2 SV=1	Q	Secondary metabolites biosynthesis	transport and catabolism	ACC oxidase 6 [Actinidia chinensis]
CSA005212	purple	30.479	39.7728	29.5256	45.5473	47.8123	45.8822	80.8057	87.2089	81.9624	111.911	192.824	221.728	66.434	89.4249	207.484	81.3419	76.6337	142.945	--	--	Molecular Function: aspartic-type endopeptidase activity (GO:0004190);; Cellular Component: extracellular region (GO:0005576);; Cellular Component: Golgi apparatus (GO:0005794);; Biological Process: proteolysis (GO:0006508);; Biological Process: response to light stimulus (GO:0009416);; Biological Process: sterol biosynthetic process (GO:0016126);; Biological Process: response to L-ascorbic acid …	--	--	[O]	Posttranslational modification	protein turnover	chaperones	Xylanase inhibitor N-terminal;; Xylanase inhibitor C-terminal;; Eukaryotic aspartyl protease	Aspartic proteinase PCS1 (Precursor) GN=T7H20.240 OS=Arabidopsis thaliana (Mouse-ear cress) PE=2 SV=1	O	Posttranslational modification	protein turnover	chaperones	PREDICTED: aspartic proteinase PCS1-like [Populus euphratica]
CSA035396	purple	213.353	224.197	203.838	223.766	216.266	221.877	183.892	179.07	183.951	187.128	105.737	112.408	130.151	177.613	151.612	204.097	182.408	143.481	NA	NA	NA	NA	NA	NA	NA	NA	NA	NA	NA	NA
CSA035174	purple	0.225991	0	0.313704	0	0.060118	0	0.018961	0.033487	0.16023	195.303	110.531	198.795	103.801	124.561	130.302	68.1846	50.0152	75.4665	NA	NA	NA	NA	NA	NA	NA	NA	NA	NA	NA	NA
CSA023248	purple	11.2376	12.9735	5.42012	41.4217	30.6522	46.7623	97.4995	43.366	115.203	94.8195	200.507	163.245	29.4738	33.1316	113.035	24.7586	22.8159	58.2434	--	--	Cellular Component: plant-type cell wall (GO:0009505);; Biological Process: response to brassinosteroid (GO:0009741);;	--	--	--	--	Phosphate-induced protein 1 conserved region	Protein EXORDIUM (Precursor) GN=EXO OS=Arabidopsis thaliana (Mouse-ear cress) PE=2 SV=1	R	General function prediction only	PREDICTED: protein EXORDIUM [Vitis vinifera]
Camellia_sinensis_newGene_55894	purple	151.827	138.417	146.111	168.84	163.305	150.492	165.637	148.515	146.56	127.019	68.1363	100.501	118.553	102.734	115.553	152.352	110.553	112.047	--	--	Molecular Function: methyltransferase activity (GO:0008168);; Biological Process: alkaloid metabolic process (GO:0009820);; Biological Process: methylation (GO:0032259);;	K08241|1.76949e-99|tcc:TCM_042587|S-adenosyl-L-methionine-dependent methyltransferases superfamily protein isoform 1; K08241 jasmonate O-methyltransferase [EC:2.1.1.141] (A)	alpha-Linolenic acid metabolism (ko00592)	--	--	SAM dependent carboxyl methyltransferase	Probable caffeine synthase 2 GN=TCS2 OS=Camellia sinensis (Tea) PE=2 SV=1	S	Function unknown	theobromine synthase [Camellia irrawadiensis]
CSA000370	purple	4.39346	5.27922	3.22919	23.4727	13.8412	28.0622	73.9178	43.8236	90.8337	47.0959	116.311	114.92	34.3659	21.8485	69.2798	40.0122	29.7392	56.9111	--	--	--	--	--	--	--	Phosphate-induced protein 1 conserved region	Protein EXORDIUM (Precursor) GN=EXO OS=Arabidopsis thaliana (Mouse-ear cress) PE=2 SV=1	R	General function prediction only	PREDICTED: protein EXORDIUM-like [Nicotiana tomentosiformis]
CSA010004	purple	5.35576	5.44437	2.45582	20.3865	10.5642	20.3597	70.8568	41.2483	90.003	38.1462	123.408	157.077	27.4578	20.2896	189.992	27.2336	21.1341	117.366	--	--	Cellular Component: plant-type cell wall (GO:0009505);;	--	--	--	--	Phosphate-induced protein 1 conserved region	Protein EXORDIUM (Precursor) GN=EXO OS=Arabidopsis thaliana (Mouse-ear cress) PE=2 SV=1	S	Function unknown	hypothetical protein POPTR_0005s17200g [Populus trichocarpa]
CSA009722	purple	88.5026	93.9214	137.834	114.222	116.002	118.893	97.8988	110.158	107.136	72.1297	63.5961	48.5838	132.315	80.9545	51.5912	101.263	80.6102	60.8704	--	--	Molecular Function: endoribonuclease activity (GO:0004521);; Cellular Component: vacuole (GO:0005773);; Cellular Component: endoplasmic reticulum (GO:0005783);; Biological Process: aging (GO:0007568);; Cellular Component: ER body (GO:0010168);; Biological Process: negative regulation of autophagy (GO:0010507);; Biological Process: rRNA catabolic process (GO:0016075);;	K01166|4.18299e-93|pop:POPTR_0014s17280g|POPTRDRAFT_1100159; hypothetical protein; K01166 ribonuclease T2 [EC:3.1.27.1] (A)	--	[A]	RNA processing and modification	Ribonuclease T2 family	Ribonuclease 2 (Precursor) GN=RNS2 OS=Arabidopsis thaliana (Mouse-ear cress) PE=2 SV=1	A	RNA processing and modification	PREDICTED: ribonuclease 2 [Populus euphratica]
CSA003155	purple	39.8867	39.4122	35.1734	44.9428	39.0099	48.3689	54.5933	62.6012	81.5977	114.639	240.525	220.416	66.8735	72.8126	116.407	72.46	55.6427	83.1373	[A]	RNA processing and modification	Molecular Function: nucleic acid binding (GO:0003676);; Cellular Component: nucleus (GO:0005634);;	K12581|1.67976e-160|pop:POPTR_0004s21070g|CCR4-NOT transcription complex family protein; K12581 CCR4-NOT transcription complex subunit 7/8 (A)	RNA degradation (ko03018)	[A]	RNA processing and modification	CAF1 family ribonuclease	Probable CCR4-associated factor 1 homolog 9 GN=CAF1-9 OS=Arabidopsis thaliana (Mouse-ear cress) PE=2 SV=1	K	Transcription	putative CCR4-associated factor 1-11-like protein [Morus notabilis]
CSA002945	purple	47.9448	49.6798	43.781	74.1894	68.453	86.3337	200.321	141.415	148.002	94.2808	183.548	161.029	62.9553	68.2472	98.2248	75.6689	67.228	100.981	[TZDR]	Signal transduction mechanisms;; Cytoskeleton;; Cell cycle control	cell division	chromosome partitioning;; General function prediction only	Molecular Function: calcium ion binding (GO:0005509);; Molecular Function: protein binding (GO:0005515);; Biological Process: trichome branching (GO:0010091);;	K13448|2.40554e-64|rcu:RCOM_0126810|calcium binding protein/cast	putative; K13448 calcium-binding protein CML (A)	Plant-pathogen interaction (ko04626)	[T]	Signal transduction mechanisms	EF hand;; EF-hand domain;; EF-hand domain pair;; EF hand;; EF-hand domain pair;; Cytoskeletal-regulatory complex EF hand	Calcium-binding allergen Bet v 3 GN=BETVIII OS=Betula pendula (European white birch) PE=1 SV=1	T	Signal transduction mechanisms	calcium binding protein/cast	putative [Ricinus communis]
CSA032790	purple	15.3698	11.7292	8.28119	8.75842	10.8664	16.1796	27.7332	18.0569	28.5953	91.1279	277.395	236.371	31.1678	62.8641	219.889	31.506	47.7153	193.82	NA	NA	NA	NA	NA	NA	NA	NA	NA	NA	NA	NA
CSA022610	purple	4.36002	3.18055	1.24324	19.7584	12.2462	23.1211	27.8033	44.8373	94.3711	51.6729	64.0201	109.449	43.238	32.9526	128.84	36.4768	47.7434	44.2505	--	--	Cellular Component: plant-type cell wall (GO:0009505);;	--	--	--	--	Phosphate-induced protein 1 conserved region	Protein EXORDIUM (Precursor) GN=EXO OS=Arabidopsis thaliana (Mouse-ear cress) PE=2 SV=1	R	General function prediction only	PREDICTED: protein EXORDIUM [Vitis vinifera]
CSA023498	purple	214.091	231.047	212.815	264.014	251.646	248.708	233.407	227.699	236.54	300.637	261.565	324.365	258.587	286.972	272.727	272.43	235.626	243.507	[R]	General function prediction only	Molecular Function: GTPase activity (GO:0003924);; Molecular Function: protein binding (GO:0005515);; Molecular Function: GTP binding (GO:0005525);; Cellular Component: nucleolus (GO:0005730);; Cellular Component: Golgi apparatus (GO:0005794);; Cellular Component: cytosol (GO:0005829);; Biological Process: GTP catabolic process (GO:0006184);; Biological Process: protein import into nucleus (GO:00…	K07936|1.86211e-35|mdm:103406889|GTP-binding nuclear protein Ran-B1; K07936 GTP-binding nuclear protein Ran (A)	Ribosome biogenesis in eukaryotes (ko03008);; RNA transport (ko03013)	[U]	Intracellular trafficking	secretion	and vesicular transport	Ras family;; ADP-ribosylation factor family	GTP-binding nuclear protein Ran-2 GN=RAN2 OS=Arabidopsis thaliana (Mouse-ear cress) PE=1 SV=3	U	Intracellular trafficking	secretion	and vesicular transport	unknown [Medicago truncatula]
CSA024659	purple	8.59033	4.40912	4.9286	10.4703	6.34199	20.9508	41.487	28.0145	52.703	65.6834	169.409	194.198	13.9696	24.8448	94.7642	11.0669	16.7437	57.1921	--	--	--	--	--	--	--	Phosphate-induced protein 1 conserved region	Protein EXORDIUM (Precursor) GN=EXO OS=Arabidopsis thaliana (Mouse-ear cress) PE=2 SV=1	R	General function prediction only	PREDICTED: protein EXORDIUM-like [Nelumbo nucifera]
CSA010790	purple	47.2087	35.1639	50.7497	28.3009	29.7362	35.4338	92.2674	86.1371	79.6747	61.751	106.962	111.611	44.6927	51.6796	69.2093	48.8892	46.5326	86.1679	[E]	Amino acid transport and metabolism	Biological Process: arginine catabolic process (GO:0006527);; Biological Process: spermidine biosynthetic process (GO:0008295);; Molecular Function: arginine decarboxylase activity (GO:0008792);;	K01583|0|vvi:100233080|ADC; arginine decarboxylase; K01583 arginine decarboxylase [EC:4.1.1.19] (A)	Arginine and proline metabolism (ko00330)	--	--	Pyridoxal-dependent decarboxylase	pyridoxal binding domain;; Pyridoxal-dependent decarboxylase	C-terminal sheet domain	Arginine decarboxylase OS=Pisum sativum (Garden pea) PE=2 SV=1	E	Amino acid transport and metabolism	arginine decarboxylase [Camellia sinensis]
CSA011441	purple	134.21	123.557	129.87	120.486	109.036	124.781	87.4359	88.5302	99.4735	169.692	171.801	231.493	109.617	134.107	187.202	106.667	119.182	145.699	[J]	Translation	ribosomal structure and biogenesis	Cellular Component: ribosome (GO:0005840);;	K02975|1.82565e-42|cit:102629500|40S ribosomal protein S25-2-like; K02975 small subunit ribosomal protein S25e (A)	Ribosome (ko03010)	[J]	Translation	ribosomal structure and biogenesis	S25 ribosomal protein	40S ribosomal protein S25 GN=RPS25 OS=Solanum lycopersicum (Tomato) PE=3 SV=1	J	Translation	ribosomal structure and biogenesis	PREDICTED: 40S ribosomal protein S25-2-like [Nelumbo nucifera]
CSA019168	purple	44.6981	50.5566	46.6501	63.1371	68.8557	78.1518	72.8898	66.3878	76.9318	96.8265	164.334	140.109	72.0119	61.6514	124.599	91.7139	89.0797	104.743	--	--	Cellular Component: integral component of membrane (GO:0016021);;	--	--	--	--	Tetraspanin family	Tetraspanin-7 GN=TET7 OS=Arabidopsis thaliana (Mouse-ear cress) PE=2 SV=1	S	Function unknown	PREDICTED: tetraspanin-8 [Vitis vinifera]
Camellia_sinensis_newGene_12470	purple	4.99449	5.3113	4.76307	5.01292	4.5647	4.22793	2.8342	3.87002	3.80217	32.3593	77.0684	101.697	33.8911	49.9128	78.1328	37.5051	48.2249	70.0742	[O]	Posttranslational modification	protein turnover	chaperones	Biological Process: ubiquitin-dependent protein catabolic process (GO:0006511);; Cellular Component: cullin-RING ubiquitin ligase complex (GO:0031461);; Molecular Function: ubiquitin protein ligase binding (GO:0031625);;	K03347|2.33285e-37|csv:101216323|cullin-1-like; K03347 cullin 1 (A)	Ubiquitin mediated proteolysis (ko04120);; Protein processing in endoplasmic reticulum (ko04141)	[D]	Cell cycle control	cell division	chromosome partitioning	Starch synthase catalytic domain;; Cullin family	Cullin-1 GN=CUL1 OS=Arabidopsis thaliana (Mouse-ear cress) PE=1 SV=1	D	Cell cycle control	cell division	chromosome partitioning	Cullin-1 -like protein [Gossypium arboreum]
CSA026995	purple	20.7666	20.225	22.8445	20.9579	23.28	32.5665	55.491	50.4579	69.0602	62.044	206.122	204.417	15.1314	32.5909	85.5373	20.5578	22.6321	58.4794	--	--	--	--	--	[R]	General function prediction only	Ankyrin repeats (3 copies);; Ankyrin repeats (many copies);; Ankyrin repeat;; Ankyrin repeat;; Ankyrin repeats (many copies)	Zinc finger CCCH domain-containing protein 29 GN=At2g40140 OS=Arabidopsis thaliana (Mouse-ear cress) PE=2 SV=1	R	General function prediction only	PREDICTED: zinc finger CCCH domain-containing protein 29-like [Vitis vinifera]
CSA023179	purple	16.9321	13.7621	12.8426	13.7814	12.3913	16.7614	22.183	17.2519	26.9553	86.6375	158.068	171.429	37.2139	46.8003	88.6867	32.7894	28.7844	43.9823	--	--	Biological Process: single-organism transport (GO:0044765);; Molecular Function: metal ion binding (GO:0046872);;	K11982|9.09359e-123|vvi:100265659|E3 ubiquitin-protein ligase RING1; K11982 E3 ubiquitin-protein ligase RNF115/126 [EC:6.3.2.19] (A)	--	[O]	Posttranslational modification	protein turnover	chaperones	Protein of unknown function (DUF1117);; zinc-finger;; Ring finger domain;; Zinc finger	C3HC4 type (RING finger)	E3 ubiquitin-protein ligase RING1 GN=RING1 OS=Gossypium hirsutum (Upland cotton) PE=1 SV=1	O	Posttranslational modification	protein turnover	chaperones	PREDICTED: E3 ubiquitin-protein ligase RING1 [Vitis vinifera]
CSA007675	purple	12.0001	10.7973	8.28582	16.2286	17.3676	19.2937	17.6355	16.251	20.1218	88.6757	169.597	149.337	35.921	44.6251	72.5728	35.0142	36.0994	48.0642	[A]	RNA processing and modification	Molecular Function: nucleic acid binding (GO:0003676);; Molecular Function: poly(A)-specific ribonuclease activity (GO:0004535);; Cellular Component: nucleus (GO:0005634);;	K12581|2.53012e-161|pop:POPTR_0004s21070g|CCR4-NOT transcription complex family protein; K12581 CCR4-NOT transcription complex subunit 7/8 (A)	RNA degradation (ko03018)	[A]	RNA processing and modification	CAF1 family ribonuclease	Probable CCR4-associated factor 1 homolog 11 GN=CAF1-11 OS=Arabidopsis thaliana (Mouse-ear cress) PE=2 SV=1	K	Transcription	CCR4-NOT transcription complex family protein [Populus trichocarpa]
CSA024460	purple	26.5677	24.1419	23.1953	14.929	15.2074	16.2689	13.4317	9.96856	37.1063	72.7445	49.2788	86.6434	44.216	30.2308	85.6922	30.1661	26.2311	49.1182	[J]	Translation	ribosomal structure and biogenesis	Molecular Function: structural constituent of ribosome (GO:0003735);; Cellular Component: ribosome (GO:0005840);; Biological Process: translation (GO:0006412);;	K02960|8.4664e-99|pxb:103930801|40S ribosomal protein S16; K02960 small subunit ribosomal protein S16e (A)	Ribosome (ko03010)	[J]	Translation	ribosomal structure and biogenesis	Ribosomal protein S9/S16	40S ribosomal protein S16 GN=RPS16 OS=Gossypium hirsutum (Upland cotton) PE=2 SV=1	J	Translation	ribosomal structure and biogenesis	PREDICTED: 40S ribosomal protein S16 [Malus domestica]
CSA027906	purple	118.394	104.519	131.973	128.229	137.924	115.364	106.825	134.721	99.0579	94.327	86.7256	93.0642	138.739	88.8251	94.6865	136.696	99.6272	101.498	[O]	Posttranslational modification	protein turnover	chaperones	Molecular Function: ATP binding (GO:0005524);; Biological Process: response to stress (GO:0006950);;	K03283|4.94794e-54|cam:101501772|heat shock cognate 70 kDa protein 2-like; K03283 heat shock 70kDa protein 1/8 (A)	Spliceosome (ko03040);; Protein processing in endoplasmic reticulum (ko04141);; Endocytosis (ko04144)	[O]	Posttranslational modification	protein turnover	chaperones	Hsp70 protein;; NAD-specific glutamate dehydrogenase	Heat shock cognate 70 kDa protein 2 GN=HSC-2 OS=Solanum lycopersicum (Tomato) PE=1 SV=1	O	Posttranslational modification	protein turnover	chaperones	hsp70 protein [Zea mays]
CSA035095	purple	1.6763	2.18434	0.999869	10.4635	7.74204	12.6735	44.6972	27.4877	58.0263	17.6599	51.2607	61.812	12.9989	9.19924	50.4359	16.9411	13.1739	37.3027	--	--	--	--	--	--	--	Phosphate-induced protein 1 conserved region	Protein EXORDIUM (Precursor) GN=EXO OS=Arabidopsis thaliana (Mouse-ear cress) PE=2 SV=1	R	General function prediction only	PREDICTED: protein EXORDIUM-like [Nicotiana tomentosiformis]
CSA008095	purple	47.5351	49.0062	42.3722	63.3187	53.3433	57.6152	56.4371	99.7405	73.7298	60.3478	83.9303	117.793	60.6527	85.9581	89.3918	50.0688	63.0293	98.8677	--	--	Cellular Component: nucleoplasm (GO:0005654);; Biological Process: starch metabolic process (GO:0005982);; Biological Process: regulation of transcription	DNA-templated (GO:0006355);; Biological Process: response to cold (GO:0009409);; Biological Process: response to blue light (GO:0009637);; Biological Process: flower development (GO:0009908);; Biological Process: response to far red light (GO:0010218);; Biological Process: inflorescence development (GO:0010229);; Biological Process: temperature compensation of the circadian clock (GO:0010378);; B…	flowering (GO:0048578);; Biological Process: response to karrikin (GO:0080167);;	K12124|0|pmum:103336221|protein GIGANTEA; K12124 GIGANTEA (A)	Circadian rhythm - plant (ko04712)	--	--	--	Protein GIGANTEA GN=GI OS=Arabidopsis thaliana (Mouse-ear cress) PE=1 SV=2	S	Function unknown	PREDICTED: protein GIGANTEA [Prunus mume]
Camellia_sinensis_newGene_16435	purple	14.9574	10.8773	15.0269	3.84085	5.3308	5.27579	4.2553	3.14732	3.00693	37.7262	116.815	23.2069	25.3099	27.1264	38.854	36.0374	26.834	10.6833	NA	NA	NA	NA	NA	NA	NA	NA	NA	NA	NA	NA
CSA030296	purple	12.5584	4.39859	8.59741	8.33308	12.3841	13.1437	44.5037	60.8615	56.2964	25.2736	83.1918	80.0441	10.5201	12.9681	33.7685	19.5385	19.1776	30.8419	--	--	--	--	--	--	--	Domain of unknown function (DUF4228)	--	S	Function unknown	Uncharacterized protein TCM_010809 [Theobroma cacao]
CSA027160	purple	7.63473	4.42286	3.82586	9.58338	8.3421	20.576	25.0383	19.762	30.0383	74.5053	254.293	198.978	9.18994	24.6646	48.5447	9.55395	6.23539	19.1621	--	--	--	--	--	[L]	Replication	recombination and repair	DDE superfamily endonuclease;; Plant transposon protein	--	L	Replication	recombination and repair	hypothetical protein [Camellia sinensis]
CSA005140	purple	72.1877	67.2068	64.5962	80.2993	79.8521	80.9956	86.9646	85.5785	79.3664	67.7332	58.6315	55.029	75.5683	53.3014	35.7597	84.5356	65.5898	40.0493	[E]	Amino acid transport and metabolism	Molecular Function: 3-phosphoshikimate 1-carboxyvinyltransferase activity (GO:0003866);; Biological Process: aromatic amino acid family biosynthetic process (GO:0009073);; Biological Process: chorismate biosynthetic process (GO:0009423);; Cellular Component: chloroplast (GO:0009507);; Biological Process: response to herbicide (GO:0009635);;	K00800|0|vvi:100232912|5-enolpyruvylshikimate-3-phosphate synthase; K00800 3-phosphoshikimate 1-carboxyvinyltransferase [EC:2.5.1.19] (A)	Phenylalanine	tyrosine and tryptophan biosynthesis (ko00400);; Biosynthesis of amino acids (ko01230)	[E]	Amino acid transport and metabolism	EPSP synthase (3-phosphoshikimate 1-carboxyvinyltransferase)	3-phosphoshikimate 1-carboxyvinyltransferase	chloroplastic (Precursor) OS=Petunia hybrida (Petunia) PE=1 SV=1	E	Amino acid transport and metabolism	5-enolpyruvylshikimate 3-phosphate synthase [Camptotheca acuminata]
CSA034435	purple	62.9527	65.5727	56.3818	61.1927	55.8286	58.5401	51.7413	48.912	54.156	78.965	111.615	117.081	61.9568	98.0423	112.79	63.561	90.9416	94.2991	--	--	--	--	--	--	--	DSS1/SEM1 family	--	--	--	--
CSA012531	purple	44.3485	17.3934	39.4231	15.5048	29.3161	30.8325	25.8218	23.9883	28.7983	52.7678	45.1995	72.2265	41.7986	39.0138	62.3252	41.6939	29.3408	48.5086	[K]	Transcription	Molecular Function: nucleic acid binding (GO:0003676);; Cellular Component: nucleolus (GO:0005730);; Cellular Component: ribonucleoprotein complex (GO:0030529);;	K11099|3.86568e-44|cit:102617205|probable small nuclear ribonucleoprotein G-like; K11099 small nuclear ribonucleoprotein G (A)	Spliceosome (ko03040)	[A]	RNA processing and modification	LSM domain	Probable small nuclear ribonucleoprotein G GN=At2g23930 OS=Arabidopsis thaliana (Mouse-ear cress) PE=2 SV=1	A	RNA processing and modification	Putative small nuclear ribonucleoprotein G [Oryza sativa]
CSA003557	purple	14.9072	17.7858	15.4698	22.8093	17.5219	19.6125	15.1905	10.7086	13.7363	46.5616	58.2518	75.5725	32.5756	42.538	72.3586	26.9706	31.9933	40.2149	[J]	Translation	ribosomal structure and biogenesis	Molecular Function: structural constituent of ribosome (GO:0003735);; Cellular Component: ribosome (GO:0005840);; Biological Process: translation (GO:0006412);;	K02889|4.68046e-107|pda:103711864|60S ribosomal protein L21-1; K02889 large subunit ribosomal protein L21e (A)	Ribosome (ko03010)	[J]	Translation	ribosomal structure and biogenesis	Ribosomal protein L21e	60S ribosomal protein L21-2 GN=RPL21F OS=Arabidopsis thaliana (Mouse-ear cress) PE=2 SV=1	J	Translation	ribosomal structure and biogenesis	PREDICTED: 60S ribosomal protein L21-1-like [Elaeis guineensis]
CSA033620	purple	11.9486	8.48543	10.4388	9.6145	9.32561	11.7797	47.4136	55.9908	46.7372	46.2342	101.815	94.9982	10.8577	18.7858	36.483	17.8753	17.9744	43.1487	--	--	Molecular Function: DNA binding (GO:0003677);; Molecular Function: sequence-specific DNA binding transcription factor activity (GO:0003700);; Cellular Component: nucleus (GO:0005634);; Biological Process: regulation of transcription	DNA-templated (GO:0006355);; Biological Process: defense response (GO:0006952);; Cellular Component: plastid (GO:0009536);; Biological Process: ethylene-activated signaling pathway (GO:0009873);;	--	--	--	--	AP2 domain	Ethylene-responsive transcription factor 4 GN=ERF4 OS=Nicotiana sylvestris (Wood tobacco) PE=2 SV=1	K	Transcription	unnamed protein product [Vitis vinifera]
CSA019817	purple	37.2832	18.9382	26.8701	5.65937	5.03116	11.946	18.9415	10.4222	16.7333	87.707	208.4	181.547	14.1969	38.8928	60.3402	9.10438	9.96761	21.6377	--	--	--	--	--	--	--	AP2 domain	Ethylene-responsive transcription factor 4 GN=ERF4 OS=Nicotiana tabacum (Common tobacco) PE=1 SV=1	K	Transcription	PREDICTED: ethylene-responsive transcription factor 4 [Vitis vinifera]
CSA010171	purple	64.9202	69.9729	66.2393	59.6716	67.4699	67.2151	80.128	77.8553	80.8847	89.6773	126.839	111.201	58.7529	64.4782	75.0259	57.6227	59.3719	82.2905	--	--	Molecular Function: DNA binding (GO:0003677);; Molecular Function: sequence-specific DNA binding transcription factor activity (GO:0003700);; Cellular Component: nucleus (GO:0005634);; Biological Process: regulation of transcription	DNA-templated (GO:0006355);; Biological Process: response to stimulus (GO:0050896);;	K09286|1.22892e-30|sot:102602477|ethylene-responsive transcription factor 3-like; K09286 EREBP-like factor (A)	--	--	--	AP2 domain	Ethylene-responsive transcription factor 3 GN=ERF3 OS=Nicotiana tabacum (Common tobacco) PE=2 SV=1	K	Transcription	ethylene response factor 9 [Actinidia deliciosa]
CSA010315	purple	29.5013	27.7519	27.3071	8.82974	13	8.86791	16.9885	20.2754	15.6434	27.3323	62.3892	95.7919	5.53272	17.5491	24.8932	3.97286	7.7022	18.2588	NA	NA	NA	NA	NA	NA	NA	NA	NA	NA	NA	NA
CSA018726	purple	25.8478	10.4167	25.1276	6.08825	4.65027	4.27184	56.8419	33.4749	28.0262	35.9201	98.8126	57.4938	8.16816	7.97533	8.84214	3.30441	4.7432	15.2913	[I]	Lipid transport and metabolism	Molecular Function: hydroxymethylglutaryl-CoA reductase (NADPH) activity (GO:0004420);; Cellular Component: endoplasmic reticulum membrane (GO:0005789);; Biological Process: isoprenoid biosynthetic process (GO:0008299);; Biological Process: coenzyme A metabolic process (GO:0015936);; Cellular Component: integral component of membrane (GO:0016021);; Molecular Function: NADP binding (GO:0050661);; …	K00021|0|sot:102599791|hmg1; 3-hydroxy-3-methylglutaryl-coenzyme A reductase 1-like; K00021 hydroxymethylglutaryl-CoA reductase (NADPH) [EC:1.1.1.34] (A)	Terpenoid backbone biosynthesis (ko00900)	[I]	Lipid transport and metabolism	Hydroxymethylglutaryl-coenzyme A reductase	3-hydroxy-3-methylglutaryl-coenzyme A reductase GN=HMGR OS=Nicotiana sylvestris (Wood tobacco) PE=2 SV=1	I	Lipid transport and metabolism	3-hydroxy-3-methylglutaryl coenzyme A reductase [Camellia sinensis]
CSA026419	purple	3.72117	1.88174	3.302	5.99709	2.10741	7.05527	97.5269	59.3361	49.7092	17.8533	55.3986	94.6035	7.13092	11.1897	65.4488	4.76777	12.1733	63.1553	[TZDR]	Signal transduction mechanisms;; Cytoskeleton;; Cell cycle control	cell division	chromosome partitioning;; General function prediction only	Molecular Function: calcium ion binding (GO:0005509);;	K13448|4.46966e-96|tcc:TCM_020039|Calcium-binding EF-hand family protein; K13448 calcium-binding protein CML (A)	Plant-pathogen interaction (ko04626)	[T]	Signal transduction mechanisms	EF hand;; EF-hand domain pair;; EF-hand domain;; EF hand;; EF-hand domain pair;; Secreted protein acidic and rich in cysteine Ca binding region;; Cytoskeletal-regulatory complex EF hand	Calmodulin-like protein 5 OS=Arabidopsis thaliana (Mouse-ear cress) PE=2 SV=2	T	Signal transduction mechanisms	unnamed protein product [Coffea canephora]
CSA012103	purple	29.6565	30.1624	34.1164	22.6127	19.6788	24.5167	15.2603	19.2563	20.3216	34.4668	42.1812	57.5709	16.4428	26.0204	45.6903	13.0639	15.0803	34.3783	[J]	Translation	ribosomal structure and biogenesis	Molecular Function: RNA binding (GO:0003723);; Cellular Component: nucleolus (GO:0005730);; Cellular Component: ribonucleoprotein complex (GO:0030529);;	K11129|2.77928e-73|sot:102603701|H/ACA ribonucleoprotein complex subunit 2-like protein-like; K11129 H/ACA ribonucleoprotein complex subunit 2 (A)	Ribosome biogenesis in eukaryotes (ko03008)	[A]	RNA processing and modification	Ribosomal protein L7Ae/L30e/S12e/Gadd45 family	H/ACA ribonucleoprotein complex subunit 2-like protein GN=At5g08180 OS=Arabidopsis thaliana (Mouse-ear cress) PE=1 SV=1	A	RNA processing and modification	PREDICTED: H/ACA ribonucleoprotein complex subunit 2-like protein [Sesamum indicum]
CSA011619	purple	71.3454	70.464	64.9061	92.5219	92.0151	79.9409	81.9443	107.001	81.0288	65.466	47.4052	44.564	80.856	64.0814	48.6723	81.7799	74.9355	54.5575	[O]	Posttranslational modification	protein turnover	chaperones	Molecular Function: ATP binding (GO:0005524);; Biological Process: response to stress (GO:0006950);; Molecular Function: 2-alkenal reductase [NAD(P)] activity (GO:0032440);; Biological Process: oxidation-reduction process (GO:0055114);;	K09489|0|sot:102601134|heat shock 70 kDa protein 15-like; K09489 heat shock 70kDa protein 4 (A)	--	[O]	Posttranslational modification	protein turnover	chaperones	Hsp70 protein	Heat shock 70 kDa protein 15 GN=HSP70-15 OS=Arabidopsis thaliana (Mouse-ear cress) PE=1 SV=1	O	Posttranslational modification	protein turnover	chaperones	PREDICTED: heat shock 70 kDa protein 14-like [Sesamum indicum]
CSA008745	purple	9.69861	5.22897	5.07194	2.79553	5.30587	8.27955	25.2731	29.3923	22.3828	33.4283	93.0154	90.422	8.06061	16.2514	17.5919	11.2789	9.79161	24.6866	--	--	Molecular Function: dicarboxylic acid transmembrane transporter activity (GO:0005310);; Biological Process: dicarboxylic acid transport (GO:0006835);; Biological Process: mitochondrial transport (GO:0006839);; Cellular Component: integral component of membrane (GO:0016021);; Cellular Component: mitochondrial membrane (GO:0031966);; Biological Process: transmembrane transport (GO:0055085);;	K15104|1.50733e-179|vvi:100245527|mitochondrial uncoupling protein 5; K15104 solute carrier family 25 (mitochondrial oxoglutarate transporter)	member 11 (A)	--	[C]	Energy production and conversion	Mitochondrial carrier protein	Mitochondrial uncoupling protein 5 GN=F14M13.10 OS=Arabidopsis thaliana (Mouse-ear cress) PE=2 SV=1	C	Energy production and conversion	PREDICTED: mitochondrial uncoupling protein 5 [Vitis vinifera]
CSA004611	purple	55.8835	63.9745	56.9455	58.9937	58.2972	57.1155	48.1594	49.3594	61.0351	56.8031	89.1859	79.5813	50.2501	70.9618	89.3018	44.774	66.9578	67.3703	--	--	Molecular Function: nucleotide binding (GO:0000166);; Molecular Function: RNA binding (GO:0003723);; Biological Process: RNA processing (GO:0006396);;	K12842|0|pop:POPTR_0018s02740g|POPTRDRAFT_825788; RNA recognition motif-containing family protein; K12842 U2-associated protein SR140 (A)	Spliceosome (ko03040)	[R]	General function prediction only	Surp module;; RNA recognition motif. (a.k.a. RRM	RBD	or RNP domain);; cwf21 domain;; RNA recognition motif (a.k.a. RRM	RBD	or RNP domain)	Polyadenylate-binding protein RBP47 GN=RBP47 OS=Nicotiana plumbaginifolia (Leadwort-leaved tobacco) PE=1 SV=1	A	RNA processing and modification	PREDICTED: U2 snRNP-associated SURP motif-containing protein isoform X1 [Vitis vinifera]
Camellia_sinensis_newGene_66752	purple	12.274	7.30537	9.74383	0.937613	0.839924	1.68098	0.383015	1.05445	0.660135	77.2309	355.797	60.107	18.2087	25.4061	14.578	8.044	10.1831	6.33782	[R]	General function prediction only	Molecular Function: dioxygenase activity (GO:0051213);;	K06892|1.22351e-63|pmum:103334179|probable 2-oxoglutarate-dependent dioxygenase AOP1.2; K06892 feruloyl-CoA ortho-hydroxylase [EC:1.14.11.-] (A)	--	--	--	2OG-Fe(II) oxygenase superfamily	Probable 2-oxoglutarate-dependent dioxygenase AOP1.2 GN=AOP1.2 OS=Arabidopsis thaliana (Mouse-ear cress) PE=2 SV=1	Q	Secondary metabolites biosynthesis	transport and catabolism	unnamed protein product [Vitis vinifera]
CSA011691	purple	42.4833	39.8165	36.6723	31.8997	30.5979	39.9025	29.3864	39.5824	41.6601	75.0468	71.7372	68.3477	47.5561	62.2944	65.4413	43.1132	41.17	62.2215	[J]	Translation	ribosomal structure and biogenesis	Molecular Function: structural constituent of ribosome (GO:0003735);; Cellular Component: plasma membrane (GO:0005886);; Biological Process: translation (GO:0006412);; Cellular Component: cytosolic large ribosomal subunit (GO:0022625);;	K02920|1.61287e-68|pop:POPTR_0011s07390g|POPTRDRAFT_822944; hypothetical protein; K02920 large subunit ribosomal protein L36e (A)	Ribosome (ko03010)	[J]	Translation	ribosomal structure and biogenesis	Ribosomal protein L36e	60S ribosomal protein L36-2 GN=RPL36B OS=Arabidopsis thaliana (Mouse-ear cress) PE=2 SV=1	J	Translation	ribosomal structure and biogenesis	PREDICTED: 60S ribosomal protein L36-2-like [Eucalyptus grandis]
CSA005828	purple	68.0052	67.5507	75.8361	52.7516	67.2884	70.1975	50.0611	55.7942	56.2875	44.5077	37.2047	30.7616	60.4965	49.2837	52.4645	56.6921	52.8952	45.1672	--	--	--	--	--	--	--	S-adenosyl-l-methionine decarboxylase leader peptide	--	S	Function unknown	hypothetical protein PRUPE_ppb024585mg	partial [Prunus persica]
[truncated: 47 more rows]
