# Supplementary material for: Metabolome and Transcriptome Analysis Reveals Putative Genes Involved in Anthocyanin Accumulation and Coloration in White and Pink Tea (Camellia sinensis) Flower
Source: Molecules. 2020 Jan 2;25(1):190. doi: 10.3390/molecules25010190 (PMC6983220; doi:10.3390/molecules25010190)
Supplement: Supplementary file 1 [file molecules-25-00190-s001.zip › Table S6.xlsx]

## Sheet: biomarker (4)
Supplementary S6 hub genes from the brown and purple modules
#ID	gene_name	BTP11_FPKM	BTP11_count	BTP12_FPKM	BTP12_count	BTP13_FPKM	BTP13_count	BTP21_FPKM	BTP21_count	BTP22_FPKM	BTP22_count	BTP23_FPKM	BTP23_count	BTP31_FPKM	BTP31_count	BTP32_FPKM	BTP32_count	BTP33_FPKM	BTP33_count	BTP41_FPKM	BTP41_count	BTP42_FPKM	BTP42_count	BTP43_FPKM	BTP43_count	BTP51_FPKM	BTP51_count	BTP52_FPKM	BTP52_count	BTP53_FPKM	BTP53_count	ZJW11_FPKM	ZJW11_count	ZJW12_FPKM	ZJW12_count	ZJW13_FPKM	ZJW13_count	ZJW21_FPKM	ZJW21_count	ZJW22_FPKM	ZJW22_count	ZJW23_FPKM	ZJW23_count	ZJW31_FPKM	ZJW31_count	ZJW32_FPKM	ZJW32_count	ZJW33_FPKM	ZJW33_count
CSNG38209	Dihydroflavonol-4-reductase, DFR	68.4718	2023	41.9146	1373	44.1606	1307	29.5688	932	25.7239	987	24.0751	711	17.5221	682	16.462	546	16.2541	549	9.62665	358	13.1165	432	8.75244	345	11.7491	290	13.2021	362	11.0293	297	95.6894	2813	73.7424	1896	26.9638	698	99.3975	2471	85.5152	2287	16.1262	423	97.3355	2447	85.952	2237	21.5775	627
CSA003707	Flavonol synthase/=FLS	655.592	32607	362.482	19992	424.716	21165	152.054	8066	158.54	10245	175.489	8724	121.734	7979	123.323	6889	121.974	6930	95.1532	5952	92.2704	5110	90.3263	5992	76.1751	3161	65.0504	2997	73.6041	3338	452.558	22398	373.56	16168	169.052	7363	351.328	14710	250.827	11297	113.009	4992	306.017	12953	244.331	10707	90.0356	4404
CSA028799	Purple acid phosphatase 2 ，PAP2	12.6559	926	13.0755	1062	14.7285	1080	7.15456	559	7.02516	669	6.7319	493	4.60492	444	3.00754	248	3.12374	261	2.38161	220	3.70844	303	2.79704	273	2.84028	174	1.98307	135	2.48557	166	26.7751	1950	21.1358	1346	18.0989	1161	22.4798	1385	23.8121	1578	17.9824	1167	20.5673	1280	19.9329	1286	12.9045	929
CSA018362	GATA transcription factor 4 GN=GATA4	286.605	12052	305.012	14134	267.859	11306	116.659	5271	120.724	6589	126.122	5308	48.7587	2683	39.5995	1867	44.6355	2135	4.26307	224	8.5104	396	5.68316	317	4.39366	153	4.45354	173	5.12554	196	394.297	16394	354.228	12904	373.183	13681	243.219	8546	296.022	11262	219.301	8162	170.766	6085	169.479	6296	146.634	6046
CSA003949	Dihydroflavonol-4-reductase ,DFR	2.96397	141	3.93711	195	3.73399	166	4.31422	213	5.44993	323	4.79835	215	2.89222	177	2.64651	136	2.75001	151	0.756994	44	0.649308	35	0.828006	48	0.993774	41	0.793755	34	1.44606	50	17.5553	701	13.8271	491	21.9506	753	15.9027	575	25.9043	942	22.3401	792	13.7468	479	18.8659	662	15.9371	616
CSA008358	Flavonol synthase,FLS	252.187	12307	203.926	11036	214.149	10471	122.028	6351	112.533	7135	108.94	5314	131.441	8453	155.191	8505	118.723	6618	438.108	26888	439.092	23858	444.095	28906	297.003	12090	346.579	15667	275.479	12256	924.144	44877	560.283	23793	680.846	29094	185.665	7627	500.809	22130	280.325	12148	171.669	7130	183.508	7890	150.105	7204
CSA011895	Kinesin-like calmodulin-binding protein GN=K14B20.10 OS=Arabidopsis thaliana (Mouse-ear cress) PE=1 SV=1	23.2656	3557	19.3724	3287	20.7087	3154	9.92818	1611	8.26896	1644	9.14058	1398	4.38732	885	3.52378	606	4.08664	715	1.11644	215	1.1024	188	0.888575	182	1.61179	206	2.13195	303	1.52467	213	22.3656	3404	19.8965	2648	19.7508	2640	11.8033	1520	15.7607	2184	12.2102	1648	8.79918	1146	9.86745	1329	6.87743	1028
CSA015604	Probable alkaline/neutral invertase B	39.0832	3468	33.6622	3273	36.3623	3262	12.738	1211	13.2115	1498	13.3142	1169	6.18766	741	5.47978	556	6.39285	656	3.3359	378	4.08935	417	3.51302	423	4.54314	345	4.81975	402	4.82045	402	38.3752	3391	38.0734	2988	32.3058	2535	18.2426	1388	28.9562	2338	19.2209	1517	16.6027	1242	17.1279	1357	12.2679	1073
CSNG45659	Dihydroflavonol-4-reductase DFR	61.6751	1538	37.201	1029	40.8381	1020	29.3627	781	23.4619	760	26.2658	655	13.0872	430	14.5782	409	14.9068	425	10.5144	330	8.34519	232	11.4457	381	11.7786	245	12.3787	286	7.47679	170	83.9109	2081	63.2997	1373	28.3853	620	92.3268	1937	78.0471	1762	14.0946	312	95.5938	2028	88.6612	1947	21.5878	530
CSA006880	Uncharacterized protein At2g27730	40.6678	1562	34.8025	1482	41.055	1580	16.4246	673	14.9371	746	15.1893	583	8.19546	415	6.386	276	6.88181	302	4.05171	163	4.40308	189	3.03367	156	5.59142	180	6.15259	203	3.38541	119	53.4399	2042	50.719	1695	43.01	1446	25.7075	831	37.1199	1291	33.4273	1140	24.0757	787	25.6567	868	16.0756	608
CSA011718	GDP-L-galactose phosphorylase 1	122.285	11062	218.939	21970	131.283	11916	176.176	16982	188.052	22077	168.876	15276	117.157	13994	94.8209	9646	87.1209	9033	58.1555	6644	63.425	6401	47.5485	5758	48.7156	3686	59.9235	5042	48.8722	4056	818.565	74614	364.635	28893	525.153	41845	1204.7	92844	949.146	78294	723.824	58414	1020.48	79429	950.158	76624	677.849	60536
CSNG5035	Leucoanthocyanidin reductase,LAR	6.39049	138	5.28047	127	4.75012	103	5.95702	138	5.33527	150	7.94382	172	9.74925	278	14.2109	345	11.4537	283	13.4917	367	15.0264	361	12.5718	362	16.9729	306	21.811	436	16.8743	332	45.0634	968	24.6084	462	17.4957	331	52.4829	954	37.8228	739	22.1131	424	43.9454	807	40.0622	762	32.1801	683
CSA019984	Leucoanthocyanidin reductas,LAR	7.76912	276	6.45446	307	7.76028	333	7.44081	314	6.02652	296	8.04863	289	13.4191	685	14.3029	615	13.5638	614	17.0413	921	17.683	728	15.0559	781	19.0919	609	24.6592	767	20.4389	725	58.851	2181	29.121	1090	19.5911	733	56.1547	2035	49.1848	1646	27.702	1058	45.777	1676	46.7458	1490	30.2926	1282
CSA014550	Cell division control protein 2 homolog A,CDC2A	44.5108	2107	36.48	1933	42.2449	2078	15.1622	782	13.4961	837	13.3602	635	6.20351	389	4.27781	233	6.92546	379	1.65907	110	2.05153	116	1.43287	115	0.964162	64	1.73797	81	1.60446	81	41.6438	1969	50.5861	2156	36.0771	1529	19.9771	801	30.2934	1327	21.6781	983	15.4906	640	16.672	701	11.413	537
CSA008998	Kinesin-like protein NACK1	20.2125	2761	19.651	2978	18.0539	2479	12.1613	1782	11.5643	2053	10.3331	1412	4.97044	893	2.5123	388	4.03497	632	0.472946	83	0.783675	123	0.367268	69	0.544535	64	0.515974	67	0.704244	90	30.2439	4124	21.3902	2558	23.4062	2825	24.9495	2890	24.8667	3088	20.7713	2532	21.9044	2548	19.4414	2348	12.1812	1636
CSA015578	Cyclin-P3-1 OS=Oryza	144.567	7121	137.53	7518	141.282	6979	77.1001	4051	76.3285	4889	74.9134	3693	56.3765	3664	50.3801	2790	52.2479	2939	31.4206	1947	33.1673	1821	32.4885	2137	35.4217	1457	25.2853	1155	31.2189	1401	184.936	9069	153.402	6580	141.689	6118	140.034	5814	154.609	6906	131.936	5745	130.051	5457	131.88	5726	92.6545	4495
CSA015798	Actin-related protein 2 GN=MOJ10.7	14.9872	927	14.6521	1005	16.4441	1019	9.96912	658	11.0958	891	11.1813	691	6.73067	549	4.32407	301	5.7243	405	1.23583	97	1.95308	135	1.32736	110	1.53933	80	2.54421	146	2.02563	115	23.2533	1431	23.0419	1240	22.6755	1228	22.5601	1174	22.1416	1240	20.5335	1127	20.3429	1070	20.4944	1116	13.5867	826
CSA033379	Uncharacterized mitochondrial protein AtMg00810	36.3326	1732	34.3073	1814	36.204	1730	26.8416	1364	28.6616	1775	27.161	1294	20.4878	1287	20.1248	1077	20.6286	1123	11.35	681	14.353	763	11.1763	711	14.9641	596	10.5144	467	12.5014	544	46.9242	2225	41.5834	1725	37.8023	1578	40.2594	1616	42.8464	1850	33.2203	1407	39.1159	1587	40.3168	1693	27.7179	1300
CSNG51254	--	0.712112	12	0	0	0.252555	4	0.22671	4	0.292492	6	0.534962	9	0	0	0.341456	6	0.683571	13	0	0	0	0	0.585388	13	1.15267	15	0	0	0.568414	9	22.895	356	18.6716	254	17.558	240	23.6293	311	22.6435	320	20.3838	283	21.2568	283	24.3063	334	15.1246	232
CSA007033	GDP-L-galactose phosphorylase 2	0.984381	75	1.11817	98	0.819645	72	0.740349	56	1.18031	108	1.02896	74	0.759767	67	0.537536	43	0.681071	46	0.622583	66	0.853407	69	0.675602	71	0.81941	47	0.669525	50	0.875151	55	35.8881	1200	19.7917	748	19.4482	718	52.0594	1418	38.541	1135	30.2936	1187	47.412	1342	42.4201	1167	21.3861	862
CSNG53844	--	41.6494	1158	43.0801	1329	41.388	1153	39.2953	1166	43.3335	1566	45.4413	1263	47.1963	1730	46.7956	1462	46.8019	1487	59.917	2096	62.1605	1925	56.3556	2090	53.2193	1235	60.1906	1551	48.3419	1226	12.5054	346	19.3718	469	20.0671	489	12.7187	298	15.595	393	18.4052	455	12.7071	301	13.6687	335	16.2085	444
CSA002246	Betaine aldehyde dehydrogenase 1, BADH	66.6875	5699	58.3047	5574	66.363	5754	32.2364	2922	28.1143	3171	28.4473	2470	11.9285	1364	10.3154	1006	12.4295	1237	3.78411	414	4.45974	430	3.09454	358	4.00663	287	3.21818	258	4.13567	328	78.5586	6757	84.8031	6429	83.6677	6346	46.8651	3413	72.4887	5664	58.3441	4483	40.0913	2950	47.3507	3601	40.8983	3491
CSA033529	Ultraviolet-B receptor UVR8	19.9085	1295	18.1422	1324	17.7964	1166	16.5358	1116	18.0836	1434	17.3854	1136	9.55762	820	9.50551	711	10.8616	812	8.18459	670	9.52455	682	8.59657	758	10.6516	560	11.5937	674	9.82532	605	38.4255	2461	30.2925	1718	33.187	1893	29.8668	1630	31.9746	1906	30.7855	1757	25.2975	1371	27.099	1528	25.5645	1637
CSA026060	ATP synthase subunit delta&apo	66.6534	2403	65.3854	2585	64.6963	2309	69.5046	2641	64.271	3000	63.2639	2248	48.7367	2294	44.8219	1798	45.8758	1902	32.8385	1478	32.6254	1326	31.4638	1528	36.5787	1102	35.6178	1184	38.3783	1252	118.207	4221	99.8916	3123	97.8059	3076	121.024	3643	113.793	3703	115.57	3688	131.01	4006	135.327	4244	105.61	3757
CSNG25414	ABC transporter C family member 2	17.4216	430	21.2742	582	17.0789	422	19.7766	520	25.5071	817	25.0052	616	16.9672	551	16.459	456	15.2126	429	11.4658	356	12.3667	340	12.9489	426	12.3439	254	12.2432	280	15.5334	349	46.6932	1145	31.8946	684	32.9292	711	52.0982	1081	45.4632	1015	44.3023	970	50.9367	1068	51.4465	1117	32.5741	790
CSA017358	Ferric reduction oxidase 8,FRO8	40.346	4342	40.4311	4805	43.7687	4733	53.1714	6060	58.8375	8161	52.4537	5594	53.7525	7570	58.0009	6978	62.825	7653	51.1838	6870	54.5764	6493	47.6802	6825	46.9812	4205	52.1105	5157	46.6612	4561	22.5015	2418	25.3858	2374	25.367	2380	28.9829	2615	23.8334	2314	25.5973	2420	30.1759	2753	31.0957	2931	35.5407	3742
[truncated: 184 more columns]
